# Supplementary material for: Glioblastoma epigenome profiling identifies SOX10 as a master regulator of molecular tumour subtype
Source: Nat Commun. 2020 Dec 18;11:6434. doi: 10.1038/s41467-020-20225-w (PMC7749178; doi:10.1038/s41467-020-20225-w)
Supplement: Supplementary file 3 — Supplementary Data 1 [file 41467_2020_20225_MOESM3_ESM.xlsx]

## Sheet: T1 - Patient data
Sample ID	diagnosis	WHO grade	organism	survival status	OS (months)	progression	PFS (months)	DNA methylation array	DNA-methylation subtype	IDH1 mutaton status	IDH2 mutation status	WGBS	ssRNA-seq	WGS	ChIP-seq H3K27ac	ChIP-seq H3K27me3	ChIP-seq H3K36me3	ChIP-seq H3K4me1	ChIP-seq H3K4me3	ChIP-seq H3K9me3	chr7 gain	chr10 loss	chr10q loss	chr19 gain	chr20 gain	EGFR amplification	PTEN deletion	MDM2 amplification	MDM4 amplification	PDGFRA amplification	CDKN2A B deletion	CDK4 amplification
AK015	primary glioblastoma	IV	human	alive	24	0	24	1	IDH	R132H	wt	1	1	0	0	0	0	0	0	0	0	0	0	0	0	0	0	0	0	0	0	0
AK041	primary glioblastoma	IV	human	alive	27	0	27	1	IDH	R132H	wt	1	1	0	0	0	0	0	0	0	0	0	0	0	0	0	0	0	0	0	0	0
AK066	primary glioblastoma	IV	human	alive	32	0	32	1	IDH	R132H	wt	1	1	1	1	1	0	1	1	1	1	0	0	0	0	0	0	0	0	0	0	0
AK068	primary glioblastoma	IV	human	alive	12	0	12	1	IDH	R132H	wt	1	1	0	0	0	0	0	0	0	0	0	0	0	0	0	0	0	0	0	1	0
AK076	primary glioblastoma	IV	human	alive	22	0	22	1	IDH	R132H	wt	1	1	1	1	1	1	1	1	1	0	0	1	0	0	0	0	0	0	0	0	0
AK085	primary glioblastoma	IV	human	alive	22	1	16	1	IDH	R132H	wt	1	1	0	0	0	0	0	0	0	0	0	0	0	0	0	0	0	0	0	0	0
AK102	primary glioblastoma	IV	human	alive	58	0	58	1	IDH	R132H	wt	1	1	0	0	0	0	0	0	0	0	0	0	0	0	0	0	0	0	0	1	0
AK103	primary glioblastoma	IV	human	alive	44	0	44	1	IDH	R132H	wt	1	1	0	0	0	0	0	0	0	0	0	1	0	0	1	0	0	0	0	0	1
AK124	primary glioblastoma	IV	human	alive	64	0	64	1	IDH	R132H	wt	1	1	1	1	1	1	1	1	1	0	0	1	0	0	0	0	0	0	0	0	0
AK199	primary glioblastoma	IV	human	alive	62	0	62	1	IDH	R132H	wt	1	1	1	1	1	1	1	1	1	0	0	1	0	0	0	0	0	0	0	0	1
AK213	primary glioblastoma	IV	human	alive	67	1	48	1	IDH	R132H	wt	1	1	1	1	1	1	1	1	1	1	0	0	0	0	0	0	0	0	0	0	0
AK231	primary glioblastoma	IV	human	dead	8	1	4	1	IDH	R132H	wt	1	1	1	1	1	1	1	1	1	0	0	1	0	0	0	0	0	0	0	0	0
AK005	primary glioblastoma	IV	human	dead	8	1	6	1	MES	wt	wt	1	1	0	0	0	0	0	0	0	0	1	0	0	0	0	0	0	1	0	0	0
AK006	primary glioblastoma	IV	human	dead	12	1	8	1	MES	wt	wt	1	1	0	0	0	0	0	0	0	1	0	0	0	0	0	0	0	1	0	0	0
AK030	primary glioblastoma	IV	human	dead	4	1	3	1	MES	wt	wt	1	1	0	0	0	0	0	0	0	0	0	0	0	0	0	0	0	0	0	0	0
AK055	primary glioblastoma	IV	human	dead	8	1	6	1	MES	wt	wt	1	1	0	0	0	0	0	0	0	1	1	0	0	0	1	0	0	0	0	1	0
AK071	primary glioblastoma	IV	human	dead	18	1	14	1	MES	wt	wt	1	1	1	1	1	1	1	1	1	1	1	0	0	0	1	0	0	0	0	1	1
AK072	primary glioblastoma	IV	human	dead	5	1	3	1	MES	wt	wt	1	1	0	0	0	0	0	0	0	1	1	0	0	0	1	1	0	0	0	1	0
AK079	primary glioblastoma	IV	human	dead	7	1	3	1	MES	wt	wt	1	1	0	0	0	0	0	0	0	0	1	0	0	0	0	0	1	0	0	0	1
AK081	primary glioblastoma	IV	human	dead	6	1	3	1	MES	wt	wt	1	1	0	0	0	0	0	0	0	1	1	0	0	0	1	0	0	1	0	0	0
AK088	primary glioblastoma	IV	human	dead	12	1	3	1	MES	wt	wt	1	1	0	0	0	0	0	0	0	1	0	0	0	1	0	0	0	0	0	1	0
AK091	primary glioblastoma	IV	human	dead	7	1	3	1	MES	wt	wt	1	1	1	1	1	1	1	1	1	1	1	0	0	0	1	0	0	0	0	1	0
AK134	primary glioblastoma	IV	human	dead	12	1	8	1	MES	wt	wt	1	1	0	0	0	0	0	0	0	0	1	0	0	0	0	0	0	0	0	0	1
AK139	primary glioblastoma	IV	human	dead	9	1	14	1	MES	wt	wt	1	1	1	1	1	1	1	1	1	1	1	0	0	0	0	0	0	0	0	1	0
AK153	primary glioblastoma	IV	human	dead	8	1	5	1	MES	wt	wt	1	1	1	1	1	1	1	1	1	0	0	0	0	0	0	0	0	0	0	0	0
AK185	primary glioblastoma	IV	human	alive	11	0	11	1	MES	wt	wt	1	1	0	0	0	0	0	0	0	1	0	0	0	0	1	0	0	1	0	0	0
AK188	primary glioblastoma	IV	human	alive	14	0	14	1	MES	wt	wt	1	1	0	0	0	0	0	0	0	0	1	0	0	0	1	0	0	0	0	0	0
AK195	primary glioblastoma	IV	human	dead	13	1	10	1	MES	wt	wt	1	1	0	0	0	0	0	0	0	1	0	0	0	0	0	0	0	0	0	0	0
AK218	primary glioblastoma	IV	human	dead	6	1	3	1	MES	wt	wt	1	1	0	0	0	0	0	0	0	1	1	0	0	0	0	0	1	0	1	1	0
AK227	primary glioblastoma	IV	human	alive	10	0	10	1	MES	wt	wt	1	1	0	0	0	0	0	0	0	1	0	0	0	0	0	0	0	0	0	0	0
AK236	primary glioblastoma	IV	human	dead	12	1	8	1	MES	wt	wt	1	1	0	0	0	0	0	0	0	0	0	0	0	0	0	0	0	0	0	0	0
AK002	primary glioblastoma	IV	human	dead	19	1	15	1	RTK_I	wt	wt	1	1	0	0	0	0	0	0	0	0	0	1	0	0	0	0	0	0	1	1	0
AK003	primary glioblastoma	IV	human	dead	20	1	17	1	RTK_I	wt	wt	1	1	0	0	0	0	0	0	0	0	1	0	0	0	0	0	1	0	1	0	1
AK043	primary glioblastoma	IV	human	alive	22	0	22	1	RTK_I	wt	wt	1	1	0	0	0	0	0	0	0	0	0	0	0	0	0	0	0	0	1	0	1
AK049	primary glioblastoma	IV	human	dead	6	1	3	1	RTK_I	wt	wt	1	1	0	0	0	0	0	0	0	1	1	0	0	0	0	0	0	1	0	1	0
AK051	primary glioblastoma	IV	human	dead	12	1	8	1	RTK_I	wt	wt	1	1	0	0	0	0	0	0	0	0	1	0	0	0	0	1	0	0	0	1	0
AK142	primary glioblastoma	IV	human	alive	3	0	3	1	RTK_I	wt	wt	1	1	1	1	1	1	1	1	1	1	1	0	0	0	1	0	1	0	0	0	1
AK149	primary glioblastoma	IV	human	dead	14	1	10	1	RTK_I	wt	wt	1	1	1	1	1	1	1	1	1	1	1	0	0	0	0	1	0	0	1	1	0
AK156	primary glioblastoma	IV	human	dead	11	1	6	1	RTK_I	wt	wt	1	1	1	1	1	1	1	1	1	0	1	0	0	0	0	0	0	0	0	1	0
AK165	primary glioblastoma	IV	human	alive	12	0	10	1	RTK_I	wt	wt	1	1	0	0	0	0	0	0	0	1	1	0	0	0	0	0	1	0	0	0	1
AK173	primary glioblastoma	IV	human	dead	6	1	3	1	RTK_I	wt	wt	1	1	1	1	1	1	1	1	1	1	0	1	0	0	0	0	0	0	0	0	1
AK183	primary glioblastoma	IV	human	alive	12	0	12	1	RTK_I	wt	wt	1	1	1	1	1	1	1	1	1	0	1	0	0	0	0	0	0	0	0	0	1
AK217	primary glioblastoma	IV	human	NA	NA	NA	NA	1	RTK_I	wt	wt	1	1	0	0	0	0	0	0	0	0	0	0	0	0	0	0	0	0	1	1	0
AK035	primary glioblastoma	IV	human	dead	7	1	4	1	RTK_II	wt	wt	1	1	0	0	0	0	0	0	0	1	1	0	0	1	1	0	0	0	0	1	0
AK053	primary glioblastoma	IV	human	dead	10	1	4	1	RTK_II	wt	wt	1	1	0	0	0	0	0	0	0	1	1	0	1	1	1	0	1	0	0	0	1
AK074	primary glioblastoma	IV	human	alive	10	0	10	1	RTK_II	wt	wt	1	1	0	0	0	0	0	0	0	1	1	0	1	1	1	0	0	0	0	0	0
AK089	primary glioblastoma	IV	human	dead	11	1	6	1	RTK_II	wt	wt	1	1	1	1	1	1	1	1	1	1	1	0	1	0	1	0	0	0	0	1	0
AK098	primary glioblastoma	IV	human	dead	22	1	16	1	RTK_II	wt	wt	1	1	0	0	0	0	0	0	0	1	1	0	1	0	1	0	0	0	0	1	0
AK099	primary glioblastoma	IV	human	dead	14	1	10	1	RTK_II	wt	wt	1	1	0	0	0	0	0	0	0	1	1	0	1	1	1	0	0	0	0	0	0
AK100	primary glioblastoma	IV	human	alive	32	1	22	1	RTK_II	wt	wt	1	1	1	1	1	1	1	1	1	1	1	0	1	0	1	0	0	0	0	0	1
AK117	primary glioblastoma	IV	human	dead	7	1	5	1	RTK_II	wt	wt	1	1	0	0	0	0	0	0	0	1	1	0	1	1	1	0	0	0	0	1	0
AK123	primary glioblastoma	IV	human	dead	6	1	3	1	RTK_II	wt	wt	1	1	0	0	0	0	0	0	0	0	1	0	1	1	1	0	0	0	0	1	0
AK132	primary glioblastoma	IV	human	NA	NA	NA	NA	1	RTK_II	wt	wt	1	1	0	0	0	0	0	0	0	1	1	0	0	0	0	0	0	0	1	1	0
AK133	primary glioblastoma	IV	human	dead	12	1	8	1	RTK_II	wt	wt	1	1	0	0	0	0	0	0	0	0	1	0	1	0	1	0	0	0	0	1	0
AK158	primary glioblastoma	IV	human	dead	12	1	4	1	RTK_II	wt	wt	1	1	1	1	1	1	1	1	1	1	1	0	1	1	1	0	0	1	0	1	0
AK167	primary glioblastoma	IV	human	dead	6	1	3	1	RTK_II	wt	wt	1	1	0	0	0	0	0	0	0	0	1	0	0	0	0	0	0	0	0	0	0
AK178	primary glioblastoma	IV	human	dead	8	1	6	1	RTK_II	wt	wt	1	1	1	1	1	1	1	1	1	1	1	0	1	0	1	0	0	0	0	1	0
AK205	primary glioblastoma	IV	human	dead	4	1	2	1	RTK_II	wt	wt	1	1	0	0	0	0	0	0	0	0	1	0	0	0	1	0	0	0	0	1	0
AK216	primary glioblastoma	IV	human	dead	12	1	7	1	RTK_II	wt	wt	1	1	1	1	1	1	1	1	1	1	1	0	0	0	0	1	0	0	0	0	0
AK226	primary glioblastoma	IV	human	dead	12	1	8	1	RTK_II	wt	wt	1	1	0	0	0	0	0	0	0	1	1	0	1	1	1	0	0	0	0	1	0
NBr1	pool of 4 adult normal brain samples	NA	human	NA	NA	NA	NA	0	NA	NA	NA	1	1	0	0	0	0	0	0	0	NA	NA	NA	NA	NA	NA	NA	NA	NA	NA	NA	NA
NBr2	pool of 4 adult normal brain samples	NA	human	NA	NA	NA	NA	0	NA	NA	NA	1	1	0	0	0	0	0	0	0	NA	NA	NA	NA	NA	NA	NA	NA	NA	NA	NA	NA
NBr3	pool of 4 adult normal brain samples	NA	human	NA	NA	NA	NA	0	NA	NA	NA	1	1	0	0	0	0	0	0	0	NA	NA	NA	NA	NA	NA	NA	NA	NA	NA	NA	NA
NBr4	pool of 4 adult normal brain samples	NA	human	NA	NA	NA	NA	0	NA	NA	NA	1	1	0	0	0	0	0	0	0	NA	NA	NA	NA	NA	NA	NA	NA	NA	NA	NA	NA
