# Supplementary material for: Glioblastoma epigenome profiling identifies SOX10 as a master regulator of molecular tumour subtype
Source: Nat Commun. 2020 Dec 18;11:6434. doi: 10.1038/s41467-020-20225-w (PMC7749178; doi:10.1038/s41467-020-20225-w)
Supplement: Supplementary file 4 — Supplementary Data 2 [file 41467_2020_20225_MOESM4_ESM.xlsx]

## Sheet: T2 - MGMT methylation status
sample	cg12434587	cg12981137	status	lower	estimate	upper	TERT_cg11625005	FASLG_cg10161121	FASLG_cg06983746
AK002	0.496707	0.0816794	methylated	0.190293	0.745984	0.973473	0.453501	0.298489	0.597977
AK003	0.0251474	0.0220796	unmethylated	0.00497572	0.0285661	0.147429	0.443417	0.491047	0.733115
AK005	0.134981	0.041412	unmethylated	0.0503899	0.215765	0.587885	0.337519	0.761614	0.786761
AK006	0.0259126	0.0344141	unmethylated	0.0119502	0.0525009	0.202458	0.618819	0.889481	0.845601
AK015	0.430435	0.473171	methylated	0.85318	0.981385	0.997914	0.31583	0.861761	0.755941
AK030	0.0367156	0.0495147	unmethylated	0.0329789	0.107917	0.300265	0.440961	0.841565	0.770424
AK035	0.0299145	0.0440603	unmethylated	0.0217794	0.0803967	0.255562	0.496697	0.801884	0.740934
AK041	0.6124	0.765854	methylated	0.959366	0.99808	0.999913	0.564328	0.722063	0.761549
AK043	0.019566	0.0132151	unmethylated	0.00142138	0.0118928	0.0923723	0.626977	0.643945	0.79953
AK049	0.0243998	0.0364677	unmethylated	0.012462	0.0541869	0.206414	0.639039	0.48691	0.769585
AK051	0.021511	0.055463	unmethylated	0.022053	0.0854389	0.27903	0.409741	0.303889	0.656712
AK053	0.0145215	0.0287238	unmethylated	0.00447105	0.0268144	0.144597	0.374363	0.669765	0.795043
AK055	0.537373	0.421232	methylated	0.833361	0.982203	0.998361	0.108742	0.783029	0.80275
AK066	0.0700308	0.560157	methylated	0.638757	0.935719	0.991724	0.446303	0.783628	0.782535
AK068	0.541502	0.596337	methylated	0.913435	0.993102	0.999491	0.76896	0.594687	0.649323
AK071	0.446245	0.644439	methylated	0.918868	0.992982	0.999435	0.334407	0.707431	0.758794
AK072	0.0170016	0.0281259	unmethylated	0.00518979	0.0293477	0.149103	0.369293	0.811429	0.831659
AK074	0.0271399	0.088079	unmethylated	0.0589282	0.178825	0.430955	0.730768	0.896517	0.826855
AK076	0.0776127	0.364996	methylated	0.548537	0.845421	0.960966	0.364807	0.74619	0.792949
AK079	0.487876	0.483685	methylated	0.864499	0.985188	0.99856	0.384666	0.795574	0.803879
AK081	0.127179	0.199957	methylated	0.475467	0.731756	0.891418	0.5974	0.842204	0.813534
AK085	0.405461	0.412413	methylated	0.815019	0.972275	0.99643	0.363348	0.559855	0.759483
AK088	0.297289	0.550028	methylated	0.863194	0.980843	0.997599	0.740906	0.852671	0.80091
AK089	0.662199	0.69125	methylated	0.94669	0.997297	0.99987	0.836542	0.835955	0.776045
AK091	0.0289884	0.0331694	unmethylated	0.0125034	0.0543588	0.206961	0.715659	0.772886	0.790423
AK098	0.16404	0.611567	methylated	0.826543	0.975633	0.997036	0.627238	0.847479	0.786768
AK099	0.0357925	0.0449368	unmethylated	0.0270028	0.0937763	0.278421	0.638953	0.810013	0.765647
AK100	0.144765	0.100723	methylated	0.237869	0.511171	0.777953	0.783601	0.862739	0.811394
AK102	0.0380429	0.416825	methylated	0.374122	0.804749	0.966009	0.58823	0.785018	0.814658
AK103	0.184179	0.593435	methylated	0.833924	0.975761	0.996911	0.434428	0.606093	0.770122
AK117	0.334203	0.457171	methylated	0.829854	0.972559	0.996132	0.698617	0.851311	0.825043
AK123	0.683087	0.734511	methylated	0.95691	0.998103	0.99992	0.831521	0.831075	0.765397
AK124	0.510635	0.379654	methylated	0.801527	0.975817	0.997526	0.601057	0.689741	0.842197
AK132	0.0322134	0.0343664	unmethylated	0.0148075	0.0615449	0.222487	0.251651	0.311746	0.648044
AK133	0.021324	0.102587	unmethylated	0.0527818	0.184368	0.47834	0.764729	0.700971	0.695022
AK134	0.0603978	0.204654	methylated	0.333602	0.603512	0.822325	0.34753	0.848788	0.71393
AK139	0.0214112	0.0371994	unmethylated	0.0111615	0.0505114	0.200465	0.556528	0.87346	0.868228
AK142	0.789963	0.774882	methylated	0.968806	0.999072	0.999973	0.228874	0.607041	0.698748
AK149	0.022609	0.0321809	unmethylated	0.00913154	0.0434366	0.182837	0.419869	0.523965	0.752438
AK153	0.500729	0.367573	methylated	0.790919	0.973363	0.997175	0.325305	0.857817	0.785513
AK156	0.0324506	0.0431396	unmethylated	0.0227781	0.0829736	0.259934	0.42604	0.669461	0.751222
AK158	0.460582	0.48883	methylated	0.864254	0.984352	0.998394	0.242828	0.832146	0.822611
AK165	0.0207839	0.0443586	unmethylated	0.0146268	0.062293	0.229168	0.398512	0.574298	0.778559
AK167	0.530052	0.616539	methylated	0.918713	0.993618	0.999534	0.649668	0.721068	0.764599
AK173	0.659896	0.61902	methylated	0.928011	0.995825	0.999773	0.644603	0.615277	0.726364
AK178	0.0230965	0.0423928	unmethylated	0.0153167	0.0633941	0.227513	0.447604	0.803973	0.788241
AK183	0.435155	0.485873	methylated	0.859994	0.982836	0.99813	0.440588	0.716365	0.801268
AK185	0.167826	0.0569403	unmethylated	0.0968603	0.343438	0.718409	0.433818	0.653822	0.705957
AK188	0.346508	0.503052	methylated	0.854624	0.979274	0.997374	0.545615	0.855252	0.776636
AK195	0.0994114	0.111367	methylated	0.243378	0.467489	0.705533	0.330865	0.452059	0.667874
AK199	0.258203	0.596077	methylated	0.868655	0.982692	0.997953	0.452119	0.566206	0.703203
AK205	0.466619	0.584871	methylated	0.903	0.990788	0.999196	0.415094	0.75581	0.783306
AK213	0.538189	0.564769	methylated	0.902593	0.991725	0.999355	0.408757	0.838568	0.79541
AK216	0.591712	0.594148	methylated	0.916349	0.994019	0.999604	0.590528	0.85554	0.811121
AK217	0.0582483	0.208634	methylated	0.329461	0.604266	0.825947	0.23944	0.393235	0.680112
AK218	0.0214345	0.0431166	unmethylated	0.0144568	0.0613794	0.225719	0.540543	0.668756	0.73059
AK226	0.0329967	0.0532227	unmethylated	0.033645	0.109624	0.303326	0.184884	0.592765	0.68293
AK227	0.443179	0.547855	methylated	0.887323	0.987926	0.998825	0.673663	0.829031	0.722737
AK231	0.647769	0.664125	methylated	0.939465	0.996652	0.999825	0.26415	0.435499	0.753689
AK236	0.0168222	0.0274317	unmethylated	0.00490025	0.0281591	0.145656	0.354783	0.740238	0.720942
