# Supplementary material for: Glioblastoma epigenome profiling identifies SOX10 as a master regulator of molecular tumour subtype
Source: Nat Commun. 2020 Dec 18;11:6434. doi: 10.1038/s41467-020-20225-w (PMC7749178; doi:10.1038/s41467-020-20225-w)
Supplement: Supplementary file 5 — Supplementary Data 3 [file 41467_2020_20225_MOESM5_ESM.xlsx]

## Sheet: T3 - WGBS QC
Sample ID	TOTAL_READ_COUNT (flagstat)	%properly_paired (flagstat)	%DUPLICATES (Picard metrics file)	PE_insertsize (mapq>0)	coverage QC bases	ChrX coverage QC bases	ChrY coverage QC bases	meth_CG	meth_CH
AK035	222361890	96.45	31.5	199	4.74x	4.06x	0.26x	0.678372	0.0053058
parietal	589404886	95.83	4.7	213	15.82x	8.24x	6.71x	0.733699	0.0132218
AK156	520648428	97.39	6.4	211	14.01x	15.57x	0.37x	0.607433	0.00123637
AK227	500375084	96.72	4.4	187	13.94x	10.34x	7.47x	0.729214	0.00122005
AK226	291043460	96.82	25.4	170	6.24x	3.01x	5.67x	0.638444	0.00729533
AK139	657611290	97.25	4.8	176	17.47x	16.99x	0.51x	0.72679	0.00186417
AK165	567048162	92.54	6.3	214	15.06x	9.36x	1.03x	0.606008	0.00142496
AK005	204948752	96.11	33.4	168	4.05x	1.86x	1.90x	0.65066	0.00699914
AK100	596467850	96.38	4.5	202	15.69x	7.83x	6.47x	0.727759	0.00384421
AK051	687156122	98.04	3.4	177	19.41x	12.06x	7.57x	0.472355	0.000903976
AK199	589412520	96	9.5	217	14.35x	7.04x	6.64x	0.657491	0.0013236
AK124	549471756	96.89	4.5	192	15.15x	11.80x	0.41x	0.752784	0.00137355
AK089	437259308	95.77	9.6	181	10.40x	4.83x	5.51x	0.705401	0.00252473
AK195	359224256	93.87	7.7	190	9.25x	5.63x	3.63x	0.666612	0.00151164
AK134	264446452	96.91	26.4	146	5.84x	5.47x	0.30x	0.672689	0.00828984
AK041	591558310	97.2	3.8	176	16.52x	14.04x	0.46x	0.747821	0.00185085
AK185	425736592	95.69	4.8	198	10.61x	5.94x	4.95x	0.684382	0.00298102
AK218	319608996	96.58	24.6	179	6.81x	3.24x	3.37x	0.597069	0.00618474
AK099	301951142	96.8	21.4	169	7.15x	3.45x	3.40x	0.689834	0.00647796
AK002	370110164	97.35	21.8	167	8.68x	8.20x	0.30x	0.514193	0.00680651
AK074	564148674	94.15	4.4	209	15.05x	7.41x	3.38x	0.733893	0.00134989
AK149	222569560	93.89	8.9	180	5.45x	2.54x	2.72x	0.593894	0.00264932
AK133	231102066	96.87	29.4	164	5.15x	2.40x	2.36x	0.659331	0.00475507
AK030	357903552	95.76	7.8	204	9.25x	8.89x	0.37x	0.715564	0.00195479
AK066	441760998	94.76	4.1	204	12.26x	5.98x	5.05x	0.749698	0.00140966
AK183	546211854	96.46	9.3	188	13.83x	14.10x	0.50x	0.651807	0.00163449
AK102	418566786	95.64	7	192	10.78x	5.16x	4.73x	0.689477	0.00194271
AK091	384939180	96.25	7.3	186	9.92x	5.01x	4.53x	0.673675	0.00207209
AK217	667942142	97.73	3.3	183	18.94x	20.80x	0.45x	0.594176	0.00250358
AK158	319600808	94.23	9.6	182	7.24x	3.27x	3.96x	0.672823	0.00527734
AK043	181733638	96.31	38.8	194	3.40x	2.09x	1.33x	0.562246	0.00662584
AK153	604899678	97.81	3.4	188	16.95x	9.09x	7.11x	0.705755	0.00122817
AK085	433956812	96.19	6.4	180	11.43x	5.75x	5.30x	0.700668	0.00117626
parietal	414696040	91.61	11.3	214	9.35x	4.31x	2.65x	0.684965	0.0161611
AK142	482422118	96.99	3.8	187	13.42x	12.84x	0.36x	0.54742	0.000990339
AK076	626471600	96.92	10.5	185	15.31x	7.57x	7.04x	0.711369	0.00201381
temporal	347896920	94.38	6	211	8.53x	4.50x	3.81x	0.737993	0.0142747
frontal	441684018	96.79	5.3	218	11.15x	5.63x	4.81x	0.737779	0.0132588
AK205	201297920	96.7	37.1	153	3.79x	3.49x	0.18x	0.64041	0.0080203
AK088	389095818	95.74	7.4	181	9.67x	7.72x	4.29x	0.703144	0.00245755
AK231	633833440	97.53	3.9	190	17.73x	9.54x	7.47x	0.693378	0.00157161
AK081	226397802	96.79	35.5	163	4.45x	3.61x	0.21x	0.613215	0.00595851
AK132	460314380	96.3	9.1	192	11.40x	5.90x	5.66x	0.566424	0.00194021
AK173	520285624	97.04	4.2	196	14.53x	14.40x	0.39x	0.59351	0.00271813
AK167	461213016	94.61	7.7	187	12.17x	8.03x	0.36x	0.631382	0.00212327
frontal	409310254	95.59	5.4	224	10.67x	5.51x	4.20x	0.737606	0.0102162
AK079	101192228	95.77	52.2	175	1.39x	1.14x	0.07x	0.650779	0.00820915
AK188	592668172	95.17	4.2	192	16.52x	16.96x	0.39x	0.700657	0.00145845
AK213	550347860	95.9	6.3	204	14.26x	6.97x	4.19x	0.736368	0.00156653
occipital	535541038	89.95	5.2	203	12.91x	6.50x	4.67x	0.735233	0.0194245
occipital	369862618	93.07	3.7	227	9.90x	5.05x	3.80x	0.728101	0.0136365
AK123	334533638	97	28.4	151	6.77x	6.11x	0.28x	0.683327	0.00644452
AK178	572174898	96.99	3.6	184	16.11x	15.70x	0.42x	0.682358	0.00116611
AK006	305948156	96.8	30.9	176	6.17x	5.48x	0.34x	0.607947	0.00783271
AK053	552124388	94.55	4.2	212	15.57x	15.45x	0.37x	0.680679	0.00099692
AK072	455390288	94.39	5.8	206	12.31x	6.58x	5.78x	0.661667	0.00146083
AK117	254081142	96.77	35.5	118	4.39x	2.09x	1.96x	0.677665	0.00682464
AK055	583954304	97.48	3.8	199	16.48x	16.44x	0.42x	0.627394	0.00145965
AK003	571977320	97.38	4.5	192	15.76x	8.54x	6.41x	0.619147	0.00150035
AK236	455100410	93.1	5.8	196	12.29x	12.29x	0.36x	0.702122	0.00108655
AK098	626843144	94.79	6.2	196	16.40x	8.22x	7.10x	0.701811	0.00318099
AK216	535718024	97.74	4.1	187	14.88x	7.88x	10.13x	0.730762	0.00123743
AK015	587460516	92.85	6.6	175	15.32x	7.86x	6.91x	0.757571	0.00462012
temporal	324970302	96.39	4.2	217	8.57x	4.44x	3.24x	0.730269	0.0143798
AK068	669978438	97.36	3.6	186	18.79x	7.60x	8.27x	0.708018	0.00111813
AK103	540914068	96.38	6.5	196	13.84x	11.89x	0.44x	0.668803	0.00164296
AK049	528933934	96.2	6.2	193	14.09x	7.38x	10.90x	0.606298	0.0012668
AK071	574086970	97.69	3.6	180	15.90x	16.08x	0.45x	0.688832	0.00147751
