# Supplementary material for: Glioblastoma epigenome profiling identifies SOX10 as a master regulator of molecular tumour subtype
Source: Nat Commun. 2020 Dec 18;11:6434. doi: 10.1038/s41467-020-20225-w (PMC7749178; doi:10.1038/s41467-020-20225-w)
Supplement: Supplementary file 6 — Supplementary Data 4 [file 41467_2020_20225_MOESM6_ESM.xlsx]

## Sheet: T4 - RNA-seq QC
Sample ID	Total	Unique	Duplicates	Duplication Rate	Estimated Library Size	Mapped	Mapping Rate	Mapped Unique	Mapped Unique Rate	rRNA	rRNA rate	Intragenic Rate	Exonic Rate	Intronic Rate	Intergenic Rate	Expression Profiling Efficiency	Expressed Transcripts	End 1 Sense	End 1 Antisense	End 2 Sense	End 2 Antisense	End 1 % Sense	End 2 % Sense	insert_size
AK003	363707862	251091156	112616706	0.309635	210724421	350671678	0.964158	238054972	0.654523	320161	0.00088027	0.940255	0.411216	0.529039	0.0588528	0.26915	12088	2717446	98283071	98408262	2678475	2.69053	97.3503	229
AK015	285711362	201826580	83884782	0.2936	153807993	258928994	0.906261	175044212	0.612661	2945203	0.0103083	0.938962	0.392495	0.546467	0.0598808	0.240466	11723	1827326	72573316	72628067	1804877	2.45606	97.5752	196
AK030	277335532	224319262	53016270	0.191163	285132093	264916352	0.95522	211900082	0.764057	549595	0.0019817	0.807181	0.286562	0.520619	0.192327	0.21895	10743	9710561	68228722	68307852	9677642	12.4591	87.5905	200
AK041	337937956	284976384	52961572	0.15672	442965529	325053190	0.961872	272091618	0.805153	730044	0.00216029	0.933206	0.332197	0.601009	0.066009	0.267469	11721	3610172	111861907	111957614	3578436	3.12645	96.9028	196
AK049	363429146	222459248	140969898	0.387888	148146716	344688760	0.948435	203718862	0.560546	258696	0.00071182	0.947749	0.446878	0.500871	0.0513531	0.250496	11517	2029665	84929660	85004488	2003668	2.33404	97.6971	204
AK051	177142618	126905242	50237376	0.283598	106750551	165304502	0.933172	115067126	0.649573	314596	0.00177595	0.934304	0.438702	0.495601	0.0647161	0.284969	12428	1397865	47011921	47049679	1383778	2.88757	97.1429	214
AK053	527422800	294722378	232700422	0.441203	145265542	464504560	0.880706	231804138	0.439503	2628284	0.00498326	0.941561	0.417546	0.524015	0.0574385	0.183513	11124	2847717	95682249	95733940	2827105	2.8902	97.1316	176
AK055	123052936	87163212	35889724	0.291661	66686267	111417730	0.905446	75528006	0.613785	41996	0.000341284	0.962265	0.546612	0.415653	0.0367725	0.335502	12618	681325	31778640	31805416	672328	2.09897	97.9299	242
AK066	384273818	271358442	112915376	0.293841	233452550	367136764	0.955404	254221388	0.661563	407648	0.00106083	0.935193	0.34581	0.589383	0.0639743	0.228775	11124	3202100	104582463	104694048	3165620	2.97083	97.0651	207
AK068	503538654	295100156	208438498	0.413947	154679494	444198144	0.882153	235759646	0.468206	2702630	0.00536727	0.959855	0.475411	0.484443	0.0391825	0.22259	11469	2342092	99455795	99503873	2321511	2.30073	97.7201	195
AK071	376891936	253005130	123886806	0.328706	194984604	358229738	0.950484	234342932	0.621778	309826	0.000822055	0.955611	0.472144	0.483467	0.043413	0.293568	12421	2343720	98203204	98279888	2315519	2.33097	97.6982	206
AK072	315554804	201459388	114095416	0.361571	141935185	298932228	0.947323	184836812	0.585752	300805	0.000953257	0.963135	0.46654	0.496595	0.0359598	0.273277	12118	1439474	78756350	78798201	1424225	1.79495	98.2247	203
AK074	414364882	256987028	157377854	0.379805	151248993	371203570	0.895837	213825716	0.516032	1223852	0.00295356	0.942012	0.475826	0.466186	0.0570427	0.245542	11874	2464251	87901030	87984936	2432403	2.72699	97.3098	213
AK076	219164680	157582734	61581946	0.280985	138679222	207841964	0.948337	146260018	0.667352	131448	0.000599768	0.955584	0.459121	0.496462	0.0433276	0.306396	12173	1351055	61642502	61659160	1337206	2.14475	97.8773	217
AK085	315349352	281455112	33894240	0.107482	615007361	300511548	0.952948	266617308	0.845467	346850	0.00109989	0.933169	0.244156	0.689014	0.0662725	0.206425	11518	3403021	111153608	111221042	3378832	2.9706	97.0516	169
AK088	399671110	272088708	127582402	0.319219	212154362	377654350	0.944913	250071948	0.625694	304286	0.000761341	0.94869	0.490831	0.457859	0.0499793	0.30711	13130	2421018	103967321	104002750	2397708	2.27564	97.7465	182
AK089	327089244	245928908	81160336	0.248129	242433686	310411780	0.949012	229251444	0.700883	199184	0.000608959	0.934692	0.359447	0.575245	0.064602	0.25193	12010	2641547	94934983	95001427	2616310	2.70715	97.3198	178
AK091	319318520	220263284	99055236	0.310208	176753906	302202090	0.946397	203146854	0.636189	792271	0.00248113	0.945756	0.420128	0.525628	0.053459	0.267281	12368	2207877	84595106	84663042	2183740	2.54355	97.4855	203
AK098	474873972	307380720	167493252	0.352711	205064906	435950962	0.918035	268457710	0.565324	523622	0.00110265	0.952513	0.450035	0.502479	0.046628	0.254416	12824	2700235	112340562	112421786	2671532	2.3472	97.6788	210
AK100	440967352	313523784	127443568	0.289009	274195443	421629974	0.956148	294186406	0.667139	471532	0.00106931	0.938536	0.372352	0.566184	0.0605967	0.24841	11701	3429445	121816922	121924983	3389986	2.73816	97.2948	216
AK102	315583204	288059626	27523578	0.087215	782471106	302974296	0.960046	275450718	0.872831	456509	0.00144656	0.914359	0.189831	0.724529	0.0850718	0.16569	10092	3929798	112549208	112613480	3902747	3.37383	96.6505	181
AK103	307580752	274143472	33437280	0.108711	598645667	294562290	0.957675	261125010	0.848964	34350	0.000111678	0.916775	0.22934	0.687435	0.0826849	0.194702	10845	3888879	106264449	106344137	3860712	3.53042	96.4968	189
AK124	389586186	246549892	143036294	0.367149	175641975	372750886	0.956787	229714592	0.589637	73732	0.000189257	0.933443	0.405672	0.527772	0.0655402	0.239199	11813	2923917	93801120	93903733	2886739	3.02292	97.0175	211
AK132	219115266	147831036	71284230	0.325328	112155893	206095162	0.940579	134810932	0.615251	175516	0.000801021	0.932868	0.460502	0.472366	0.0662551	0.283325	12104	2088015	54423903	54469393	2068576	3.69482	96.3413	195
AK139	464518348	282180068	182338280	0.392532	168185798	423085936	0.910806	240747656	0.518274	6115329	0.0131649	0.956151	0.498757	0.457394	0.0430735	0.258493	12210	2577737	100415662	100555898	2541509	2.50282	97.5348	233
AK142	378496480	235536010	142960470	0.377706	161162418	359686546	0.950304	216726076	0.572597	523947	0.00138429	0.944045	0.460918	0.483126	0.0549753	0.263921	11473	2691664	89089252	89242493	2652307	2.93271	97.1138	235
AK149	400191972	284484866	115707106	0.289129	248281469	382356166	0.955432	266649060	0.666303	505453	0.00126303	0.947986	0.421868	0.526118	0.0511125	0.281091	12308	2696618	111602836	111693360	2666138	2.35926	97.6686	197
AK153	431077530	238436528	192641002	0.446883	132423060	398713318	0.924922	206072316	0.47804	3241693	0.00751998	0.945701	0.462915	0.482786	0.0535618	0.221292	10632	2534035	85085674	85153622	2510012	2.89208	97.1368	220
AK156	315998456	223072580	92925876	0.294071	191752456	301887698	0.955345	208961822	0.661275	237617	0.000751956	0.931237	0.399011	0.532226	0.06803	0.263856	11056	2988528	85195353	85345175	2950612	3.38897	96.6583	221
AK158	346580646	238567898	108012748	0.311653	182770093	322115606	0.92941	214102858	0.617758	2191793	0.00632405	0.947247	0.466747	0.4805	0.051602	0.288337	12792	2214195	88921219	89003738	2185140	2.42957	97.6037	198
AK165	259400772	163464694	95936078	0.369837	109778480	242854012	0.936212	146917934	0.566374	122694	0.00047299	0.948601	0.499132	0.449469	0.0502219	0.282696	12357	1544512	60598566	60656110	1526605	2.48541	97.545	211
AK167	354231720	242019626	112212094	0.316776	190817969	335347858	0.946691	223135764	0.629915	59128	0.000166919	0.93764	0.419953	0.517687	0.061383	0.264535	12552	2562365	91486306	91553680	2538176	2.72451	97.3024	184
AK173	368209828	238711166	129498662	0.351698	166504348	343965496	0.934156	214466834	0.582458	1444444	0.00392288	0.93952	0.402216	0.537304	0.0594293	0.234274	11801	2355129	88656366	88765033	2320722	2.58773	97.4522	211
AK178	383493764	216941052	166552712	0.434304	119303479	350161964	0.913084	183609252	0.47878	119024	0.000310367	0.953878	0.515984	0.437894	0.0451043	0.247043	11405	2048783	76271949	76314852	2027700	2.61589	97.4117	213
AK183	231495740	157651124	73844616	0.318989	126142069	221112768	0.955148	147268152	0.636159	43789	0.000189157	0.952405	0.493997	0.458408	0.0465852	0.314261	12551	1485516	61234240	61299662	1467886	2.3685	97.6614	212
AK185	370516458	136172858	234343600	0.632478	59496576	346888092	0.936229	112544492	0.30375	277350	0.00074855	0.968892	0.494976	0.473915	0.0303214	0.150349	9091	878446	47923954	47951464	867454	1.80001	98.2231	232
AK188	222257944	151587204	70670740	0.317967	113302275	205961216	0.926676	135290476	0.608709	561837	0.00252786	0.958647	0.48324	0.475407	0.0406436	0.294153	12328	1239922	57046436	57100597	1223286	2.12729	97.9026	238
AK195	351177278	236339530	114837748	0.327008	169107201	322845814	0.919324	208008066	0.592316	2573895	0.00732933	0.947872	0.44684	0.501033	0.0512862	0.26467	12149	2108190	86779265	86843649	2084909	2.37175	97.6555	198
AK199	477549802	272923566	204626236	0.428492	166000310	451378872	0.945198	246752636	0.516706	432049	0.00090472	0.950768	0.502808	0.44796	0.0480674	0.259804	11745	2789348	101908204	102016677	2752440	2.6642	97.3728	230
AK213	442948246	288106270	154841976	0.349571	190013311	403406290	0.91073	248564314	0.561159	1039376	0.0023465	0.952188	0.473285	0.478903	0.0464619	0.265588	12601	2449211	103491650	103552776	2424338	2.31187	97.7124	219
AK216	212020882	140266112	71754770	0.338433	102541176	199193902	0.939501	127439132	0.601069	763118	0.00359926	0.956919	0.524365	0.432554	0.0421555	0.315179	12247	1259759	53047502	53085917	1245252	2.31969	97.708	208
AK217	342018358	248565860	93452498	0.273238	224016968	324180328	0.947845	230727830	0.674606	296776	0.00086772	0.937473	0.379108	0.558366	0.0615015	0.255749	11974	2479823	95440810	95527481	2448918	2.53248	97.5005	203
AK227	401851522	279103884	122747638	0.305455	215617875	371967780	0.925635	249220142	0.62018	2498626	0.00621778	0.938523	0.386643	0.551881	0.0607671	0.239788	11630	3095857	103113355	103200372	3066791	2.91487	97.1141	194
AK231	289691454	152656268	137035186	0.473038	85456931	273437062	0.943891	136401876	0.470852	130887	0.000451815	0.938877	0.401689	0.537188	0.0601607	0.189136	10375	1618981	56200446	56234544	1604888	2.80006	97.2253	182
AK236	278789720	178942470	99847250	0.358145	129532296	266194478	0.954822	166347228	0.596676	359265	0.00128866	0.960597	0.506886	0.453711	0.038614	0.302447	12103	1445058	70231065	70294928	1428728	2.01609	98.008	207
AK035	390270342	278861080	111409262	0.285467	184566662	329253044	0.843654	217843782	0.558187	2260619	0.00579244	0.946523	0.421271	0.525253	0.0526939	0.235148	11935	2572310	90667728	90783627	2534152	2.7588	97.2844	217
AK226	629081322	422791824	206289498	0.327922	272758610	554342760	0.881194	348053262	0.553272	2359491	0.00375069	0.935609	0.305436	0.630174	0.0635749	0.168989	10293	4342293	143936060	144006149	4312424	2.92847	97.0924	189
AK005	339848988	260036366	79812622	0.234847	254825372	314500870	0.925414	234688248	0.690566	1350285	0.00397319	0.937286	0.33705	0.600235	0.0620232	0.232756	11431	2904280	96896562	96952877	2885584	2.91008	97.1098	193
AK134	499749224	231476240	268272984	0.536815	92322340	435454462	0.871346	167181478	0.334531	4259297	0.00852287	0.955613	0.463552	0.492062	0.0428963	0.155072	9902	1612572	69746329	69781896	1596927	2.25981	97.7627	195
AK218	574779940	390835656	183944284	0.320026	282781281	526615208	0.916203	342670924	0.596178	3731886	0.00649272	0.945073	0.384379	0.560694	0.054058	0.229158	11856	4087598	141833131	141938839	4052719	2.80125	97.224	207
AK099	571091296	368208140	202883156	0.355255	246111760	526055892	0.921141	323172736	0.565886	3756495	0.00657775	0.94975	0.441561	0.508189	0.0491418	0.249873	11471	3331760	134743416	134858690	3301292	2.413	97.6105	197
AK002	642436192	375037790	267398402	0.416226	206541552	578714636	0.900813	311316234	0.484587	902370	0.00140461	0.93988	0.414381	0.525499	0.0588979	0.200804	11044	4031763	127321215	127410663	3999145	3.06941	96.9567	202
AK133	628391232	287760060	340631172	0.542069	114104153	548180430	0.872355	207549258	0.330287	3989287	0.00634841	0.949341	0.397652	0.551689	0.0497617	0.131339	9012	2238621	86503274	86548495	2220715	2.52262	97.4983	189
AK043	345633636	267528028	78105608	0.225978	286451391	327618282	0.947877	249512674	0.721899	730494	0.00211349	0.932903	0.340726	0.592178	0.0665186	0.24597	12043	3271183	102909499	103044625	3238900	3.08077	96.9526	205
AK205	651210004	388022912	263187092	0.404151	196544657	562234590	0.863369	299047498	0.459218	8370921	0.0128544	0.921214	0.320547	0.600667	0.0780257	0.147201	8688	4725701	121199181	121253522	4704638	3.75279	96.2649	191
AK081	629217314	477907468	151309846	0.240473	473795096	591054574	0.939349	439744728	0.698876	2064546	0.00328113	0.928544	0.307942	0.620602	0.0707773	0.215213	10945	5666917	180390487	180531151	5615645	3.04579	96.9832	204
AK079	654003260	368777838	285225422	0.436122	212012125	608223010	0.93	322997588	0.493878	2269526	0.00347021	0.9459	0.395829	0.550071	0.0529138	0.195491	10634	4144737	133238337	133337663	4111130	3.01692	97.009	207
AK123	621338264	297309600	324028664	0.521501	115252683	531563922	0.855515	207535258	0.334013	3886531	0.0062551	0.957999	0.480204	0.477795	0.0407312	0.160395	9761	1906664	86867920	86927086	1886860	2.14776	97.8755	199
AK006	653485544	351388080	302097464	0.462286	187895580	602207592	0.921532	300110128	0.459245	133564	0.000204387	0.940447	0.450933	0.489514	0.058187	0.207089	9927	3434894	122359624	122418755	3403948	2.73056	97.2946	204
AK117	650722806	389890352	260832454	0.400835	238307818	602932222	0.926558	342099768	0.525723	2072477	0.00318488	0.947383	0.503089	0.444294	0.0515706	0.264485	11499	3941833	140583110	140704810	3901171	2.72744	97.3022	202
normal_frontal	307937554	227287126	80650428	0.261905	206397694	287964206	0.935138	207313778	0.673233	1122556	0.0036454	0.945496	0.44332	0.502176	0.0529548	0.298458	11787	1838777	86907979	86966065	1816886	2.07194	97.9536	197
normal_occipital	339034820	268941126	70093694	0.206745	316704498	323300832	0.953592	253207138	0.746847	873686	0.00257698	0.937062	0.342513	0.594549	0.0617223	0.255805	11295	2215814	106345185	106419298	2190566	2.04108	97.9831	197
normal_parietal	283003530	235062892	47940638	0.169399	328449955	268017608	0.947047	220076970	0.777648	611062	0.0021592	0.93127	0.30138	0.62989	0.0677058	0.234368	11173	2115076	91995993	92055332	2094158	2.24743	97.7757	190
normal_temporal	334283546	233270774	101012772	0.302177	185796550	312220930	0.934	211208158	0.631823	1382529	0.0041358	0.948603	0.478796	0.469807	0.0496704	0.302515	12082	1776969	88556355	88622733	1751072	1.96712	98.0624	206
LN229-shSOX10	49462540	21215537	28247003	0.571079	0	45844923	0.926862	17597920	0.355783	79157	0.00160034	0.963497	0.71724	0.246258	0.0360299	0.255182	14046	0	0	0	0	NA	NA	NA
LN229-NT	75165771	27458533	47707238	0.634694	0	70127926	0.932977	22420688	0.298283	56309	0.000749131	0.963918	0.721634	0.242284	0.0355112	0.215251	13627	0	0	0	0	NA	NA	NA
