# Supplementary material for: Glioblastoma epigenome profiling identifies SOX10 as a master regulator of molecular tumour subtype
Source: Nat Commun. 2020 Dec 18;11:6434. doi: 10.1038/s41467-020-20225-w (PMC7749178; doi:10.1038/s41467-020-20225-w)
Supplement: Supplementary file 7 — Supplementary Data 5 [file 41467_2020_20225_MOESM7_ESM.xlsx]

## Sheet: T5 - ChIP-seq QC
Sample ID	ChIPped factor	Macs2_FRiP	SICER_FRiP	NSC	RSC	alignedReads	narrowPeaks	broadPeaks	sicerPeaks
AK066	H3K27ac	0.407404	0.530885	1.34676	1.57088	12533680	38000	28090	40909
AK071	H3K27ac	0.482333	0.599474	1.66525	1.61868	31566410	44288	35078	46710
AK076	H3K27ac	0.556066	0.668912	1.57789	1.85263	20428917	48594	37982	45984
AK089	H3K27ac	0.557956	0.680426	1.81626	1.68653	27095860	40578	32594	47952
AK091	H3K27ac	0.435626	0.568093	1.52121	1.48477	24359133	40493	31357	49861
AK100	H3K27ac	0.681642	0.767515	1.95548	1.88532	26707287	40542	32798	46235
AK124	H3K27ac	0.536081	0.663167	1.7972	1.78663	27764449	39364	31797	45320
AK139	H3K27ac	0.147071	0.325553	1.25229	1.53524	28265580	19765	15999	39586
AK142	H3K27ac	0.578924	0.679521	1.57375	1.61718	31340856	36567	29042	38196
AK149	H3K27ac	0.405172	0.48192	1.54252	1.52689	7614120	48120	37639	35223
AK153	H3K27ac	0.519803	0.674368	1.47417	1.43893	33683525	48082	34377	53360
AK156	H3K27ac	0.498038	0.640038	1.84924	1.45571	32184220	35434	27269	39819
AK158	H3K27ac	0.593244	0.730639	1.87498	1.62413	37042079	41262	32147	45102
AK173	H3K27ac	0.452111	0.616145	1.4123	1.7022	24716555	45564	33270	51630
AK178	H3K27ac	0.61574	0.737771	1.82016	1.6276	35831618	38317	31033	48030
AK183	H3K27ac	0.439554	0.579099	1.69926	1.63848	35115386	47184	36391	57016
AK199	H3K27ac	0.538717	0.653879	1.83588	1.73613	29759682	40866	32986	46545
AK213	H3K27ac	0.417444	0.562008	1.54386	1.68276	23868584	39008	29831	45767
AK216	H3K27ac	0.430668	0.578803	1.4382	1.49371	30120840	38207	28945	44340
AK231	H3K27ac	0.52731	0.684293	1.67492	1.71586	33242415	53554	39486	52080
AK066	H3K27me3	0.0211702	0.289718	1.03886	1.04212	29575965	3005	2270	50625
AK071	H3K27me3	0.00383648	0.189192	1.0434	1.16152	24947338	295	503	39300
AK076	H3K27me3	0.0194725	0.268764	1.03799	0.962514	41336476	2922	2900	45002
AK089	H3K27me3	0.0672226	0.379499	1.03896	0.825748	45939938	10297	8229	44819
AK091	H3K27me3	0.010344	0.22068	1.02892	0.700407	37913736	1530	2028	43735
AK100	H3K27me3	0.0830395	0.404596	1.0614	0.974052	23923310	8835	6535	39517
AK124	H3K27me3	0.0557814	0.27576	1.03891	0.853667	19971600	8874	5900	39605
AK139	H3K27me3	0.0352033	0.209335	1.03175	0.81931	25742116	5916	4462	27214
AK142	H3K27me3	0.0669518	0.340274	1.04472	0.710911	24714525	10529	8062	36044
AK149	H3K27me3	0.016824	0.21124	1.02571	0.699236	19003438	2805	2970	43359
AK153	H3K27me3	0.0183117	0.198646	1.03394	0.840632	18114281	2784	2806	41373
AK156	H3K27me3	0.0678776	0.301677	1.0394	0.999229	18132032	9787	7396	45217
AK158	H3K27me3	0.122056	0.415695	1.05757	0.972699	19007955	14003	9376	45075
AK173	H3K27me3	0.0962948	0.411856	1.03292	0.832946	60208456	15722	10412	46940
AK178	H3K27me3	0.0284494	0.338452	1.04312	0.926465	42110480	3240	2961	46686
AK183	H3K27me3	0.07926	0.325986	1.0382	0.857689	41936266	12769	9433	43628
AK199	H3K27me3	0.106507	0.390701	1.05264	0.856742	19389899	16227	11294	48983
AK213	H3K27me3	0.0192256	0.317065	1.03397	0.808963	23745292	2908	2994	40435
AK216	H3K27me3	0.0240375	0.318635	1.02978	0.839086	23792298	3767	3998	42953
AK231	H3K27me3	0.0297605	0.275792	1.04557	0.994764	18267008	4674	3842	31666
AK071	H3K36me3	0.203702	0.515126	1.07053	0.984435	22574974	34338	21453	42190
AK076	H3K36me3	0.442731	0.678541	1.11427	1.07161	51164902	53209	28760	39039
AK089	H3K36me3	0.260143	0.536026	1.05319	0.827172	32431850	38116	22217	33571
AK091	H3K36me3	0.171797	0.490586	1.05829	1.01306	51281494	28312	18670	42173
AK100	H3K36me3	0.334936	0.606544	1.09215	0.915547	24934005	38830	20601	35648
AK124	H3K36me3	0.266099	0.551232	1.07662	0.944651	22002376	38282	20924	38160
AK139	H3K36me3	0.201206	0.475618	1.07377	1.139	24782944	30642	20167	44438
AK142	H3K36me3	0.349392	0.628139	1.09244	1.02161	27813661	48539	25045	32969
AK149	H3K36me3	0.174388	0.500677	1.05354	0.909209	30892255	29682	18855	43832
AK153	H3K36me3	0.24576	0.536164	1.07249	1.01204	20590823	39688	24153	45462
AK156	H3K36me3	0.186322	0.537449	1.05952	0.987797	25193562	27329	16780	39023
AK158	H3K36me3	0.319486	0.650335	1.07217	0.899897	26400055	37337	19695	33668
AK173	H3K36me3	0.282247	0.582397	1.059	0.928519	54683540	41922	23202	36145
AK178	H3K36me3	0.27315	0.599281	1.07794	0.995085	45599734	31728	17886	39160
AK183	H3K36me3	0.167077	0.524095	1.05032	0.837288	51098620	29280	19671	35698
AK199	H3K36me3	0.235488	0.501487	1.06212	0.828521	19575484	36097	21908	44137
AK213	H3K36me3	0.118843	0.413336	1.04809	0.937468	28469409	20325	13254	47297
AK216	H3K36me3	0.268759	0.552235	1.0887	1.18917	29512243	41459	23775	52168
AK231	H3K36me3	0.396614	0.615551	1.09024	0.954117	14150415	57696	31117	36494
AK066	H3K4me1	0.127737	0.407043	1.06156	1.07837	12917037	19154	16916	53699
AK071	H3K4me1	0.214035	0.552205	1.0801	1.09764	30165521	35066	26172	67688
AK076	H3K4me1	0.234386	0.482934	1.07763	1.07693	11655339	40382	33790	61828
AK089	H3K4me1	0.234011	0.554465	1.07237	1.28044	28438485	34638	26382	56422
AK091	H3K4me1	0.137238	0.449115	1.05434	0.976528	19211822	23903	20696	69101
AK100	H3K4me1	0.329825	0.616222	1.11954	1.16507	25640515	41608	28623	54073
AK124	H3K4me1	0.370921	0.661475	1.08729	1.15751	28495618	46391	28027	58715
AK139	H3K4me1	0.119374	0.465822	1.04708	0.962076	20703745	20596	18269	70086
AK142	H3K4me1	0.390115	0.680346	1.11108	1.08198	31736727	54205	33209	58503
AK149	H3K4me1	0.17753	0.338131	1.06194	0.965758	5350305	29496	27701	42727
AK153	H3K4me1	0.219084	0.592226	1.05723	0.942939	26863770	34664	24864	72563
AK156	H3K4me1	0.339025	0.59564	1.09389	1.10904	12989333	44222	30258	54847
AK158	H3K4me1	0.3419	0.65743	1.08933	1.11146	17803207	39563	25868	45615
AK173	H3K4me1	0.242208	0.551508	1.06682	1.07954	16853351	38882	26852	48870
AK178	H3K4me1	0.3076	0.640432	1.09071	1.10833	22748540	36741	25084	57037
AK183	H3K4me1	0.163382	0.584908	1.0633	1.0479	35025985	26197	18458	60484
AK199	H3K4me1	0.263466	0.580985	1.09996	1.10729	29202519	35992	25668	64989
AK213	H3K4me1	0.149314	0.461012	1.05429	1.0583	18988518	25462	20507	63268
AK216	H3K4me1	0.181953	0.499784	1.06742	1.09745	22456040	32130	26676	66185
AK231	H3K4me1	0.28148	0.538757	1.06398	1.05303	11348604	46354	33827	59121
AK066	H3K4me3	0.447584	0.544398	1.86562	1.29706	37403467	20747	16190	25035
AK071	H3K4me3	0.520913	0.569521	2.38405	1.55073	24802407	24871	19966	26334
AK076	H3K4me3	0.622752	0.673656	2.40499	1.48182	48896166	25816	22270	28818
AK089	H3K4me3	0.618124	0.701026	1.86396	1.29679	64737234	26297	20237	29402
AK091	H3K4me3	0.475908	0.563823	1.63518	1.24757	49980796	27174	20669	28146
AK100	H3K4me3	0.681213	0.745037	2.05159	1.38413	36028796	27225	19461	28123
AK124	H3K4me3	0.666116	0.743008	2.23847	1.43919	29510615	27255	20575	25676
AK139	H3K4me3	0.496287	0.591453	1.68084	1.29323	36232299	27841	20025	29778
AK142	H3K4me3	0.666314	0.7142	2.01499	1.28883	38017190	25732	17545	23331
AK149	H3K4me3	0.468111	0.542871	1.81455	1.29737	25093560	24424	18497	24396
AK153	H3K4me3	0.548218	0.634653	1.74638	1.28619	30277101	27391	19235	28415
AK156	H3K4me3	0.61858	0.688515	2.12899	1.41951	23072061	24076	18983	25715
AK158	H3K4me3	0.627828	0.691011	2.31013	1.4406	26830381	23579	18089	24054
AK173	H3K4me3	0.588246	0.663944	2.0362	1.46488	57509726	27065	19449	23716
AK178	H3K4me3	0.631804	0.718473	1.94916	1.47024	40133654	26559	19759	30244
AK183	H3K4me3	0.587022	0.660786	2.01012	1.39731	52077962	25769	19032	24122
AK199	H3K4me3	0.63498	0.694427	2.20068	1.31531	35329114	24508	18011	24892
AK213	H3K4me3	0.520906	0.609925	1.86202	1.33945	38693955	26266	20038	27222
AK216	H3K4me3	0.568366	0.644507	1.97137	1.26166	26154448	25268	19618	25837
AK231	H3K4me3	0.679029	0.744499	2.16851	1.4732	28285601	26217	20555	25673
AK066	H3K9me3	0.0173162	0.177695	1.03324	0.348627	16136468	1132	1059	29023
AK071	H3K9me3	0.0467947	0.226112	1.04624	0.316937	17105556	3488	3388	32311
AK076	H3K9me3	0.0381477	0.264365	1.05011	0.468534	38482722	3436	3740	34599
AK089	H3K9me3	0.0310993	0.255469	1.04373	0.427572	43903910	2402	2392	49004
AK091	H3K9me3	0.02149	0.190803	1.0362	0.430843	51096666	1234	953	33583
AK100	H3K9me3	0.060328	0.302231	1.06785	0.460605	19031385	5493	4851	54573
AK124	H3K9me3	0.0374673	0.14271	1.05871	0.306706	6316418	5554	7725	24817
AK139	H3K9me3	0.00803945	0.163049	1.0423	0.650739	24241086	469	420	36194
AK142	H3K9me3	0.0683373	0.336414	1.07185	0.545425	15535198	9928	9999	46935
AK149	H3K9me3	0.00685696	0.0955484	1.0307	0.464953	21808504	432	496	23428
AK153	H3K9me3	0.0710678	0.199053	1.05762	0.194455	6732220	8860	10452	26575
AK156	H3K9me3	0.0227338	0.321542	1.03892	0.484122	24139665	2349	2331	51177
AK158	H3K9me3	0.0347184	0.366763	1.05371	0.573613	27618268	3305	3129	66787
AK173	H3K9me3	0.0233286	0.204301	1.04355	0.438398	37066656	2029	1976	46989
AK178	H3K9me3	0.0382633	0.296336	1.0665	0.525566	37453998	3220	3089	59019
AK183	H3K9me3	0.0239334	0.284677	1.03658	0.500898	67181242	2026	1839	51428
AK199	H3K9me3	0.0597395	0.362213	1.05586	0.549146	22437174	8679	7924	55088
AK213	H3K9me3	0.0121259	0.246633	1.04157	0.659574	31005153	929	910	58555
AK216	H3K9me3	0.0285915	0.191531	1.0408	0.36223	19994983	1790	1471	41876
AK231	H3K9me3	0.0230173	0.275909	1.05046	0.64459	28738910	2482	2587	64086
