# Supplementary material for: Glioblastoma epigenome profiling identifies SOX10 as a master regulator of molecular tumour subtype
Source: Nat Commun. 2020 Dec 18;11:6434. doi: 10.1038/s41467-020-20225-w (PMC7749178; doi:10.1038/s41467-020-20225-w)
Supplement: Supplementary file 8 — Supplementary Data 6 [file 41467_2020_20225_MOESM8_ESM.xlsx]

## Sheet: T6 - methylation probe IDs
Illumina methylation microarray probe IDs used to classify glioblastomas; n=8000 from Sturm, D. et al. Hotspot mutations in H3F3A and IDH1 define distinct epigenetic and biological subgroups of glioblastoma. Cancer Cell 22, 425-437 (2012).
cg08294044
cg07858195
cg05585742
cg25354926
cg24620436
cg14040131
cg07338119
cg18575863
cg27114782
cg08112248
cg25599473
cg14121234
cg12753366
cg15829056
cg21655710
cg04213900
cg12077685
cg03548062
cg09562563
cg24600221
cg19709083
cg09941851
cg12186839
cg25401210
cg04934595
cg03013917
cg01168833
cg01128460
cg19506623
cg23009355
cg00300794
cg11610925
cg13166642
cg10907148
cg17376853
cg09671989
cg06809074
cg04566512
cg10621924
cg07075307
cg22226438
cg03890368
cg09682051
cg14115325
cg13406893
cg06072835
cg18709881
cg17496661
cg22824635
cg23668057
cg15197135
cg04004158
cg06394109
cg17479716
cg04208666
cg15397593
cg23068558
cg24634009
cg01335210
cg05423712
cg10092251
cg12924430
cg03347632
cg22348992
cg23681112
cg13225830
cg10468535
cg22854985
cg00461753
cg02800216
cg23634193
cg26677288
cg04864755
cg05881698
cg13957928
cg26676468
cg02555243
cg14533068
cg14791525
cg07425646
cg14765933
cg10419295
cg22599115
cg04951371
cg14461974
cg14142627
cg09400037
cg18256640
cg03310087
cg15934634
cg02353814
cg01706334
cg16707227
cg21205288
cg09920172
cg09285851
cg04773333
cg22986569
cg21584831
cg05350360
cg01439568
cg11969813
cg18276125
cg19532212
cg16091952
cg14391148
cg26845390
cg20042908
cg07749442
cg08816443
cg21695830
cg03646096
cg19093370
cg24441810
cg12865888
cg04482762
cg19533322
cg19163058
cg01984854
cg11157235
cg26807107
cg08250787
cg06826120
cg27091865
cg00910015
cg16765600
cg07277756
cg22471075
cg26764761
cg09013220
cg11596090
cg24452451
cg26694831
cg11330469
cg05651243
cg22086566
cg02831260
cg22964926
cg11333375
cg13654135
cg10406526
cg19284726
cg23697997
cg20736321
cg06633013
cg16255631
cg23109894
cg20625588
cg00400259
cg10448692
cg15824094
cg09103658
cg19660531
cg11951974
cg17949813
cg08900233
cg15561501
cg26683025
cg00678709
cg03555710
cg12664173
cg23119063
cg13169484
cg04098547
cg07351675
cg00842231
cg07042007
cg11666770
cg15745284
cg09245302
cg14950747
cg24748548
cg13569431
cg09192940
cg25863289
cg17705066
cg05492818
cg09340279
cg19489423
cg11414017
cg09451320
cg10854092
cg09864325
cg23528142
cg20865618
cg11314598
cg14464551
cg23709617
cg25115460
cg18873878
cg26010877
cg18601714
cg03826463
cg00016481
cg03130248
cg06963308
cg03764092
cg05552184
cg15239628
cg02490942
cg23158189
cg05483731
cg11948766
cg15070677
cg07678266
cg24145118
cg14398860
cg24137774
cg11062158
cg13507084
cg27309098
cg05224659
cg10645314
cg02299497
cg18158859
cg10052687
cg23109891
cg01586506
cg26758486
cg08209336
cg03648908
cg26080331
cg02676602
cg02347312
cg25545323
cg00053927
cg17831440
cg04194341
cg04680494
cg15371806
cg23256343
cg25015733
cg19937499
cg12106976
cg03363478
cg14755900
cg22506548
cg22373519
cg17945789
cg09094964
cg24394819
cg27175943
cg03866600
cg13055709
cg06783058
cg12942878
cg15374924
cg13508402
cg05793013
cg15447913
cg19254118
cg19035792
cg01970427
cg01071314
cg01154505
cg06111374
cg16083711
cg17174980
cg19366147
cg12813797
cg13266188
cg23856293
cg16785291
cg13662597
cg23000806
cg04277574
cg09556823
cg06001205
cg19444648
cg23423191
cg13639451
cg14110885
cg14245471
cg20944157
cg00782697
cg11151314
cg14302471
cg00912247
cg09363841
cg14022542
cg16755833
cg02011981
cg03172341
cg09173621
cg07215822
cg03044684
cg11173579
cg05630111
cg00341060
cg27319216
cg01109574
cg24795825
cg03284308
cg07769588
cg10819350
cg08830672
cg09932747
cg05626376
cg02734505
cg17052170
cg05373251
cg02639181
cg08930881
cg08045906
cg16481280
cg08053204
cg23681687
cg25142340
cg26388509
cg05955675
cg25851313
cg23385248
cg07784872
cg21977234
cg09135343
cg14266237
cg14108567
cg15737177
cg26047066
cg25001102
cg18470427
cg15788369
cg03415617
cg02995791
cg13375589
cg08083251
cg22126965
cg20418529
cg01152056
cg10271061
cg22369037
cg12428514
cg14608581
cg08883213
cg14010405
cg16871561
cg16653901
cg13788685
cg19661030
cg17315844
cg04572930
cg01623261
cg02447462
cg03151810
cg20118364
cg13702536
cg23505823
cg03062944
cg04189187
cg12161959
cg19093890
cg11024728
cg11123744
cg02657865
cg04245402
cg00759741
cg10875499
cg00341204
cg20397902
cg17118391
cg23683010
cg27570984
cg04131890
cg10385290
cg16600501
cg14189142
cg10369955
cg05457730
cg24578857
cg16340422
cg17211761
cg04789475
cg06759874
cg19757631
cg04249559
cg20272287
cg18717167
cg11062778
cg04921315
cg06545761
cg14972155
cg14533523
cg21228424
cg23811942
cg23404330
cg06489606
cg05758978
cg21679391
cg01729116
cg10103906
cg22125989
cg03827118
cg15227848
cg06155771
cg25977026
cg00381745
cg01186595
cg07807210
cg21655444
cg02220418
cg18650219
cg01503299
cg26896569
cg10218347
cg05911136
cg26864714
cg15003570
cg18540249
cg12205429
cg25454110
cg09159452
cg19999567
cg01446907
cg20811857
cg17778888
cg18173726
cg27391627
cg18232828
cg08478151
cg21396630
cg19593680
cg03678146
cg17391983
cg01430970
cg25010115
cg17067544
cg05624199
cg01794802
cg19262637
cg10109747
cg26299044
cg07197092
cg27271738
cg22598669
cg14602220
cg24404533
cg08061608
cg10314052
cg24931138
cg03227775
cg01748414
cg08423507
cg25028308
cg13659051
cg08573687
cg03417788
cg12589308
cg09199014
cg22231101
cg19969694
cg20370281
cg18450582
cg27649037
cg17151621
cg09265586
cg10292584
cg11251827
cg09383172
cg09392827
cg22789318
cg11829371
cg15485247
cg01579024
cg02091185
cg08358803
cg13585675
cg08783468
cg08808817
cg19139618
cg21828432
cg24930713
cg03300537
cg22136013
cg01309395
cg17808634
cg16560389
cg07075238
cg11666040
cg16087541
cg16808481
cg02025737
cg13692426
cg26104239
cg23387692
cg20284937
cg16444641
cg13673363
cg06911238
cg11784799
cg20930294
cg16353508
cg00103448
cg14412833
cg04510919
cg06442684
cg25285646
cg08480996
cg06646780
cg23089445
cg05141924
cg00424467
cg08028452
cg15877425
cg11328898
cg03534360
cg05996512
cg05441830
cg13800802
cg03195147
cg00425843
cg09459774
cg26303613
cg02527886
cg16083044
cg07908679
cg04707217
cg11659652
cg00054971
cg08844974
cg13691567
cg17175364
cg27411906
cg26883963
cg23693487
cg14218223
cg24496563
cg01709589
cg26344024
cg21287554
cg00863007
cg22431753
cg22262702
cg05676622
cg20583060
cg08015762
cg27396830
cg13711238
cg26757722
cg12417466
cg14249078
cg09639133
cg01589353
cg07155331
cg15161050
cg13504434
cg16679302
cg17215172
cg26279216
cg03586412
cg17016678
cg01457883
cg02614016
cg00004996
cg12524725
cg26535834
cg14632485
cg11019008
cg13022624
cg14886530
cg20221707
cg07116732
cg05375811
cg07529122
cg25902889
cg26516710
cg10688297
cg26229752
cg26679004
cg04142864
cg26296957
cg19548859
cg00764796
cg20529645
cg06879394
cg07912922
cg19907915
cg14508093
cg21879513
cg00891541
cg10556064
cg24471254
cg00344178
cg13246235
cg26333652
cg06056929
cg00399951
cg14262681
cg19709468
cg16731811
cg03257743
cg02479842
cg03446876
cg10628201
cg20595750
cg18074403
cg19572323
cg04025049
cg02896073
cg27358154
cg14557288
cg16236270
cg18473137
cg27172769
cg27287944
cg05087008
cg07302938
cg26655004
cg24300446
cg10505610
cg25379954
cg20637405
cg15264020
cg11068289
cg03403640
cg25311335
cg00055764
cg24486037
cg13903070
cg20274304
cg07802949
cg18147048
cg24332389
cg15738084
cg16607065
cg25981350
cg09599843
cg19793499
cg10964944
cg11547104
cg14578087
cg14722290
cg08105378
cg04332433
cg06048910
cg03430116
cg03406778
cg18524934
cg09251600
cg10236778
cg13390388
cg05321594
cg20992181
cg01346596
cg07497941
cg12934258
cg15160709
cg05234121
cg06241101
cg10620881
cg06526980
cg16096176
cg25889035
cg16581085
cg20707230
cg10120897
cg21291759
cg27387888
cg02144924
cg12230250
cg25125450
cg19483465
cg05907477
cg19299265
cg00816387
cg19351954
cg23238315
cg02099572
cg20818806
cg02658690
cg10908116
cg09034795
cg06982473
cg07091346
cg18250677
cg24210280
cg16581738
cg03147324
cg10947826
cg10152684
cg25279739
cg03443590
cg09462350
cg10244976
cg06430465
cg02612270
cg10799668
cg23391090
cg15645203
cg26479374
cg16399632
cg08180229
cg26881307
cg22573528
cg06875413
cg09441736
cg19566906
cg13551535
cg20137991
cg08655871
cg18084999
cg15368264
cg08124030
cg13909661
cg07166171
cg00071984
cg19758859
cg11631592
cg13700197
cg15365028
cg06945634
cg02520816
cg06153873
cg09319828
cg01010328
cg15619820
cg22720392
cg21986027
cg04562683
cg05233289
cg01720945
cg17650397
cg12987059
cg11557932
cg21398280
cg18790559
cg07970752
cg07412315
cg03845683
cg08779649
cg05550995
cg06582782
cg18499201
cg17085576
cg04102894
cg26039867
cg03322979
cg10270293
cg25066665
cg21164300
cg19474047
cg08128087
cg13468318
cg20378070
cg04527220
cg17130982
cg15262505
cg06224587
cg22115892
cg03748603
cg14266287
cg25677261
cg00592643
cg26010218
cg10128806
cg27209741
cg09276108
cg20391567
cg07041999
cg20773915
cg17766026
cg04034967
cg16967003
cg13081331
cg23549902
cg06821828
cg25844605
cg06419732
cg15545410
cg10154780
cg03507326
cg21537187
cg22077361
cg07890553
cg06359132
cg17797229
cg07752120
cg20576162
cg26513576
cg14277925
cg10700435
cg14707053
cg14240060
cg11212451
cg11847956
cg13911959
cg00716025
cg02605601
cg10622644
cg12659114
cg09863138
cg16663142
cg01511166
cg19375418
cg09621708
cg00299558
cg06028247
cg04774930
cg14312323
cg05000761
cg16229671
cg14573833
cg13983692
cg20084184
cg05136737
cg05381287
cg07917546
cg20646846
cg24377694
cg18010718
cg13130588
cg14925764
cg08696316
cg14453174
cg23596291
cg25590114
cg05042749
cg24216893
cg22686132
cg14585167
cg13979884
cg01268383
cg03326215
cg16945633
cg08180572
cg06728252
cg08465307
cg12798524
cg20631820
cg00011616
cg17429075
cg10030512
cg27573308
cg24516106
cg27359374
cg10784273
cg14223001
cg03890628
cg08552167
cg23983726
cg04969331
cg12131208
cg18733567
cg14775958
cg06890890
cg01990910
cg14072016
cg14701108
cg14552732
cg12708841
cg19999682
cg04494562
cg01061391
cg25730564
cg24152976
cg12014181
cg26873457
cg16936421
cg22070156
cg21116266
cg05633523
cg10129154
cg06925984
cg01512532
cg02639108
cg16580985
cg05697866
cg22481950
cg07658449
cg12055993
cg26869506
cg22918560
cg22747480
cg00779313
cg11066601
cg14546128
cg12967164
cg02395917
cg17504591
cg05833351
cg21569714
cg12486498
cg15931471
cg24105081
cg02939659
cg19759366
cg09642408
cg00802903
cg11944462
cg20446334
cg21233879
cg16675054
cg26006084
cg17737409
cg03687070
cg04825491
cg03991547
cg10375964
cg21261158
cg24113818
cg18373158
cg24219033
cg14972210
cg18275228
cg05224126
cg00442205
cg16034168
cg12934366
cg04806150
cg23220769
cg07249433
cg11740348
cg07877987
cg09170112
cg26479667
cg17924044
cg08892613
cg04703620
cg01973778
cg21769093
cg11854928
cg20724168
cg10500084
cg25577497
cg11735242
cg06966242
cg26231761
cg24838949
cg13611121
cg17957235
cg00616572
cg14677612
cg24125282
cg22775138
cg03344433
cg10004481
cg15053253
cg10294939
cg12769705
cg04892758
cg07196505
cg09424006
cg01577083
cg22740796
cg10937408
cg24096120
cg24115232
cg13028819
cg13205848
cg01890568
cg03935060
cg08221741
cg08795557
cg05353872
cg02534072
cg09149672
cg19247310
cg00071241
cg23498518
cg17175521
cg18425570
cg26851803
cg02487987
cg27224069
cg01520122
cg20064139
cg24484802
cg05369553
cg22022067
cg17520909
cg07068768
cg22941409
cg07527126
cg12060123
cg26680644
cg07870920
cg09901035
cg06834916
cg24205065
cg12291059
cg22828602
cg06898293
cg26523478
cg14794480
cg05462446
cg09065714
cg05113927
cg22129545
cg13213810
cg05004142
cg16783349
cg03501539
cg21913897
cg21607700
cg27546431
cg04370442
cg12123693
cg01965874
cg10821610
cg27541454
cg03890691
cg15720535
cg09476130
cg24923931
cg13526469
cg21687740
cg05589784
cg02583618
cg03070236
cg05308495
cg02296931
cg20928945
cg06832898
cg20415053
cg09991306
cg26919149
cg10528482
cg14263391
cg10502244
cg01996567
cg00290607
cg21040133
cg07600533
cg09791746
cg16268165
cg22457769
cg05463589
cg26732615
cg11644585
cg10665961
cg07911905
cg22969524
cg21663666
cg00532477
cg15292765
cg08482837
cg15123730
cg20744163
cg20480723
cg23004031
cg25235958
cg07279157
cg06466782
cg18791991
cg24402300
cg16926213
cg20705321
cg06590170
cg00601836
cg08546690
cg10612096
cg23221052
cg13944838
cg17698295
cg14394550
cg07718903
cg06766016
cg07128900
cg22022580
cg09187505
cg26069044
cg15295200
cg19384241
cg12012426
cg01156747
cg13830619
cg14055970
cg25532201
cg09438069
cg05093818
cg03547562
cg05528899
cg24846009
cg22853855
cg08269402
cg27224751
cg10994149
cg16639692
cg01817364
cg23810282
cg22727572
cg00166234
cg21104449
cg20151476
cg22029015
cg09365002
cg16315106
cg26203572
cg15028507
cg01114124
cg14615927
cg14534144
cg07371589
cg17526887
cg26286839
cg06746318
cg11136969
cg08219218
cg18959907
cg13571576
cg20714708
cg16896868
cg15975806
cg25147158
cg13023646
cg14038058
cg00366850
cg20885782
cg09349604
cg09290600
cg00881585
cg17231999
cg24722073
cg01370541
cg22473637
cg06610484
cg26466587
cg09393254
cg07860213
cg08229358
cg16389901
cg19108881
cg08474164
cg01243371
cg02466815
cg04937144
cg10996596
cg19229182
cg24530432
cg10659805
cg13546414
cg17543488
cg11412466
cg26195356
cg05809668
cg20061010
cg18130044
cg16937268
cg07152216
cg12993715
cg01689438
cg05548555
cg03355998
cg21127068
cg05470554
cg14448169
cg25622366
cg27364741
cg10640333
cg00431699
cg11878331
cg26947626
cg22863920
cg26818625
cg20386316
cg05667348
cg17138769
cg26783057
cg03048654
cg06611922
cg24390913
cg10143067
cg03714619
cg02155398
cg23325963
cg24673771
cg11218954
cg24981593
cg10272601
cg20616414
cg10954469
cg22876812
cg07540421
cg08793877
cg04913979
cg20501518
cg19925204
cg17320707
cg02185052
cg00876273
cg03330490
cg04415798
cg18468354
cg22735222
cg00674679
cg19376851
cg01749491
cg11359133
cg14118515
cg15133351
cg07411620
cg15334372
cg00024494
cg09780180
cg08144675
cg00604454
cg08196032
cg19870698
cg01796166
cg02948476
cg01163842
cg07785447
cg13073773
cg10746936
cg04961582
cg24452128
cg17754510
cg21995304
cg17959970
cg20168806
cg03585912
cg00838919
cg08647912
cg05224741
cg22267770
cg01807768
cg24336989
cg19607165
cg27225220
cg16353006
cg15544654
cg04868078
cg08128826
cg08610862
cg08883223
cg13420848
cg25950112
cg18430555
cg09652086
cg23188704
cg16945312
cg11573566
cg08800878
cg04972745
cg22488797
cg01518889
cg23615741
cg07891531
cg16993043
cg04927931
cg21063722
cg26279021
cg10624122
cg25228422
cg24496841
cg07323648
cg17231347
cg12655190
cg05279092
cg04786287
cg03782157
cg15556886
cg08529345
cg12492345
cg07613752
cg16705744
cg24717935
cg08855170
cg15126975
cg23064609
cg06973615
cg00779065
cg23462956
cg12818596
cg08893692
cg12505170
cg23710960
cg02639540
cg12561924
cg23063243
cg06911121
cg16559598
cg05065572
cg12610207
cg20249252
cg06912966
cg23591463
cg11357746
cg06717565
cg04562909
cg11064034
cg23442672
cg07136646
cg14187844
cg15964309
cg16609260
cg03532904
cg01184975
cg20307896
cg18470839
cg01519253
cg03104083
cg24592576
cg08900101
cg25399352
cg18173058
cg09233651
cg18692678
cg22929859
cg06725552
cg22628281
cg08318726
cg17462200
cg11841394
cg21611810
cg05555207
cg19290410
cg21907579
cg11717507
cg26196480
cg23827572
cg10281002
cg16001495
cg10682155
cg10445315
cg01090834
cg15750546
cg06368184
cg02730156
cg17727929
cg21697851
cg16851417
cg19498960
cg24080247
cg10456990
cg07615087
cg00698204
cg26701242
cg26144458
cg22274813
cg24354581
cg05864326
cg00893471
cg05021643
cg21092808
cg04935434
cg06316886
cg12938020
cg10159630
cg25942990
cg01128482
cg09387749
cg16640855
cg01431993
cg11528849
cg26876974
cg13620034
cg26799209
cg18623980
cg11382963
cg24809973
cg08795964
cg18533201
cg17820365
cg19691778
cg14324370
cg13092806
cg25347419
cg10305451
cg14507337
cg13019491
cg19981568
cg14511698
cg09765089
cg22158650
cg04097639
cg12811449
cg04025964
cg03257172
cg26472133
cg03332469
cg18845377
cg25287257
cg05060949
cg07916589
cg17419186
cg11631523
cg16283362
cg27651243
cg08622757
cg16448058
cg17535691
cg06464008
cg14861089
cg14038391
cg24812837
cg25266629
cg05482942
cg01175020
cg12118269
cg00741609
cg10420161
cg17101450
cg24570303
cg13180315
cg20615879
cg10780890
cg12646649
cg14491820
cg06874323
cg03404143
cg03393426
cg13334135
cg13525448
cg13189149
cg15229943
cg24767540
cg13832669
cg11236727
cg05036212
cg09601912
cg18250846
cg20599967
cg12997720
cg24446586
cg05311410
cg17466857
cg10792302
cg26551975
cg19923650
cg09143673
cg00919971
cg21447117
cg02115599
cg06606213
cg03132556
cg00711072
cg12744859
cg19047868
cg21041775
cg21837192
cg00040312
cg23697546
cg22621272
cg04704531
cg16937769
cg16898193
cg08053137
cg15817960
cg04105511
cg26019295
cg12015737
cg04778178
cg26402660
cg14013695
cg19643053
cg01323381
cg22070991
cg11566394
cg17737681
cg07023704
cg12308746
cg03479694
cg07936950
cg15552158
cg02245004
cg17446010
cg20540209
cg14433497
cg12984729
cg08307030
cg25649641
cg06375967
cg00459623
cg09323727
cg19738283
cg07802350
cg10418524
cg22724741
cg23623386
cg03964958
cg18022224
cg25371634
cg21591742
cg10364040
cg20649017
cg27260772
cg22248052
cg21766898
cg18886245
cg03159396
cg09363735
cg22282405
cg23930856
cg10828660
cg09344183
cg01469887
cg17429000
cg18869404
cg05419671
cg12378888
cg19849509
cg17810609
cg16304215
cg26053480
cg24208826
cg14639847
cg13906377
cg10785263
cg02283366
cg15617155
cg17774559
cg19777067
cg08812889
cg19892287
cg03736795
cg07687119
cg19978181
cg05155840
cg24798398
cg14526718
cg06992285
cg25900280
cg08431931
cg12421755
cg16203125
cg18040901
cg03239552
cg19403541
cg05241355
cg16202331
cg02798576
cg20504791
cg14537713
cg04184019
cg10168149
cg25740565
cg10982364
cg07835424
cg10703826
cg25340966
cg24887265
cg17400476
cg19147218
cg21770800
cg10134833
cg21587238
cg20402783
cg06962177
cg25144893
cg08190858
cg15564098
cg23263937
cg03232620
cg02384857
cg08248516
cg07681935
cg11795854
cg21198550
cg22078710
cg07135614
cg22117825
cg15731655
cg03242698
cg12374721
cg01405040
cg02694427
cg02164574
cg25953239
cg21039708
cg09624466
cg16793394
cg18451814
cg13023623
cg25092838
cg20935165
cg01419831
cg24721899
cg17760405
cg13646020
cg07915921
cg06382344
cg08431536
cg01630690
cg04224064
cg00563824
cg03835609
cg21026830
cg13539545
cg10755235
cg23683588
cg27507919
cg01926238
cg26299169
cg04574034
cg14123543
cg22799141
cg27443071
cg09864185
cg20232986
cg18235734
cg00503383
cg26327666
cg04560225
cg12071888
cg24884703
cg16400631
cg02037307
cg00396667
cg04223420
cg07274716
cg08466792
cg15267232
cg18115040
cg24035245
cg17302155
cg08465346
cg02081006
cg14855519
cg16310415
cg08154437
cg14558529
cg00989853
cg01414185
cg18750960
cg12539415
cg25660566
cg21051046
cg03656099
cg07095230
cg21389753
cg15281710
cg22178798
cg09088153
cg26267430
cg10186131
cg02326806
cg22840361
cg13524919
cg02100602
cg16713743
cg08729810
cg09169617
cg09969277
cg12850078
cg27407147
cg20738500
cg15054725
cg02099878
cg17981058
cg24419324
cg19102771
cg02998620
cg14064356
cg12597169
cg14688579
cg00790098
cg20817902
cg23874561
cg22054918
cg14326413
cg05974274
cg10439246
cg11452329
cg13706058
cg06088745
cg09275704
cg01180552
cg08347500
cg10418162
cg09851951
cg26537209
cg10171357
cg03799283
cg24033871
cg01213447
cg12974388
cg27160130
cg09297288
cg17530231
cg09140778
cg10214640
cg15916160
cg01020413
cg08217163
cg18904891
cg17143192
cg13933262
cg10435816
cg20172627
cg10648670
cg01054755
cg24761867
cg26859841
cg24080008
cg12093371
cg18331412
cg02348751
cg19759671
cg25185173
cg17898329
cg18674643
cg12727398
cg26518861
cg00969119
cg23280506
cg10906729
cg18684142
cg02574073
cg04904318
cg22660933
cg02497558
cg24889708
cg07823492
cg01104724
cg20897830
cg06664357
cg01754525
cg01837362
cg00876757
cg15014975
cg07996594
cg22635491
cg11246938
cg23669081
cg01774894
cg09426383
cg03730533
cg12140851
cg22955778
cg04944806
cg05341252
cg12479507
cg05501584
cg17851276
cg14498423
cg03610852
cg09943716
cg21729992
cg06211550
cg13679303
cg18805164
cg02299007
cg24865210
cg10296238
cg13910785
cg15416643
cg24634471
cg10596483
cg11738485
cg04657146
cg10995422
cg09411910
cg17480035
cg06559318
cg03607220
cg00103771
cg24638099
cg23522872
cg18371052
cg24581226
cg11539055
cg15555527
cg19092981
cg14035860
cg05390968
cg12914966
cg13793681
cg09804503
cg19247654
cg24025550
cg08889009
cg09885502
cg11062466
cg09858108
cg19825302
cg11216554
cg03860256
cg24864161
cg16345566
cg09332484
cg21809927
cg10144400
cg25335841
cg19967668
cg24508426
cg27177554
cg10799055
cg17288142
cg00793935
cg10409981
cg17920646
cg24536782
cg08330690
cg19566405
cg00211215
cg09139047
cg11574174
cg27183456
cg25932869
cg09117448
cg12499235
cg08633290
cg25174111
cg22459517
cg15959464
cg24007926
cg00713204
cg00523628
cg03329597
cg27481428
cg19274180
cg16748433
cg13578160
cg00944631
cg01778345
cg04798314
cg26757221
cg00059374
cg03846641
cg25308803
cg12906381
cg01124132
cg15720832
cg22790377
cg27628891
cg21023520
cg05115862
cg17884327
cg07679948
cg15822765
cg07124687
cg18803104
cg10812186
cg24055029
cg11382529
cg05618934
cg21931419
cg10528576
cg15718581
cg02285791
cg19106932
cg01518607
cg04187185
cg15506609
cg02132714
cg14979301
cg19047660
cg20401567
cg03972071
cg15720089
cg12605662
cg07162000
cg05083852
cg00423153
cg14824386
cg06248767
cg20431191
cg10304637
cg00018128
cg12258785
cg17090968
cg26018685
cg12298268
cg23448348
cg23152235
cg22821947
cg14020052
cg17939889
cg25063151
cg14567963
cg01176433
cg11687036
cg26871372
cg16647921
cg20884887
cg08938793
cg25446076
cg24683222
cg00028211
cg16701896
cg11706983
cg03188948
cg18402987
cg15006175
cg22614142
cg04650676
cg25416067
cg04021544
cg21317428
cg27576485
cg09619624
cg08269974
cg09777775
cg22425474
cg05194426
cg10661191
cg02367850
cg13411784
cg17627629
cg21197336
cg05173913
cg03126579
cg07849581
cg06798642
cg18132916
cg11833968
cg06279276
cg13546935
cg18235050
cg10413944
cg13732582
cg09341793
cg15800530
cg09465698
cg18617005
cg18507379
cg06249604
cg13918754
cg08491487
cg05404698
cg09556826
cg02766845
cg11702085
cg02571816
cg22557662
cg09515953
cg02391713
cg22620090
cg14000361
cg05452406
cg25035631
cg01414268
cg02344527
cg16966315
cg22510376
cg14819504
cg11174855
cg25444386
cg21629500
cg11337945
cg21999939
cg19609502
cg13413955
cg26447697
cg02447304
cg07791578
cg04120686
cg09486778
cg00013655
cg11770080
cg05860723
cg20060685
cg23555120
cg18525352
cg17393917
cg04140663
cg03161803
cg12637869
cg03585263
cg22367191
cg13498757
cg10320410
cg25610515
cg09799983
cg04688351
cg11203512
cg10192893
cg17269633
cg09570682
cg14765959
cg16339238
cg17368760
cg17885226
cg03738025
cg23746497
cg12836959
cg16695576
cg03369965
cg10200388
cg09275956
cg23353432
cg11543397
cg07857792
cg00250430
cg03311684
cg15025598
cg20866694
cg02644510
cg16006349
cg17017591
cg00991875
cg14323675
cg19926444
cg11941920
cg02745847
cg03505117
cg15162392
cg08786077
cg26422458
cg15084543
cg04360793
cg18502142
cg16288089
cg01287975
cg17437939
cg05057720
cg23248887
cg04573550
cg14486338
[truncated: 6,001 more rows]
