# Supplementary material for: Glioblastoma epigenome profiling identifies SOX10 as a master regulator of molecular tumour subtype
Source: Nat Commun. 2020 Dec 18;11:6434. doi: 10.1038/s41467-020-20225-w (PMC7749178; doi:10.1038/s41467-020-20225-w)
Supplement: Supplementary file 9 — Supplementary Data 7 [file 41467_2020_20225_MOESM9_ESM.xlsx]

## Sheet: T7 - Master regulator lists
CRC+Viper	RTN	Consensus
MR	MR	MR
KLF13	ZFP37	MYCN
MEF2D	BACH2	CEBPA
MYCN	ZNF34	FLI1
NR2E3	ZNF623	MAFB
ONECUT1	SOX12	MITF
PKNOX2	ZNF43	SOX10
SOX14	SMAD9	GLI2
TCF4	ZNF184	HES1
TCF7L2	OSR2	SOX9
CEBPA	DLX5	TFCP2L1
EGR2	ASCL1
FLI1	ZNF239
FOXD2	ZNF250
IRF2	ZNF37A
IRF8	ZFPM2
JUN	SOX3
KLF3	ONECUT2
KLF4	SOX10
MAFB	MYT1L
MITF	NR0B1
NR4A2	ZNF711
RXRA	NKRF
SREBF1	MYCN
STAT3	DACH1
LHX2	MYB
NFIL3	ZNF32
SOX10	HSF2
SOX4	SATB1
FOXO1	TFAM
GLI2	CAMTA1
HES1	ZNF74
HIF1A	ZNF292
NR3C1	BCL11A
SOX2	MYT1
SOX9	VAX2
TEAD1	RBPJ
TFCP2L1	ZNF248
ZBTB7C	BMP2
	ZNF609
	THRA
	MXI1
	HOXA5
	SNAI2
	FOXF2
	EPAS1
	ELK3
	KLF10
	TBX2
	CREB3L1
	NR2E1
	ZNF217
	MEOX2
	ETV5
	ZNF394
	FOXC1
	FOSL2
	FOSL1
	ZNF12
	NPAS2
	IRF3
	NFIC
	TEAD3
	PLAGL1
	MZF1
	ERG
	TFCP2L1
	ZFP36L2
	HES1
	ZNF580
	IRF1
	JUND
	WIZ
	ZNF576
	FOXF1
	GMEB2
	MEIS1
	ETV4
	ARNTL
	RFXANK
	ZNF45
	GLI2
	ZNF134
	IRF9
	ZNF432
	POU3F2
	ZNF324
	ZNF227
	TCF3
	ZHX3
	SALL1
	SOX9
	ZNF587
	ZNF574
	ZFHX4
	AHR
	HLX
	MITF
	BNC2
	VDR
	CEBPA
	RUNX3
	MAFB
	IRF8
	IRF5
	IKZF1
	LYL1
	TFEC
	MAF
	NFKB1
	CEBPB
	TFE3
	NFE2L3
	ELF1
	FLI1
	STAT5A
	BATF
	SPI1
