# Supplementary material for: Glioblastoma epigenome profiling identifies SOX10 as a master regulator of molecular tumour subtype
Source: Nat Commun. 2020 Dec 18;11:6434. doi: 10.1038/s41467-020-20225-w (PMC7749178; doi:10.1038/s41467-020-20225-w)
Supplement: Supplementary file 10 — Supplementary Data 8 [file 41467_2020_20225_MOESM10_ESM.xlsx]

## Sheet: T9 - RTN cohort A samplesheet
Extract.Name	Comment..TCGA.Barcode.	Protocol.REF	Labeled.Extract.Name	Label	Term.Source.REF	Protocol.REF.1	Hybridization.Name	Array.Design.REF	Term.Source.REF.1	Protocol.REF.2	Scan.Name	Array.Data.File	Comment..TCGA.Archive.Name.	Comment..TCGA.Data.Type.	Comment..TCGA.Data.Level.	Comment..TCGA.Include.for.Analysis.	Comment..md5.	Protocol.REF.3	Normalization.Name	Derived.Array.Data.Matrix.File	Comment..TCGA.Archive.Name..1	Comment..TCGA.Data.Type..1	Comment..TCGA.Data.Level..1	Comment..TCGA.Include.for.Analysis..1	Comment..md5..1	Protocol.REF.4	Normalization.Name.1	Derived.Array.Data.Matrix.File.1	Comment..TCGA.Archive.Name..2	Comment..TCGA.Data.Type..2	Comment..TCGA.Data.Level..2	Comment..TCGA.Include.for.Analysis..2	Comment..md5..2	patient.id
03c14838-bbab-4487-80c3-c5fdf6ec83f9	TCGA-02-0001-01C-01R-0177-01	broad.mit.edu:labeling:HT_HG-U133A:01	TCGA-02-0001-01C-01R-0177-01	biotin	MGED Ontology	broad.mit.edu:hybridization:HT_HG-U133A:01	5500024024987031607949.A10	Affymetrix.com:PhysicalArrayDesign:HT_HG-U133A	caArray	broad.mit.edu:image_acquisition:HT_HG-U133A:01	TCGA-02-0001-01C-01R-0177-01	5500024024987031607949.A10.CEL	broad.mit.edu_GBM.HT_HG-U133A.Level_1.1.1007.0	Expression-Gene	Level 1	yes	69146f5c2ae53b5e62b3451830fc1de6	broad.mit.edu:probeset_rma:HT_HG-U133A:01	TCGA-02-0001-01C-01R-0177-01	5500024024987031607949.A10.level2.data.txt	broad.mit.edu_GBM.HT_HG-U133A.Level_2.1.1007.0	Expression-Gene	Level 2	yes	5166f8f782dc4aded4a85900bd932b41	broad.mit.edu:gene_rma:HT_HG-U133A:01	TCGA-02-0001-01C-01R-0177-01	5500024024987031607949.A10.level3.data.txt	broad.mit.edu_GBM.HT_HG-U133A.Level_3.1.1007.0	Expression-Gene	Level 3	yes	ce2b721c389fab10a36e8b83f896b071	TCGA-02-0001
4298ad72-e8eb-4749-95da-cce602107724	TCGA-02-0003-01A-01R-0177-01	broad.mit.edu:labeling:HT_HG-U133A:01	TCGA-02-0003-01A-01R-0177-01	biotin	MGED Ontology	broad.mit.edu:hybridization:HT_HG-U133A:01	5500024024987031607949.A12	Affymetrix.com:PhysicalArrayDesign:HT_HG-U133A	caArray	broad.mit.edu:image_acquisition:HT_HG-U133A:01	TCGA-02-0003-01A-01R-0177-01	5500024024987031607949.A12.CEL	broad.mit.edu_GBM.HT_HG-U133A.Level_1.1.1007.0	Expression-Gene	Level 1	yes	77bfe8d33983f7206689658776fd9eea	broad.mit.edu:probeset_rma:HT_HG-U133A:01	TCGA-02-0003-01A-01R-0177-01	5500024024987031607949.A12.level2.data.txt	broad.mit.edu_GBM.HT_HG-U133A.Level_2.1.1007.0	Expression-Gene	Level 2	yes	c9d04d9e48524f3dbf1c911bf722dfbd	broad.mit.edu:gene_rma:HT_HG-U133A:01	TCGA-02-0003-01A-01R-0177-01	5500024024987031607949.A12.level3.data.txt	broad.mit.edu_GBM.HT_HG-U133A.Level_3.1.1007.0	Expression-Gene	Level 3	yes	599e9b451c7215ed3769c14e5c23be56	TCGA-02-0003
1bc1d8d2-8c34-4b03-9275-38c68323816e	TCGA-02-0004-01A-01R-0298-01	broad.mit.edu:labeling:HT_HG-U133A:01	TCGA-02-0004-01A-01R-0298-01	biotin	MGED Ontology	broad.mit.edu:hybridization:HT_HG-U133A:01	5500024037497121008340.A01	Affymetrix.com:PhysicalArrayDesign:HT_HG-U133A	caArray	broad.mit.edu:image_acquisition:HT_HG-U133A:01	TCGA-02-0004-01A-01R-0298-01	5500024037497121008340.A01.CEL	broad.mit.edu_GBM.HT_HG-U133A.Level_1.6.1007.0	Expression-Gene	Level 1	yes	774135ee9fbc9b7e56249f3aeda60479	broad.mit.edu:probeset_rma:HT_HG-U133A:01	TCGA-02-0004-01A-01R-0298-01	5500024037497121008340.A01.level2.data.txt	broad.mit.edu_GBM.HT_HG-U133A.Level_2.6.1007.0	Expression-Gene	Level 2	yes	b0f1e42540d039be6603742c54d94b43	broad.mit.edu:gene_rma:HT_HG-U133A:01	TCGA-02-0004-01A-01R-0298-01	5500024037497121008340.A01.level3.data.txt	broad.mit.edu_GBM.HT_HG-U133A.Level_3.6.1007.0	Expression-Gene	Level 3	yes	c0c3e969830a540de133b16fe928fc89	TCGA-02-0004
b972e653-da0c-4db0-9769-e82cc8a408e0	TCGA-02-0007-01A-01R-0177-01	broad.mit.edu:labeling:HT_HG-U133A:01	TCGA-02-0007-01A-01R-0177-01	biotin	MGED Ontology	broad.mit.edu:hybridization:HT_HG-U133A:01	5500024024987031607949.G12	Affymetrix.com:PhysicalArrayDesign:HT_HG-U133A	caArray	broad.mit.edu:image_acquisition:HT_HG-U133A:01	TCGA-02-0007-01A-01R-0177-01	5500024024987031607949.G12.CEL	broad.mit.edu_GBM.HT_HG-U133A.Level_1.1.1007.0	Expression-Gene	Level 1	yes	8cfeae9d2ae807336a560e2d0cda4d22	broad.mit.edu:probeset_rma:HT_HG-U133A:01	TCGA-02-0007-01A-01R-0177-01	5500024024987031607949.G12.level2.data.txt	broad.mit.edu_GBM.HT_HG-U133A.Level_2.1.1007.0	Expression-Gene	Level 2	yes	3371a784809a51b2ccec3d72adfcf8ea	broad.mit.edu:gene_rma:HT_HG-U133A:01	TCGA-02-0007-01A-01R-0177-01	5500024024987031607949.G12.level3.data.txt	broad.mit.edu_GBM.HT_HG-U133A.Level_3.1.1007.0	Expression-Gene	Level 3	yes	b038122d138b7d8ee63deda5bcc7f7e0	TCGA-02-0007
6bf9b324-0c28-432b-bb5e-8c2d0c728e13	TCGA-02-0009-01A-01R-0177-01	broad.mit.edu:labeling:HT_HG-U133A:01	TCGA-02-0009-01A-01R-0177-01	biotin	MGED Ontology	broad.mit.edu:hybridization:HT_HG-U133A:01	5500024024987031607949.F12	Affymetrix.com:PhysicalArrayDesign:HT_HG-U133A	caArray	broad.mit.edu:image_acquisition:HT_HG-U133A:01	TCGA-02-0009-01A-01R-0177-01	5500024024987031607949.F12.CEL	broad.mit.edu_GBM.HT_HG-U133A.Level_1.1.1007.0	Expression-Gene	Level 1	yes	765f135f67812b535170a0a6ab8b071c	broad.mit.edu:probeset_rma:HT_HG-U133A:01	TCGA-02-0009-01A-01R-0177-01	5500024024987031607949.F12.level2.data.txt	broad.mit.edu_GBM.HT_HG-U133A.Level_2.1.1007.0	Expression-Gene	Level 2	yes	afe180f7137a09967520a1b11bd79f16	broad.mit.edu:gene_rma:HT_HG-U133A:01	TCGA-02-0009-01A-01R-0177-01	5500024024987031607949.F12.level3.data.txt	broad.mit.edu_GBM.HT_HG-U133A.Level_3.1.1007.0	Expression-Gene	Level 3	yes	0c14719a35b45fb94bb3713b5f95d8d6	TCGA-02-0009
889718df-fe7d-4c3d-9653-253da2a5727e	TCGA-02-0010-01A-01R-0177-01	broad.mit.edu:labeling:HT_HG-U133A:01	TCGA-02-0010-01A-01R-0177-01	biotin	MGED Ontology	broad.mit.edu:hybridization:HT_HG-U133A:01	5500024024987031607949.D12	Affymetrix.com:PhysicalArrayDesign:HT_HG-U133A	caArray	broad.mit.edu:image_acquisition:HT_HG-U133A:01	TCGA-02-0010-01A-01R-0177-01	5500024024987031607949.D12.CEL	broad.mit.edu_GBM.HT_HG-U133A.Level_1.1.1007.0	Expression-Gene	Level 1	yes	283454b2cfbd8addd2df9bfde9ff373d	broad.mit.edu:probeset_rma:HT_HG-U133A:01	TCGA-02-0010-01A-01R-0177-01	5500024024987031607949.D12.level2.data.txt	broad.mit.edu_GBM.HT_HG-U133A.Level_2.1.1007.0	Expression-Gene	Level 2	yes	ca2f4698da8c847a3bb0cb939872b00d	broad.mit.edu:gene_rma:HT_HG-U133A:01	TCGA-02-0010-01A-01R-0177-01	5500024024987031607949.D12.level3.data.txt	broad.mit.edu_GBM.HT_HG-U133A.Level_3.1.1007.0	Expression-Gene	Level 3	yes	2c909549cfdc5e9764d14d5c3f2d62fb	TCGA-02-0010
f7c8b2eb-7eba-4037-9fa1-f2601b8561b9	TCGA-02-0011-01B-01R-0177-01	broad.mit.edu:labeling:HT_HG-U133A:01	TCGA-02-0011-01B-01R-0177-01	biotin	MGED Ontology	broad.mit.edu:hybridization:HT_HG-U133A:01	5500024024987031607949.G11	Affymetrix.com:PhysicalArrayDesign:HT_HG-U133A	caArray	broad.mit.edu:image_acquisition:HT_HG-U133A:01	TCGA-02-0011-01B-01R-0177-01	5500024024987031607949.G11.CEL	broad.mit.edu_GBM.HT_HG-U133A.Level_1.1.1007.0	Expression-Gene	Level 1	yes	f77abf288c1822ca0daf881fd646f5ca	broad.mit.edu:probeset_rma:HT_HG-U133A:01	TCGA-02-0011-01B-01R-0177-01	5500024024987031607949.G11.level2.data.txt	broad.mit.edu_GBM.HT_HG-U133A.Level_2.1.1007.0	Expression-Gene	Level 2	yes	63afe7646e98a4800745e3dc52e02262	broad.mit.edu:gene_rma:HT_HG-U133A:01	TCGA-02-0011-01B-01R-0177-01	5500024024987031607949.G11.level3.data.txt	broad.mit.edu_GBM.HT_HG-U133A.Level_3.1.1007.0	Expression-Gene	Level 3	yes	c066f6eb120b0fd012e2b96e5e4d5d7a	TCGA-02-0011
bdde1ecd-7163-4ca8-a585-c124ff7320af	TCGA-02-0014-01A-01R-0177-01	broad.mit.edu:labeling:HT_HG-U133A:01	TCGA-02-0014-01A-01R-0177-01	biotin	MGED Ontology	broad.mit.edu:hybridization:HT_HG-U133A:01	5500024035736031208615.F08	Affymetrix.com:PhysicalArrayDesign:HT_HG-U133A	caArray	broad.mit.edu:image_acquisition:HT_HG-U133A:01	TCGA-02-0014-01A-01R-0177-01	5500024035736031208615.F08.CEL	broad.mit.edu_GBM.HT_HG-U133A.Level_1.1.1007.0	Expression-Gene	Level 1	yes	44ab514d5dc6449e5ea43b7be79fe33c	broad.mit.edu:probeset_rma:HT_HG-U133A:01	TCGA-02-0014-01A-01R-0177-01	5500024035736031208615.F08.level2.data.txt	broad.mit.edu_GBM.HT_HG-U133A.Level_2.1.1007.0	Expression-Gene	Level 2	yes	fe4f7ac5cf187023239090412835c360	broad.mit.edu:gene_rma:HT_HG-U133A:01	TCGA-02-0014-01A-01R-0177-01	5500024035736031208615.F08.level3.data.txt	broad.mit.edu_GBM.HT_HG-U133A.Level_3.1.1007.0	Expression-Gene	Level 3	yes	c48c1019a38f274af122154630190487	TCGA-02-0014
28840bb4-1236-47c5-807a-97ead14f3149	TCGA-02-0015-01A-01R-0298-01	broad.mit.edu:labeling:HT_HG-U133A:01	TCGA-02-0015-01A-01R-0298-01	biotin	MGED Ontology	broad.mit.edu:hybridization:HT_HG-U133A:01	5.5e+32	Affymetrix.com:PhysicalArrayDesign:HT_HG-U133A	caArray	broad.mit.edu:image_acquisition:HT_HG-U133A:01	TCGA-02-0015-01A-01R-0298-01	5500024037497121008340.E11.CEL	broad.mit.edu_GBM.HT_HG-U133A.Level_1.6.1007.0	Expression-Gene	Level 1	yes	d386196e341fe994dfaa1b960027dae5	broad.mit.edu:probeset_rma:HT_HG-U133A:01	TCGA-02-0015-01A-01R-0298-01	5500024037497121008340.E11.level2.data.txt	broad.mit.edu_GBM.HT_HG-U133A.Level_2.6.1007.0	Expression-Gene	Level 2	yes	36d2d44f7acfdf736642f7a65eb55820	broad.mit.edu:gene_rma:HT_HG-U133A:01	TCGA-02-0015-01A-01R-0298-01	5500024037497121008340.E11.level3.data.txt	broad.mit.edu_GBM.HT_HG-U133A.Level_3.6.1007.0	Expression-Gene	Level 3	yes	c94e35334a993aef88b5731a9f618a47	TCGA-02-0015
d05b4972-a485-4ac4-8476-bb3990a1c1c3	TCGA-02-0016-01A-01R-0298-01	broad.mit.edu:labeling:HT_HG-U133A:01	TCGA-02-0016-01A-01R-0298-01	biotin	MGED Ontology	broad.mit.edu:hybridization:HT_HG-U133A:01	5500024037497121008340.A11	Affymetrix.com:PhysicalArrayDesign:HT_HG-U133A	caArray	broad.mit.edu:image_acquisition:HT_HG-U133A:01	TCGA-02-0016-01A-01R-0298-01	5500024037497121008340.A11.CEL	broad.mit.edu_GBM.HT_HG-U133A.Level_1.6.1007.0	Expression-Gene	Level 1	yes	f18979e6f9268f61db7f6d2f2c1e0d69	broad.mit.edu:probeset_rma:HT_HG-U133A:01	TCGA-02-0016-01A-01R-0298-01	5500024037497121008340.A11.level2.data.txt	broad.mit.edu_GBM.HT_HG-U133A.Level_2.6.1007.0	Expression-Gene	Level 2	yes	440fa9b22c26e56c6ea5d78192e58293	broad.mit.edu:gene_rma:HT_HG-U133A:01	TCGA-02-0016-01A-01R-0298-01	5500024037497121008340.A11.level3.data.txt	broad.mit.edu_GBM.HT_HG-U133A.Level_3.6.1007.0	Expression-Gene	Level 3	yes	3fa4e9330b1d6c82c4c00b4643ba54e6	TCGA-02-0016
9b36736f-1cb3-43f8-b8e6-3fba14da664b	TCGA-02-0021-01A-01R-0177-01	broad.mit.edu:labeling:HT_HG-U133A:01	TCGA-02-0021-01A-01R-0177-01	biotin	MGED Ontology	broad.mit.edu:hybridization:HT_HG-U133A:01	5500024024987031607949.H10	Affymetrix.com:PhysicalArrayDesign:HT_HG-U133A	caArray	broad.mit.edu:image_acquisition:HT_HG-U133A:01	TCGA-02-0021-01A-01R-0177-01	5500024024987031607949.H10.CEL	broad.mit.edu_GBM.HT_HG-U133A.Level_1.1.1007.0	Expression-Gene	Level 1	yes	8fa2082029ed7e8a2783e0439fed5935	broad.mit.edu:probeset_rma:HT_HG-U133A:01	TCGA-02-0021-01A-01R-0177-01	5500024024987031607949.H10.level2.data.txt	broad.mit.edu_GBM.HT_HG-U133A.Level_2.1.1007.0	Expression-Gene	Level 2	yes	a13ffa748f45d241a715e7fe80722c9e	broad.mit.edu:gene_rma:HT_HG-U133A:01	TCGA-02-0021-01A-01R-0177-01	5500024024987031607949.H10.level3.data.txt	broad.mit.edu_GBM.HT_HG-U133A.Level_3.1.1007.0	Expression-Gene	Level 3	yes	af5d903dca0f46184007a83b32aa7b3a	TCGA-02-0021
858cc73d-7d25-46ef-8d6f-eafa7b1efc23	TCGA-02-0023-01B-01R-0298-01	broad.mit.edu:labeling:HT_HG-U133A:01	TCGA-02-0023-01B-01R-0298-01	biotin	MGED Ontology	broad.mit.edu:hybridization:HT_HG-U133A:01	5500024037497121008340.B04	Affymetrix.com:PhysicalArrayDesign:HT_HG-U133A	caArray	broad.mit.edu:image_acquisition:HT_HG-U133A:01	TCGA-02-0023-01B-01R-0298-01	5500024037497121008340.B04.CEL	broad.mit.edu_GBM.HT_HG-U133A.Level_1.6.1007.0	Expression-Gene	Level 1	yes	3ffc7222d6b54bbf26f9e496ab0e3a59	broad.mit.edu:probeset_rma:HT_HG-U133A:01	TCGA-02-0023-01B-01R-0298-01	5500024037497121008340.B04.level2.data.txt	broad.mit.edu_GBM.HT_HG-U133A.Level_2.6.1007.0	Expression-Gene	Level 2	yes	72bddc663406f48a55ccb67744c5cd4d	broad.mit.edu:gene_rma:HT_HG-U133A:01	TCGA-02-0023-01B-01R-0298-01	5500024037497121008340.B04.level3.data.txt	broad.mit.edu_GBM.HT_HG-U133A.Level_3.6.1007.0	Expression-Gene	Level 3	yes	b259d550620d2af0492ca334cae9f522	TCGA-02-0023
6b093c8d-11f6-4e5a-9219-a2be685bd8fb	TCGA-02-0024-01B-01R-0177-01	broad.mit.edu:labeling:HT_HG-U133A:01	TCGA-02-0024-01B-01R-0177-01	biotin	MGED Ontology	broad.mit.edu:hybridization:HT_HG-U133A:01	5500024024987031607949.G10	Affymetrix.com:PhysicalArrayDesign:HT_HG-U133A	caArray	broad.mit.edu:image_acquisition:HT_HG-U133A:01	TCGA-02-0024-01B-01R-0177-01	5500024024987031607949.G10.CEL	broad.mit.edu_GBM.HT_HG-U133A.Level_1.1.1007.0	Expression-Gene	Level 1	yes	04d66b7d2f32fb38fc624869cf4e0874	broad.mit.edu:probeset_rma:HT_HG-U133A:01	TCGA-02-0024-01B-01R-0177-01	5500024024987031607949.G10.level2.data.txt	broad.mit.edu_GBM.HT_HG-U133A.Level_2.1.1007.0	Expression-Gene	Level 2	yes	df2258e95845740e1750f61ad35cf3bf	broad.mit.edu:gene_rma:HT_HG-U133A:01	TCGA-02-0024-01B-01R-0177-01	5500024024987031607949.G10.level3.data.txt	broad.mit.edu_GBM.HT_HG-U133A.Level_3.1.1007.0	Expression-Gene	Level 3	yes	91597ffbaae3b248e97db99c21e166cc	TCGA-02-0024
c63215bd-3dd0-4ff2-854b-a8693eda8b85	TCGA-02-0025-01A-01R-0298-01	broad.mit.edu:labeling:HT_HG-U133A:01	TCGA-02-0025-01A-01R-0298-01	biotin	MGED Ontology	broad.mit.edu:hybridization:HT_HG-U133A:01	5.5e+27	Affymetrix.com:PhysicalArrayDesign:HT_HG-U133A	caArray	broad.mit.edu:image_acquisition:HT_HG-U133A:01	TCGA-02-0025-01A-01R-0298-01	5500024037497121008340.E06.CEL	broad.mit.edu_GBM.HT_HG-U133A.Level_1.6.1007.0	Expression-Gene	Level 1	yes	786b5cf4dd2f9537b834fe583bdc485b	broad.mit.edu:probeset_rma:HT_HG-U133A:01	TCGA-02-0025-01A-01R-0298-01	5500024037497121008340.E06.level2.data.txt	broad.mit.edu_GBM.HT_HG-U133A.Level_2.6.1007.0	Expression-Gene	Level 2	yes	823533a9fbfd905ffd001779c90ae9a8	broad.mit.edu:gene_rma:HT_HG-U133A:01	TCGA-02-0025-01A-01R-0298-01	5500024037497121008340.E06.level3.data.txt	broad.mit.edu_GBM.HT_HG-U133A.Level_3.6.1007.0	Expression-Gene	Level 3	yes	6c0555c8fab258da6982a62c4cd82539	TCGA-02-0025
558c9269-425c-4378-9595-f370cccfb7bd	TCGA-02-0026-01B-01R-0298-01	broad.mit.edu:labeling:HT_HG-U133A:01	TCGA-02-0026-01B-01R-0298-01	biotin	MGED Ontology	broad.mit.edu:hybridization:HT_HG-U133A:01	5500024037497121008340.B11	Affymetrix.com:PhysicalArrayDesign:HT_HG-U133A	caArray	broad.mit.edu:image_acquisition:HT_HG-U133A:01	TCGA-02-0026-01B-01R-0298-01	5500024037497121008340.B11.CEL	broad.mit.edu_GBM.HT_HG-U133A.Level_1.6.1007.0	Expression-Gene	Level 1	yes	34f1776ac0ad44c35967c196405e68c9	broad.mit.edu:probeset_rma:HT_HG-U133A:01	TCGA-02-0026-01B-01R-0298-01	5500024037497121008340.B11.level2.data.txt	broad.mit.edu_GBM.HT_HG-U133A.Level_2.6.1007.0	Expression-Gene	Level 2	yes	e0011b340e9eb97007e1e036a70aaa64	broad.mit.edu:gene_rma:HT_HG-U133A:01	TCGA-02-0026-01B-01R-0298-01	5500024037497121008340.B11.level3.data.txt	broad.mit.edu_GBM.HT_HG-U133A.Level_3.6.1007.0	Expression-Gene	Level 3	yes	e68bb3e3c4ad15c81eee812f15c91cce	TCGA-02-0026
80aabc75-c5b0-4b44-b481-37c169e0a3c5	TCGA-02-0027-01A-01R-0177-01	broad.mit.edu:labeling:HT_HG-U133A:01	TCGA-02-0027-01A-01R-0177-01	biotin	MGED Ontology	broad.mit.edu:hybridization:HT_HG-U133A:01	5500024024987031607949.D10	Affymetrix.com:PhysicalArrayDesign:HT_HG-U133A	caArray	broad.mit.edu:image_acquisition:HT_HG-U133A:01	TCGA-02-0027-01A-01R-0177-01	5500024024987031607949.D10.CEL	broad.mit.edu_GBM.HT_HG-U133A.Level_1.1.1007.0	Expression-Gene	Level 1	yes	eba7fa4b3647d7d370aafdc9e8133fab	broad.mit.edu:probeset_rma:HT_HG-U133A:01	TCGA-02-0027-01A-01R-0177-01	5500024024987031607949.D10.level2.data.txt	broad.mit.edu_GBM.HT_HG-U133A.Level_2.1.1007.0	Expression-Gene	Level 2	yes	f4f0ea8d4c75b37bbfd7bf83e40855f6	broad.mit.edu:gene_rma:HT_HG-U133A:01	TCGA-02-0027-01A-01R-0177-01	5500024024987031607949.D10.level3.data.txt	broad.mit.edu_GBM.HT_HG-U133A.Level_3.1.1007.0	Expression-Gene	Level 3	yes	12c012806f40f77127aab68fadb808eb	TCGA-02-0027
c38369f7-04ce-44ab-a88b-ba43bca51a93	TCGA-02-0028-01A-01R-0177-01	broad.mit.edu:labeling:HT_HG-U133A:01	TCGA-02-0028-01A-01R-0177-01	biotin	MGED Ontology	broad.mit.edu:hybridization:HT_HG-U133A:01	5500024024987031607949.B10	Affymetrix.com:PhysicalArrayDesign:HT_HG-U133A	caArray	broad.mit.edu:image_acquisition:HT_HG-U133A:01	TCGA-02-0028-01A-01R-0177-01	5500024024987031607949.B10.CEL	broad.mit.edu_GBM.HT_HG-U133A.Level_1.1.1007.0	Expression-Gene	Level 1	yes	de7454782fe90365019c364a9cb66e83	broad.mit.edu:probeset_rma:HT_HG-U133A:01	TCGA-02-0028-01A-01R-0177-01	5500024024987031607949.B10.level2.data.txt	broad.mit.edu_GBM.HT_HG-U133A.Level_2.1.1007.0	Expression-Gene	Level 2	yes	11554b478268dde9bc0953fb86694ff9	broad.mit.edu:gene_rma:HT_HG-U133A:01	TCGA-02-0028-01A-01R-0177-01	5500024024987031607949.B10.level3.data.txt	broad.mit.edu_GBM.HT_HG-U133A.Level_3.1.1007.0	Expression-Gene	Level 3	yes	8f20e27bf819b0ac34ad99ba0b38f5e8	TCGA-02-0028
2b010ebf-9f25-4d4a-91f1-281ea3a7a63f	TCGA-02-0033-01A-01R-0177-01	broad.mit.edu:labeling:HT_HG-U133A:01	TCGA-02-0033-01A-01R-0177-01	biotin	MGED Ontology	broad.mit.edu:hybridization:HT_HG-U133A:01	5500024024987031607949.B11	Affymetrix.com:PhysicalArrayDesign:HT_HG-U133A	caArray	broad.mit.edu:image_acquisition:HT_HG-U133A:01	TCGA-02-0033-01A-01R-0177-01	5500024024987031607949.B11.CEL	broad.mit.edu_GBM.HT_HG-U133A.Level_1.1.1007.0	Expression-Gene	Level 1	yes	08ef026fd219804ced435c1de619bdd0	broad.mit.edu:probeset_rma:HT_HG-U133A:01	TCGA-02-0033-01A-01R-0177-01	5500024024987031607949.B11.level2.data.txt	broad.mit.edu_GBM.HT_HG-U133A.Level_2.1.1007.0	Expression-Gene	Level 2	yes	9078dd3c95da2e99b8aa07aaec93d355	broad.mit.edu:gene_rma:HT_HG-U133A:01	TCGA-02-0033-01A-01R-0177-01	5500024024987031607949.B11.level3.data.txt	broad.mit.edu_GBM.HT_HG-U133A.Level_3.1.1007.0	Expression-Gene	Level 3	yes	34265325674d2587285e84d067ee067d	TCGA-02-0033
5c19d458-cad3-40ca-a04c-15959bcaa43e	TCGA-02-0034-01A-01R-0177-01	broad.mit.edu:labeling:HT_HG-U133A:01	TCGA-02-0034-01A-01R-0177-01	biotin	MGED Ontology	broad.mit.edu:hybridization:HT_HG-U133A:01	5500024024987031607949.B12	Affymetrix.com:PhysicalArrayDesign:HT_HG-U133A	caArray	broad.mit.edu:image_acquisition:HT_HG-U133A:01	TCGA-02-0034-01A-01R-0177-01	5500024024987031607949.B12.CEL	broad.mit.edu_GBM.HT_HG-U133A.Level_1.1.1007.0	Expression-Gene	Level 1	yes	4194cce582e84b33bc90308d71ab9a4e	broad.mit.edu:probeset_rma:HT_HG-U133A:01	TCGA-02-0034-01A-01R-0177-01	5500024024987031607949.B12.level2.data.txt	broad.mit.edu_GBM.HT_HG-U133A.Level_2.1.1007.0	Expression-Gene	Level 2	yes	366681e4ac2e8552784b5c6f3f9ce9c5	broad.mit.edu:gene_rma:HT_HG-U133A:01	TCGA-02-0034-01A-01R-0177-01	5500024024987031607949.B12.level3.data.txt	broad.mit.edu_GBM.HT_HG-U133A.Level_3.1.1007.0	Expression-Gene	Level 3	yes	d20697ed9b83051a97d4f365db923409	TCGA-02-0034
7ac76ff3-9cd9-4d88-a61a-374b43a36b96	TCGA-02-0038-01A-01R-0177-01	broad.mit.edu:labeling:HT_HG-U133A:01	TCGA-02-0038-01A-01R-0177-01	biotin	MGED Ontology	broad.mit.edu:hybridization:HT_HG-U133A:01	5500024024987031607949.H12	Affymetrix.com:PhysicalArrayDesign:HT_HG-U133A	caArray	broad.mit.edu:image_acquisition:HT_HG-U133A:01	TCGA-02-0038-01A-01R-0177-01	5500024024987031607949.H12.CEL	broad.mit.edu_GBM.HT_HG-U133A.Level_1.1.1007.0	Expression-Gene	Level 1	yes	603ef9a6be0516f845ede4bbc9afc0f5	broad.mit.edu:probeset_rma:HT_HG-U133A:01	TCGA-02-0038-01A-01R-0177-01	5500024024987031607949.H12.level2.data.txt	broad.mit.edu_GBM.HT_HG-U133A.Level_2.1.1007.0	Expression-Gene	Level 2	yes	44b4efd58d443c37cdbb4762bbc34d3f	broad.mit.edu:gene_rma:HT_HG-U133A:01	TCGA-02-0038-01A-01R-0177-01	5500024024987031607949.H12.level3.data.txt	broad.mit.edu_GBM.HT_HG-U133A.Level_3.1.1007.0	Expression-Gene	Level 3	yes	072ed0c58012839cc5c083ecb43ab61f	TCGA-02-0038
055753f4-795f-451d-aeb4-50f1fcaaa2aa	TCGA-02-0039-01A-01R-0298-01	broad.mit.edu:labeling:HT_HG-U133A:01	TCGA-02-0039-01A-01R-0298-01	biotin	MGED Ontology	broad.mit.edu:hybridization:HT_HG-U133A:01	5500024037497121008340.F06	Affymetrix.com:PhysicalArrayDesign:HT_HG-U133A	caArray	broad.mit.edu:image_acquisition:HT_HG-U133A:01	TCGA-02-0039-01A-01R-0298-01	5500024037497121008340.F06.CEL	broad.mit.edu_GBM.HT_HG-U133A.Level_1.6.1007.0	Expression-Gene	Level 1	yes	376db7cec1939238607c74ed09106b53	broad.mit.edu:probeset_rma:HT_HG-U133A:01	TCGA-02-0039-01A-01R-0298-01	5500024037497121008340.F06.level2.data.txt	broad.mit.edu_GBM.HT_HG-U133A.Level_2.6.1007.0	Expression-Gene	Level 2	yes	fcdfd6c48f8ad3a4e4a98610515f3c8f	broad.mit.edu:gene_rma:HT_HG-U133A:01	TCGA-02-0039-01A-01R-0298-01	5500024037497121008340.F06.level3.data.txt	broad.mit.edu_GBM.HT_HG-U133A.Level_3.6.1007.0	Expression-Gene	Level 3	yes	b415f1bc8bb214f07eb1e19ba868fc19	TCGA-02-0039
8ff6299d-2626-4e3e-99d3-4b8ce347342c	TCGA-02-0043-01A-01R-0177-01	broad.mit.edu:labeling:HT_HG-U133A:01	TCGA-02-0043-01A-01R-0177-01	biotin	MGED Ontology	broad.mit.edu:hybridization:HT_HG-U133A:01	5.5e+33	Affymetrix.com:PhysicalArrayDesign:HT_HG-U133A	caArray	broad.mit.edu:image_acquisition:HT_HG-U133A:01	TCGA-02-0043-01A-01R-0177-01	5500024024987031607949.E12.CEL	broad.mit.edu_GBM.HT_HG-U133A.Level_1.1.1007.0	Expression-Gene	Level 1	yes	eb7d83aed23f3fbb1d63ada3f41d186f	broad.mit.edu:probeset_rma:HT_HG-U133A:01	TCGA-02-0043-01A-01R-0177-01	5500024024987031607949.E12.level2.data.txt	broad.mit.edu_GBM.HT_HG-U133A.Level_2.1.1007.0	Expression-Gene	Level 2	yes	c065b6b5870110d2bd93cdd5d0f989e1	broad.mit.edu:gene_rma:HT_HG-U133A:01	TCGA-02-0043-01A-01R-0177-01	5500024024987031607949.E12.level3.data.txt	broad.mit.edu_GBM.HT_HG-U133A.Level_3.1.1007.0	Expression-Gene	Level 3	yes	8540532568f2d7a0dce4b42922007a82	TCGA-02-0043
90a40147-5f29-4e78-a4bd-146841ef0d4f	TCGA-02-0046-01A-01R-0177-01	broad.mit.edu:labeling:HT_HG-U133A:01	TCGA-02-0046-01A-01R-0177-01	biotin	MGED Ontology	broad.mit.edu:hybridization:HT_HG-U133A:01	5500024024987031607949.C12	Affymetrix.com:PhysicalArrayDesign:HT_HG-U133A	caArray	broad.mit.edu:image_acquisition:HT_HG-U133A:01	TCGA-02-0046-01A-01R-0177-01	5500024024987031607949.C12.CEL	broad.mit.edu_GBM.HT_HG-U133A.Level_1.1.1007.0	Expression-Gene	Level 1	yes	595333ebf5f836f7bbded3801947bec3	broad.mit.edu:probeset_rma:HT_HG-U133A:01	TCGA-02-0046-01A-01R-0177-01	5500024024987031607949.C12.level2.data.txt	broad.mit.edu_GBM.HT_HG-U133A.Level_2.1.1007.0	Expression-Gene	Level 2	yes	e5cb54fc4b6819af480d964069847e8c	broad.mit.edu:gene_rma:HT_HG-U133A:01	TCGA-02-0046-01A-01R-0177-01	5500024024987031607949.C12.level3.data.txt	broad.mit.edu_GBM.HT_HG-U133A.Level_3.1.1007.0	Expression-Gene	Level 3	yes	d37d4b6d7378e6d2790d2bd086d2bffa	TCGA-02-0046
41d55100-f579-4cd5-b3a0-f97984030ccc	TCGA-02-0047-01A-01R-0177-01	broad.mit.edu:labeling:HT_HG-U133A:01	TCGA-02-0047-01A-01R-0177-01	biotin	MGED Ontology	broad.mit.edu:hybridization:HT_HG-U133A:01	5500024024987031607949.H11	Affymetrix.com:PhysicalArrayDesign:HT_HG-U133A	caArray	broad.mit.edu:image_acquisition:HT_HG-U133A:01	TCGA-02-0047-01A-01R-0177-01	5500024024987031607949.H11.CEL	broad.mit.edu_GBM.HT_HG-U133A.Level_1.1.1007.0	Expression-Gene	Level 1	yes	c5059ef2485cbed01242a00e0898faab	broad.mit.edu:probeset_rma:HT_HG-U133A:01	TCGA-02-0047-01A-01R-0177-01	5500024024987031607949.H11.level2.data.txt	broad.mit.edu_GBM.HT_HG-U133A.Level_2.1.1007.0	Expression-Gene	Level 2	yes	aff71659d97ad0089ce803611dd352b4	broad.mit.edu:gene_rma:HT_HG-U133A:01	TCGA-02-0047-01A-01R-0177-01	5500024024987031607949.H11.level3.data.txt	broad.mit.edu_GBM.HT_HG-U133A.Level_3.1.1007.0	Expression-Gene	Level 3	yes	ad4f6323982ce09da24328f6f948ca25	TCGA-02-0047
f838cc2a-ac36-4d20-99f4-5e4cc3049b4a	TCGA-02-0048-01A-01R-0298-01	broad.mit.edu:labeling:HT_HG-U133A:01	TCGA-02-0048-01A-01R-0298-01	biotin	MGED Ontology	broad.mit.edu:hybridization:HT_HG-U133A:01	5500024037497121008340.A02	Affymetrix.com:PhysicalArrayDesign:HT_HG-U133A	caArray	broad.mit.edu:image_acquisition:HT_HG-U133A:01	TCGA-02-0048-01A-01R-0298-01	5500024037497121008340.A02.CEL	broad.mit.edu_GBM.HT_HG-U133A.Level_1.6.1007.0	Expression-Gene	Level 1	yes	c8dce38a6dbdfab0f7f86696fc9169b3	broad.mit.edu:probeset_rma:HT_HG-U133A:01	TCGA-02-0048-01A-01R-0298-01	5500024037497121008340.A02.level2.data.txt	broad.mit.edu_GBM.HT_HG-U133A.Level_2.6.1007.0	Expression-Gene	Level 2	yes	15f676d13bd2c6c51225036b09dc90f1	broad.mit.edu:gene_rma:HT_HG-U133A:01	TCGA-02-0048-01A-01R-0298-01	5500024037497121008340.A02.level3.data.txt	broad.mit.edu_GBM.HT_HG-U133A.Level_3.6.1007.0	Expression-Gene	Level 3	yes	a7899f846dcf116027a181b1b260e89d	TCGA-02-0048
5e596923-98bc-4a31-b564-bce16e97fceb	TCGA-02-0051-01A-01R-0298-01	broad.mit.edu:labeling:HT_HG-U133A:01	TCGA-02-0051-01A-01R-0298-01	biotin	MGED Ontology	broad.mit.edu:hybridization:HT_HG-U133A:01	5500024037497121008340.A06	Affymetrix.com:PhysicalArrayDesign:HT_HG-U133A	caArray	broad.mit.edu:image_acquisition:HT_HG-U133A:01	TCGA-02-0051-01A-01R-0298-01	5500024037497121008340.A06.CEL	broad.mit.edu_GBM.HT_HG-U133A.Level_1.6.1007.0	Expression-Gene	Level 1	yes	8c47f0d6cfb3d962dad741743cf315b9	broad.mit.edu:probeset_rma:HT_HG-U133A:01	TCGA-02-0051-01A-01R-0298-01	5500024037497121008340.A06.level2.data.txt	broad.mit.edu_GBM.HT_HG-U133A.Level_2.6.1007.0	Expression-Gene	Level 2	yes	6018cecf7dfedbf05c376ec9a9c4bf08	broad.mit.edu:gene_rma:HT_HG-U133A:01	TCGA-02-0051-01A-01R-0298-01	5500024037497121008340.A06.level3.data.txt	broad.mit.edu_GBM.HT_HG-U133A.Level_3.6.1007.0	Expression-Gene	Level 3	yes	f85d1636442fae8ef40bac3d73c119e7	TCGA-02-0051
729f1184-735f-4109-b129-c3dee59d5feb	TCGA-02-0052-01A-01R-0177-01	broad.mit.edu:labeling:HT_HG-U133A:01	TCGA-02-0052-01A-01R-0177-01	biotin	MGED Ontology	broad.mit.edu:hybridization:HT_HG-U133A:01	5.5e+32	Affymetrix.com:PhysicalArrayDesign:HT_HG-U133A	caArray	broad.mit.edu:image_acquisition:HT_HG-U133A:01	TCGA-02-0052-01A-01R-0177-01	5500024024987031607949.E11.CEL	broad.mit.edu_GBM.HT_HG-U133A.Level_1.1.1007.0	Expression-Gene	Level 1	yes	7643a46d042c008e7f55c641aa55ed02	broad.mit.edu:probeset_rma:HT_HG-U133A:01	TCGA-02-0052-01A-01R-0177-01	5500024024987031607949.E11.level2.data.txt	broad.mit.edu_GBM.HT_HG-U133A.Level_2.1.1007.0	Expression-Gene	Level 2	yes	788e721313027ca9e6ea7442e2517984	broad.mit.edu:gene_rma:HT_HG-U133A:01	TCGA-02-0052-01A-01R-0177-01	5500024024987031607949.E11.level3.data.txt	broad.mit.edu_GBM.HT_HG-U133A.Level_3.1.1007.0	Expression-Gene	Level 3	yes	befe53faa66c81104cdbbc51356243dc	TCGA-02-0052
164d01d3-a559-4f0c-a872-fd9a8476572d	TCGA-02-0054-01A-01R-0177-01	broad.mit.edu:labeling:HT_HG-U133A:01	TCGA-02-0054-01A-01R-0177-01	biotin	MGED Ontology	broad.mit.edu:hybridization:HT_HG-U133A:01	5500024024987031607949.D11	Affymetrix.com:PhysicalArrayDesign:HT_HG-U133A	caArray	broad.mit.edu:image_acquisition:HT_HG-U133A:01	TCGA-02-0054-01A-01R-0177-01	5500024024987031607949.D11.CEL	broad.mit.edu_GBM.HT_HG-U133A.Level_1.1.1007.0	Expression-Gene	Level 1	yes	52e9ab181b4f0421df018f4b0f9687fa	broad.mit.edu:probeset_rma:HT_HG-U133A:01	TCGA-02-0054-01A-01R-0177-01	5500024024987031607949.D11.level2.data.txt	broad.mit.edu_GBM.HT_HG-U133A.Level_2.1.1007.0	Expression-Gene	Level 2	yes	5e716548cd311ac1ce6bf6c122b19b2b	broad.mit.edu:gene_rma:HT_HG-U133A:01	TCGA-02-0054-01A-01R-0177-01	5500024024987031607949.D11.level3.data.txt	broad.mit.edu_GBM.HT_HG-U133A.Level_3.1.1007.0	Expression-Gene	Level 3	yes	80e2737b9d4658bfc645a93327f0de2c	TCGA-02-0054
87e2c2fa-b9fd-4825-9aa9-af56fe9c5d81	TCGA-02-0057-01A-01R-0177-01	broad.mit.edu:labeling:HT_HG-U133A:01	TCGA-02-0057-01A-01R-0177-01	biotin	MGED Ontology	broad.mit.edu:hybridization:HT_HG-U133A:01	5.5e+31	Affymetrix.com:PhysicalArrayDesign:HT_HG-U133A	caArray	broad.mit.edu:image_acquisition:HT_HG-U133A:01	TCGA-02-0057-01A-01R-0177-01	5500024024987031607949.E10.CEL	broad.mit.edu_GBM.HT_HG-U133A.Level_1.1.1007.0	Expression-Gene	Level 1	yes	b1af99885df78cb954248953f841b933	broad.mit.edu:probeset_rma:HT_HG-U133A:01	TCGA-02-0057-01A-01R-0177-01	5500024024987031607949.E10.level2.data.txt	broad.mit.edu_GBM.HT_HG-U133A.Level_2.1.1007.0	Expression-Gene	Level 2	yes	58916554946e0c1fc33614ee666cede1	broad.mit.edu:gene_rma:HT_HG-U133A:01	TCGA-02-0057-01A-01R-0177-01	5500024024987031607949.E10.level3.data.txt	broad.mit.edu_GBM.HT_HG-U133A.Level_3.1.1007.0	Expression-Gene	Level 3	yes	58fcb73c9488fdcf21d943753172deb5	TCGA-02-0057
e00a43da-7ed2-4591-bc88-9a111a5599fd	TCGA-02-0058-01A-01R-0177-01	broad.mit.edu:labeling:HT_HG-U133A:01	TCGA-02-0058-01A-01R-0177-01	biotin	MGED Ontology	broad.mit.edu:hybridization:HT_HG-U133A:01	5500024024987031607949.C10	Affymetrix.com:PhysicalArrayDesign:HT_HG-U133A	caArray	broad.mit.edu:image_acquisition:HT_HG-U133A:01	TCGA-02-0058-01A-01R-0177-01	5500024024987031607949.C10.CEL	broad.mit.edu_GBM.HT_HG-U133A.Level_1.1.1007.0	Expression-Gene	Level 1	yes	0e04696058213752b88cd056fd6bea93	broad.mit.edu:probeset_rma:HT_HG-U133A:01	TCGA-02-0058-01A-01R-0177-01	5500024024987031607949.C10.level2.data.txt	broad.mit.edu_GBM.HT_HG-U133A.Level_2.1.1007.0	Expression-Gene	Level 2	yes	17fa141fa27383653ac5866960e131b8	broad.mit.edu:gene_rma:HT_HG-U133A:01	TCGA-02-0058-01A-01R-0177-01	5500024024987031607949.C10.level3.data.txt	broad.mit.edu_GBM.HT_HG-U133A.Level_3.1.1007.0	Expression-Gene	Level 3	yes	9c699c7683bfabd2903960924cea2ce6	TCGA-02-0058
029c747f-442b-42e1-9685-7284f5120af7	TCGA-02-0059-01A-01R-0298-01	broad.mit.edu:labeling:HT_HG-U133A:01	TCGA-02-0059-01A-01R-0298-01	biotin	MGED Ontology	broad.mit.edu:hybridization:HT_HG-U133A:01	5500024037497121008340.F05	Affymetrix.com:PhysicalArrayDesign:HT_HG-U133A	caArray	broad.mit.edu:image_acquisition:HT_HG-U133A:01	TCGA-02-0059-01A-01R-0298-01	5500024037497121008340.F05.CEL	broad.mit.edu_GBM.HT_HG-U133A.Level_1.6.1007.0	Expression-Gene	Level 1	yes	739305f4c1405f607148007a5e288351	broad.mit.edu:probeset_rma:HT_HG-U133A:01	TCGA-02-0059-01A-01R-0298-01	5500024037497121008340.F05.level2.data.txt	broad.mit.edu_GBM.HT_HG-U133A.Level_2.6.1007.0	Expression-Gene	Level 2	yes	35947ddfe5443017371021228fb36d72	broad.mit.edu:gene_rma:HT_HG-U133A:01	TCGA-02-0059-01A-01R-0298-01	5500024037497121008340.F05.level3.data.txt	broad.mit.edu_GBM.HT_HG-U133A.Level_3.6.1007.0	Expression-Gene	Level 3	yes	85168f2dfcfac238d37e0e7aa0e2f5e2	TCGA-02-0059
6bc171e2-fee3-4297-a5a8-59a530aa2051	TCGA-02-0060-01A-01R-0177-01	broad.mit.edu:labeling:HT_HG-U133A:01	TCGA-02-0060-01A-01R-0177-01	biotin	MGED Ontology	broad.mit.edu:hybridization:HT_HG-U133A:01	5500024024987031607949.C11	Affymetrix.com:PhysicalArrayDesign:HT_HG-U133A	caArray	broad.mit.edu:image_acquisition:HT_HG-U133A:01	TCGA-02-0060-01A-01R-0177-01	5500024024987031607949.C11.CEL	broad.mit.edu_GBM.HT_HG-U133A.Level_1.1.1007.0	Expression-Gene	Level 1	yes	15fd805abbf922d48ab844213f588b8f	broad.mit.edu:probeset_rma:HT_HG-U133A:01	TCGA-02-0060-01A-01R-0177-01	5500024024987031607949.C11.level2.data.txt	broad.mit.edu_GBM.HT_HG-U133A.Level_2.1.1007.0	Expression-Gene	Level 2	yes	04a547d58ce778b8eb3b420bb1d4d3d5	broad.mit.edu:gene_rma:HT_HG-U133A:01	TCGA-02-0060-01A-01R-0177-01	5500024024987031607949.C11.level3.data.txt	broad.mit.edu_GBM.HT_HG-U133A.Level_3.1.1007.0	Expression-Gene	Level 3	yes	856e505406472f7e5b98865081f02691	TCGA-02-0060
85184fd9-9907-4449-8398-18eee4eb79d9	TCGA-02-0064-01A-01R-0202-01	broad.mit.edu:labeling:HT_HG-U133A:01	TCGA-02-0064-01A-01R-0202-01	biotin	MGED Ontology	broad.mit.edu:hybridization:HT_HG-U133A:01	5500014026072032607011.H07	Affymetrix.com:PhysicalArrayDesign:HT_HG-U133A	caArray	broad.mit.edu:image_acquisition:HT_HG-U133A:01	TCGA-02-0064-01A-01R-0202-01	5500014026072032607011.H07.CEL	broad.mit.edu_GBM.HT_HG-U133A.Level_1.2.1007.0	Expression-Gene	Level 1	yes	c978591cc671fcab9a977b6a152d7c6d	broad.mit.edu:probeset_rma:HT_HG-U133A:01	TCGA-02-0064-01A-01R-0202-01	5500014026072032607011.H07.level2.data.txt	broad.mit.edu_GBM.HT_HG-U133A.Level_2.2.1007.0	Expression-Gene	Level 2	yes	fac64205852bb2a2cde15978f7c9bbca	broad.mit.edu:gene_rma:HT_HG-U133A:01	TCGA-02-0064-01A-01R-0202-01	5500014026072032607011.H07.level3.data.txt	broad.mit.edu_GBM.HT_HG-U133A.Level_3.2.1007.0	Expression-Gene	Level 3	yes	e4c6fab0c4fa647a2f0c8e3dddc9c45a	TCGA-02-0064
7097cf40-6fc9-4244-b441-1adc63b1fe4a	TCGA-02-0068-01A-01R-0298-01	broad.mit.edu:labeling:HT_HG-U133A:01	TCGA-02-0068-01A-01R-0298-01	biotin	MGED Ontology	broad.mit.edu:hybridization:HT_HG-U133A:01	5500024037497121008340.A12	Affymetrix.com:PhysicalArrayDesign:HT_HG-U133A	caArray	broad.mit.edu:image_acquisition:HT_HG-U133A:01	TCGA-02-0068-01A-01R-0298-01	5500024037497121008340.A12.CEL	broad.mit.edu_GBM.HT_HG-U133A.Level_1.6.1007.0	Expression-Gene	Level 1	yes	8aabc49a2d5deda43f5dd96aabc45d0c	broad.mit.edu:probeset_rma:HT_HG-U133A:01	TCGA-02-0068-01A-01R-0298-01	5500024037497121008340.A12.level2.data.txt	broad.mit.edu_GBM.HT_HG-U133A.Level_2.6.1007.0	Expression-Gene	Level 2	yes	eabc57afe0ac73c251db6325c5248e0a	broad.mit.edu:gene_rma:HT_HG-U133A:01	TCGA-02-0068-01A-01R-0298-01	5500024037497121008340.A12.level3.data.txt	broad.mit.edu_GBM.HT_HG-U133A.Level_3.6.1007.0	Expression-Gene	Level 3	yes	1fb2229d3e98c40977b3b2173c731be5	TCGA-02-0068
d01d5f48-99ac-4de3-bb10-7d12b21180a7	TCGA-02-0069-01A-01R-0202-01	broad.mit.edu:labeling:HT_HG-U133A:01	TCGA-02-0069-01A-01R-0202-01	biotin	MGED Ontology	broad.mit.edu:hybridization:HT_HG-U133A:01	5500024035100021608462.C04	Affymetrix.com:PhysicalArrayDesign:HT_HG-U133A	caArray	broad.mit.edu:image_acquisition:HT_HG-U133A:01	TCGA-02-0069-01A-01R-0202-01	5500024035100021608462.C04.CEL	broad.mit.edu_GBM.HT_HG-U133A.Level_1.2.1007.0	Expression-Gene	Level 1	yes	703d76daff015d5d2a49cfed0c6ca0c4	broad.mit.edu:probeset_rma:HT_HG-U133A:01	TCGA-02-0069-01A-01R-0202-01	5500024035100021608462.C04.level2.data.txt	broad.mit.edu_GBM.HT_HG-U133A.Level_2.2.1007.0	Expression-Gene	Level 2	yes	39e946a69c9e5c24a605fb411d936639	broad.mit.edu:gene_rma:HT_HG-U133A:01	TCGA-02-0069-01A-01R-0202-01	5500024035100021608462.C04.level3.data.txt	broad.mit.edu_GBM.HT_HG-U133A.Level_3.2.1007.0	Expression-Gene	Level 3	yes	98c25f185321ea7acb0d4feb656b76c2	TCGA-02-0069
97c05abe-f257-4142-8685-f33bceb5b22a	TCGA-02-0070-01A-01R-0298-01	broad.mit.edu:labeling:HT_HG-U133A:01	TCGA-02-0070-01A-01R-0298-01	biotin	MGED Ontology	broad.mit.edu:hybridization:HT_HG-U133A:01	5500024037497121008340.F08	Affymetrix.com:PhysicalArrayDesign:HT_HG-U133A	caArray	broad.mit.edu:image_acquisition:HT_HG-U133A:01	TCGA-02-0070-01A-01R-0298-01	5500024037497121008340.F08.CEL	broad.mit.edu_GBM.HT_HG-U133A.Level_1.6.1007.0	Expression-Gene	Level 1	yes	4924bf34a949b7a1135c62f609ec4800	broad.mit.edu:probeset_rma:HT_HG-U133A:01	TCGA-02-0070-01A-01R-0298-01	5500024037497121008340.F08.level2.data.txt	broad.mit.edu_GBM.HT_HG-U133A.Level_2.6.1007.0	Expression-Gene	Level 2	yes	a095eead9df89466d3e2eeadc9fd0bcf	broad.mit.edu:gene_rma:HT_HG-U133A:01	TCGA-02-0070-01A-01R-0298-01	5500024037497121008340.F08.level3.data.txt	broad.mit.edu_GBM.HT_HG-U133A.Level_3.6.1007.0	Expression-Gene	Level 3	yes	cdf8b07def11b7dd68285787559e07de	TCGA-02-0070
87d2f29e-ce2a-4ac7-b322-025db39de931	TCGA-02-0071-01A-01R-0202-01	broad.mit.edu:labeling:HT_HG-U133A:01	TCGA-02-0071-01A-01R-0202-01	biotin	MGED Ontology	broad.mit.edu:hybridization:HT_HG-U133A:01	5500014026072032607011.A07	Affymetrix.com:PhysicalArrayDesign:HT_HG-U133A	caArray	broad.mit.edu:image_acquisition:HT_HG-U133A:01	TCGA-02-0071-01A-01R-0202-01	5500014026072032607011.A07.CEL	broad.mit.edu_GBM.HT_HG-U133A.Level_1.2.1007.0	Expression-Gene	Level 1	yes	990e32a135fe06b677f3357f456de6af	broad.mit.edu:probeset_rma:HT_HG-U133A:01	TCGA-02-0071-01A-01R-0202-01	5500014026072032607011.A07.level2.data.txt	broad.mit.edu_GBM.HT_HG-U133A.Level_2.2.1007.0	Expression-Gene	Level 2	yes	d822193545108e3be8dc7aa48c1547fc	broad.mit.edu:gene_rma:HT_HG-U133A:01	TCGA-02-0071-01A-01R-0202-01	5500014026072032607011.A07.level3.data.txt	broad.mit.edu_GBM.HT_HG-U133A.Level_3.2.1007.0	Expression-Gene	Level 3	yes	58bb8e0961705da8c5d176d57f617fb9	TCGA-02-0071
454cfe65-47b9-4a58-8547-5ccdd9598852	TCGA-02-0074-01A-01R-0202-01	broad.mit.edu:labeling:HT_HG-U133A:01	TCGA-02-0074-01A-01R-0202-01	biotin	MGED Ontology	broad.mit.edu:hybridization:HT_HG-U133A:01	5.5e+26	Affymetrix.com:PhysicalArrayDesign:HT_HG-U133A	caArray	broad.mit.edu:image_acquisition:HT_HG-U133A:01	TCGA-02-0074-01A-01R-0202-01	5500014026072032607011.E05.CEL	broad.mit.edu_GBM.HT_HG-U133A.Level_1.2.1007.0	Expression-Gene	Level 1	yes	9010cf627718ccf4bc8f35b69e51562d	broad.mit.edu:probeset_rma:HT_HG-U133A:01	TCGA-02-0074-01A-01R-0202-01	5500014026072032607011.E05.level2.data.txt	broad.mit.edu_GBM.HT_HG-U133A.Level_2.2.1007.0	Expression-Gene	Level 2	yes	a5c88636956dd356ecf4991b37c083b7	broad.mit.edu:gene_rma:HT_HG-U133A:01	TCGA-02-0074-01A-01R-0202-01	5500014026072032607011.E05.level3.data.txt	broad.mit.edu_GBM.HT_HG-U133A.Level_3.2.1007.0	Expression-Gene	Level 3	yes	b601dfec4696d80969d0db311fe8d454	TCGA-02-0074
5e28e5dc-6dfa-44a9-8793-9134cb4cdda5	TCGA-02-0075-01A-01R-0202-01	broad.mit.edu:labeling:HT_HG-U133A:01	TCGA-02-0075-01A-01R-0202-01	biotin	MGED Ontology	broad.mit.edu:hybridization:HT_HG-U133A:01	5500014026072032607011.C05	Affymetrix.com:PhysicalArrayDesign:HT_HG-U133A	caArray	broad.mit.edu:image_acquisition:HT_HG-U133A:01	TCGA-02-0075-01A-01R-0202-01	5500014026072032607011.C05.CEL	broad.mit.edu_GBM.HT_HG-U133A.Level_1.2.1007.0	Expression-Gene	Level 1	yes	4f6520da982e3c96cc4baf4d21398ef0	broad.mit.edu:probeset_rma:HT_HG-U133A:01	TCGA-02-0075-01A-01R-0202-01	5500014026072032607011.C05.level2.data.txt	broad.mit.edu_GBM.HT_HG-U133A.Level_2.2.1007.0	Expression-Gene	Level 2	yes	1bb89b03074b3f71091f1d2dc151c3c8	broad.mit.edu:gene_rma:HT_HG-U133A:01	TCGA-02-0075-01A-01R-0202-01	5500014026072032607011.C05.level3.data.txt	broad.mit.edu_GBM.HT_HG-U133A.Level_3.2.1007.0	Expression-Gene	Level 3	yes	f633f1a743b43bd3e8dc4f2ea9f348e9	TCGA-02-0075
f35737ac-0115-4805-83bd-02a6650bbfd7	TCGA-02-0079-01A-03R-0306-01	broad.mit.edu:labeling:HT_HG-U133A:01	TCGA-02-0079-01A-03R-0306-01	biotin	MGED Ontology	broad.mit.edu:hybridization:HT_HG-U133A:01	5500024037497121008340.C04	Affymetrix.com:PhysicalArrayDesign:HT_HG-U133A	caArray	broad.mit.edu:image_acquisition:HT_HG-U133A:01	TCGA-02-0079-01A-03R-0306-01	5500024037497121008340.C04.CEL	broad.mit.edu_GBM.HT_HG-U133A.Level_1.7.1007.0	Expression-Gene	Level 1	yes	63729b5e70af841e53050f707fa51b83	broad.mit.edu:probeset_rma:HT_HG-U133A:01	TCGA-02-0079-01A-03R-0306-01	5500024037497121008340.C04.level2.data.txt	broad.mit.edu_GBM.HT_HG-U133A.Level_2.7.1007.0	Expression-Gene	Level 2	yes	7a13b0f850fa7861176c687c6fd3cd1d	broad.mit.edu:gene_rma:HT_HG-U133A:01	TCGA-02-0079-01A-03R-0306-01	5500024037497121008340.C04.level3.data.txt	broad.mit.edu_GBM.HT_HG-U133A.Level_3.7.1007.0	Expression-Gene	Level 3	yes	c93da50c2fd3ff98fe3b53ae36ea91fd	TCGA-02-0079
259ff12a-96af-46a4-8c95-ffe5c675e995	TCGA-02-0080-01A-01R-0202-01	broad.mit.edu:labeling:HT_HG-U133A:01	TCGA-02-0080-01A-01R-0202-01	biotin	MGED Ontology	broad.mit.edu:hybridization:HT_HG-U133A:01	5500014026072032607011.C07	Affymetrix.com:PhysicalArrayDesign:HT_HG-U133A	caArray	broad.mit.edu:image_acquisition:HT_HG-U133A:01	TCGA-02-0080-01A-01R-0202-01	5500014026072032607011.C07.CEL	broad.mit.edu_GBM.HT_HG-U133A.Level_1.2.1007.0	Expression-Gene	Level 1	yes	0e75c98e75321dae2e6273dc24e7b92d	broad.mit.edu:probeset_rma:HT_HG-U133A:01	TCGA-02-0080-01A-01R-0202-01	5500014026072032607011.C07.level2.data.txt	broad.mit.edu_GBM.HT_HG-U133A.Level_2.2.1007.0	Expression-Gene	Level 2	yes	bb8f2c07228296c1f60db530e62f1d70	broad.mit.edu:gene_rma:HT_HG-U133A:01	TCGA-02-0080-01A-01R-0202-01	5500014026072032607011.C07.level3.data.txt	broad.mit.edu_GBM.HT_HG-U133A.Level_3.2.1007.0	Expression-Gene	Level 3	yes	7c5f8ccf758e0b2de4519cdf2cec191a	TCGA-02-0080
a353e98f-1d7c-4340-a823-5a91690468b0	TCGA-02-0083-01A-01R-0202-01	broad.mit.edu:labeling:HT_HG-U133A:01	TCGA-02-0083-01A-01R-0202-01	biotin	MGED Ontology	broad.mit.edu:hybridization:HT_HG-U133A:01	5500014026072032607011.F07	Affymetrix.com:PhysicalArrayDesign:HT_HG-U133A	caArray	broad.mit.edu:image_acquisition:HT_HG-U133A:01	TCGA-02-0083-01A-01R-0202-01	5500014026072032607011.F07.CEL	broad.mit.edu_GBM.HT_HG-U133A.Level_1.2.1007.0	Expression-Gene	Level 1	yes	4916d864f3c502c81f53da38e2b93c64	broad.mit.edu:probeset_rma:HT_HG-U133A:01	TCGA-02-0083-01A-01R-0202-01	5500014026072032607011.F07.level2.data.txt	broad.mit.edu_GBM.HT_HG-U133A.Level_2.2.1007.0	Expression-Gene	Level 2	yes	4244475335d3c6fb22e42bef38054825	broad.mit.edu:gene_rma:HT_HG-U133A:01	TCGA-02-0083-01A-01R-0202-01	5500014026072032607011.F07.level3.data.txt	broad.mit.edu_GBM.HT_HG-U133A.Level_3.2.1007.0	Expression-Gene	Level 3	yes	2857632fd7f5df2a8af2e76ad1f140fb	TCGA-02-0083
2e44c5d3-c3db-4fe2-bec2-e1f546297727	TCGA-02-0084-01A-03R-0306-01	broad.mit.edu:labeling:HT_HG-U133A:01	TCGA-02-0084-01A-03R-0306-01	biotin	MGED Ontology	broad.mit.edu:hybridization:HT_HG-U133A:01	5500024037497121008340.C07	Affymetrix.com:PhysicalArrayDesign:HT_HG-U133A	caArray	broad.mit.edu:image_acquisition:HT_HG-U133A:01	TCGA-02-0084-01A-03R-0306-01	5500024037497121008340.C07.CEL	broad.mit.edu_GBM.HT_HG-U133A.Level_1.7.1007.0	Expression-Gene	Level 1	yes	7a3c4211780dc697459d220c9934923c	broad.mit.edu:probeset_rma:HT_HG-U133A:01	TCGA-02-0084-01A-03R-0306-01	5500024037497121008340.C07.level2.data.txt	broad.mit.edu_GBM.HT_HG-U133A.Level_2.7.1007.0	Expression-Gene	Level 2	yes	7a3b02e48ff08cdf3450feba9a2f5eda	broad.mit.edu:gene_rma:HT_HG-U133A:01	TCGA-02-0084-01A-03R-0306-01	5500024037497121008340.C07.level3.data.txt	broad.mit.edu_GBM.HT_HG-U133A.Level_3.7.1007.0	Expression-Gene	Level 3	yes	73115f153592adcd4003f509c70a67e5	TCGA-02-0084
77dbfb52-cb07-4ae5-9993-a761f3ae1d00	TCGA-02-0085-01A-01R-0202-01	broad.mit.edu:labeling:HT_HG-U133A:01	TCGA-02-0085-01A-01R-0202-01	biotin	MGED Ontology	broad.mit.edu:hybridization:HT_HG-U133A:01	5.5e+28	Affymetrix.com:PhysicalArrayDesign:HT_HG-U133A	caArray	broad.mit.edu:image_acquisition:HT_HG-U133A:01	TCGA-02-0085-01A-01R-0202-01	5500014026072032607011.E07.CEL	broad.mit.edu_GBM.HT_HG-U133A.Level_1.2.1007.0	Expression-Gene	Level 1	yes	2c5122bd4efba37c9a0a2f665e41c7e6	broad.mit.edu:probeset_rma:HT_HG-U133A:01	TCGA-02-0085-01A-01R-0202-01	5500014026072032607011.E07.level2.data.txt	broad.mit.edu_GBM.HT_HG-U133A.Level_2.2.1007.0	Expression-Gene	Level 2	yes	950ec926728e3dd45700ae25e132ce80	broad.mit.edu:gene_rma:HT_HG-U133A:01	TCGA-02-0085-01A-01R-0202-01	5500014026072032607011.E07.level3.data.txt	broad.mit.edu_GBM.HT_HG-U133A.Level_3.2.1007.0	Expression-Gene	Level 3	yes	dffb8325371351f7b21cf9d2a63365eb	TCGA-02-0085
fdbd486b-3436-4a5c-8be6-49683a337cdb	TCGA-02-0086-01A-01R-0202-01	broad.mit.edu:labeling:HT_HG-U133A:01	TCGA-02-0086-01A-01R-0202-01	biotin	MGED Ontology	broad.mit.edu:hybridization:HT_HG-U133A:01	5500014026072032607011.B05	Affymetrix.com:PhysicalArrayDesign:HT_HG-U133A	caArray	broad.mit.edu:image_acquisition:HT_HG-U133A:01	TCGA-02-0086-01A-01R-0202-01	5500014026072032607011.B05.CEL	broad.mit.edu_GBM.HT_HG-U133A.Level_1.2.1007.0	Expression-Gene	Level 1	yes	87c89355cf5e746c25209e8191fc745d	broad.mit.edu:probeset_rma:HT_HG-U133A:01	TCGA-02-0086-01A-01R-0202-01	5500014026072032607011.B05.level2.data.txt	broad.mit.edu_GBM.HT_HG-U133A.Level_2.2.1007.0	Expression-Gene	Level 2	yes	e5a7a4a150b339d9e33b53ff8fae698d	broad.mit.edu:gene_rma:HT_HG-U133A:01	TCGA-02-0086-01A-01R-0202-01	5500014026072032607011.B05.level3.data.txt	broad.mit.edu_GBM.HT_HG-U133A.Level_3.2.1007.0	Expression-Gene	Level 3	yes	417c6caaed48c74e9472aa64aa473a21	TCGA-02-0086
f6a0aa44-f980-45dd-bc0d-8d9adb1f20e3	TCGA-02-0087-01A-01R-0280-01	broad.mit.edu:labeling:HT_HG-U133A:01	TCGA-02-0087-01A-01R-0280-01	biotin	MGED Ontology	broad.mit.edu:hybridization:HT_HG-U133A:01	5500024037497121008340.C11	Affymetrix.com:PhysicalArrayDesign:HT_HG-U133A	caArray	broad.mit.edu:image_acquisition:HT_HG-U133A:01	TCGA-02-0087-01A-01R-0280-01	5500024037497121008340.C11.CEL	broad.mit.edu_GBM.HT_HG-U133A.Level_1.5.1007.0	Expression-Gene	Level 1	yes	022ef79cb985a1fa5ca0964812c3e253	broad.mit.edu:probeset_rma:HT_HG-U133A:01	TCGA-02-0087-01A-01R-0280-01	5500024037497121008340.C11.level2.data.txt	broad.mit.edu_GBM.HT_HG-U133A.Level_2.5.1007.0	Expression-Gene	Level 2	yes	82800c959c13b04523247c6f59d4e8a8	broad.mit.edu:gene_rma:HT_HG-U133A:01	TCGA-02-0087-01A-01R-0280-01	5500024037497121008340.C11.level3.data.txt	broad.mit.edu_GBM.HT_HG-U133A.Level_3.5.1007.0	Expression-Gene	Level 3	yes	c6925a6ae8302b9954e3382081438c49	TCGA-02-0087
ebdd5972-92d4-43ef-afa2-66305b0b896c	TCGA-02-0089-01A-01R-0202-01	broad.mit.edu:labeling:HT_HG-U133A:01	TCGA-02-0089-01A-01R-0202-01	biotin	MGED Ontology	broad.mit.edu:hybridization:HT_HG-U133A:01	5500014026072032607011.D05	Affymetrix.com:PhysicalArrayDesign:HT_HG-U133A	caArray	broad.mit.edu:image_acquisition:HT_HG-U133A:01	TCGA-02-0089-01A-01R-0202-01	5500014026072032607011.D05.CEL	broad.mit.edu_GBM.HT_HG-U133A.Level_1.2.1007.0	Expression-Gene	Level 1	yes	ff7ef1a195d7a4f9ccdf3c32060be7ea	broad.mit.edu:probeset_rma:HT_HG-U133A:01	TCGA-02-0089-01A-01R-0202-01	5500014026072032607011.D05.level2.data.txt	broad.mit.edu_GBM.HT_HG-U133A.Level_2.2.1007.0	Expression-Gene	Level 2	yes	386f26d7c66d5c7d6789a279c0b7d6d7	broad.mit.edu:gene_rma:HT_HG-U133A:01	TCGA-02-0089-01A-01R-0202-01	5500014026072032607011.D05.level3.data.txt	broad.mit.edu_GBM.HT_HG-U133A.Level_3.2.1007.0	Expression-Gene	Level 3	yes	73e6641e83658c13f93886e548e9af39	TCGA-02-0089
98f5be1e-ffb9-433e-870d-a0c213eccd28	TCGA-02-0099-01A-01R-0202-01	broad.mit.edu:labeling:HT_HG-U133A:01	TCGA-02-0099-01A-01R-0202-01	biotin	MGED Ontology	broad.mit.edu:hybridization:HT_HG-U133A:01	5500014026072032607011.D07	Affymetrix.com:PhysicalArrayDesign:HT_HG-U133A	caArray	broad.mit.edu:image_acquisition:HT_HG-U133A:01	TCGA-02-0099-01A-01R-0202-01	5500014026072032607011.D07.CEL	broad.mit.edu_GBM.HT_HG-U133A.Level_1.2.1007.0	Expression-Gene	Level 1	yes	1d23d480759c460b8065f93c7d446001	broad.mit.edu:probeset_rma:HT_HG-U133A:01	TCGA-02-0099-01A-01R-0202-01	5500014026072032607011.D07.level2.data.txt	broad.mit.edu_GBM.HT_HG-U133A.Level_2.2.1007.0	Expression-Gene	Level 2	yes	deec69c449410c52743f75aa8c0e8fea	broad.mit.edu:gene_rma:HT_HG-U133A:01	TCGA-02-0099-01A-01R-0202-01	5500014026072032607011.D07.level3.data.txt	broad.mit.edu_GBM.HT_HG-U133A.Level_3.2.1007.0	Expression-Gene	Level 3	yes	97509259cc86f3280f49ba2f05318bde	TCGA-02-0099
ee551929-1639-4a84-b7e1-132d37e54652	TCGA-02-0102-01A-01R-0202-01	broad.mit.edu:labeling:HT_HG-U133A:01	TCGA-02-0102-01A-01R-0202-01	biotin	MGED Ontology	broad.mit.edu:hybridization:HT_HG-U133A:01	5500014026072032607011.G07	Affymetrix.com:PhysicalArrayDesign:HT_HG-U133A	caArray	broad.mit.edu:image_acquisition:HT_HG-U133A:01	TCGA-02-0102-01A-01R-0202-01	5500014026072032607011.G07.CEL	broad.mit.edu_GBM.HT_HG-U133A.Level_1.2.1007.0	Expression-Gene	Level 1	yes	215ffdd8ce846c2ee02a6f171810111e	broad.mit.edu:probeset_rma:HT_HG-U133A:01	TCGA-02-0102-01A-01R-0202-01	5500014026072032607011.G07.level2.data.txt	broad.mit.edu_GBM.HT_HG-U133A.Level_2.2.1007.0	Expression-Gene	Level 2	yes	7af0bed3d3dad42aa9c83fbd01bb9809	broad.mit.edu:gene_rma:HT_HG-U133A:01	TCGA-02-0102-01A-01R-0202-01	5500014026072032607011.G07.level3.data.txt	broad.mit.edu_GBM.HT_HG-U133A.Level_3.2.1007.0	Expression-Gene	Level 3	yes	56bafab1c2e16b31e8f086fabc0b4ce7	TCGA-02-0102
f8c9945e-9af4-4c8c-ac19-43576fc52071	TCGA-02-0104-01A-01R-0298-01	broad.mit.edu:labeling:HT_HG-U133A:01	TCGA-02-0104-01A-01R-0298-01	biotin	MGED Ontology	broad.mit.edu:hybridization:HT_HG-U133A:01	5500024037497121008340.B07	Affymetrix.com:PhysicalArrayDesign:HT_HG-U133A	caArray	broad.mit.edu:image_acquisition:HT_HG-U133A:01	TCGA-02-0104-01A-01R-0298-01	5500024037497121008340.B07.CEL	broad.mit.edu_GBM.HT_HG-U133A.Level_1.6.1007.0	Expression-Gene	Level 1	yes	751bc02e9cb336b9dbc17f057e68ff2e	broad.mit.edu:probeset_rma:HT_HG-U133A:01	TCGA-02-0104-01A-01R-0298-01	5500024037497121008340.B07.level2.data.txt	broad.mit.edu_GBM.HT_HG-U133A.Level_2.6.1007.0	Expression-Gene	Level 2	yes	e9d4e60ec90bec4f5598066a878b299e	broad.mit.edu:gene_rma:HT_HG-U133A:01	TCGA-02-0104-01A-01R-0298-01	5500024037497121008340.B07.level3.data.txt	broad.mit.edu_GBM.HT_HG-U133A.Level_3.6.1007.0	Expression-Gene	Level 3	yes	24744ad1c474e65eceeadbed2f38c4df	TCGA-02-0104
48327b1a-553c-4830-9bd3-7dad623d003e	TCGA-02-0106-01A-01R-0280-01	broad.mit.edu:labeling:HT_HG-U133A:01	TCGA-02-0106-01A-01R-0280-01	biotin	MGED Ontology	broad.mit.edu:hybridization:HT_HG-U133A:01	5500024035736031208615.B07	Affymetrix.com:PhysicalArrayDesign:HT_HG-U133A	caArray	broad.mit.edu:image_acquisition:HT_HG-U133A:01	TCGA-02-0106-01A-01R-0280-01	5500024035736031208615.B07.CEL	broad.mit.edu_GBM.HT_HG-U133A.Level_1.5.1007.0	Expression-Gene	Level 1	yes	1d9472d9a58446200d3457f3fe05235c	broad.mit.edu:probeset_rma:HT_HG-U133A:01	TCGA-02-0106-01A-01R-0280-01	5500024035736031208615.B07.level2.data.txt	broad.mit.edu_GBM.HT_HG-U133A.Level_2.5.1007.0	Expression-Gene	Level 2	yes	34a447479c04be9acd4694f74541b6ce	broad.mit.edu:gene_rma:HT_HG-U133A:01	TCGA-02-0106-01A-01R-0280-01	5500024035736031208615.B07.level3.data.txt	broad.mit.edu_GBM.HT_HG-U133A.Level_3.5.1007.0	Expression-Gene	Level 3	yes	95318b23b16ea9e8ddc9e4b54301c4ba	TCGA-02-0106
373ca383-8520-4fb3-b724-63588d0ede8e	TCGA-02-0107-01A-01R-0202-01	broad.mit.edu:labeling:HT_HG-U133A:01	TCGA-02-0107-01A-01R-0202-01	biotin	MGED Ontology	broad.mit.edu:hybridization:HT_HG-U133A:01	5500014026072032607011.H05	Affymetrix.com:PhysicalArrayDesign:HT_HG-U133A	caArray	broad.mit.edu:image_acquisition:HT_HG-U133A:01	TCGA-02-0107-01A-01R-0202-01	5500014026072032607011.H05.CEL	broad.mit.edu_GBM.HT_HG-U133A.Level_1.2.1007.0	Expression-Gene	Level 1	yes	15d737577266c51c82a8c5f1efcb4e8f	broad.mit.edu:probeset_rma:HT_HG-U133A:01	TCGA-02-0107-01A-01R-0202-01	5500014026072032607011.H05.level2.data.txt	broad.mit.edu_GBM.HT_HG-U133A.Level_2.2.1007.0	Expression-Gene	Level 2	yes	155c05d2ca7ad726e73f5b1b5c515c36	broad.mit.edu:gene_rma:HT_HG-U133A:01	TCGA-02-0107-01A-01R-0202-01	5500014026072032607011.H05.level3.data.txt	broad.mit.edu_GBM.HT_HG-U133A.Level_3.2.1007.0	Expression-Gene	Level 3	yes	f56da1c73a40a3ae90fe8fe2a95e69a7	TCGA-02-0107
521404bb-e33d-4738-814c-db533709a0f3	TCGA-02-0111-01A-01R-0280-01	broad.mit.edu:labeling:HT_HG-U133A:01	TCGA-02-0111-01A-01R-0280-01	biotin	MGED Ontology	broad.mit.edu:hybridization:HT_HG-U133A:01	5500024035736031208615.C04	Affymetrix.com:PhysicalArrayDesign:HT_HG-U133A	caArray	broad.mit.edu:image_acquisition:HT_HG-U133A:01	TCGA-02-0111-01A-01R-0280-01	5500024035736031208615.C04.CEL	broad.mit.edu_GBM.HT_HG-U133A.Level_1.5.1007.0	Expression-Gene	Level 1	yes	da854794e983fa5ac968f89b01a0cde6	broad.mit.edu:probeset_rma:HT_HG-U133A:01	TCGA-02-0111-01A-01R-0280-01	5500024035736031208615.C04.level2.data.txt	broad.mit.edu_GBM.HT_HG-U133A.Level_2.5.1007.0	Expression-Gene	Level 2	yes	9391f21c916e8a167e76a13f82b9df9d	broad.mit.edu:gene_rma:HT_HG-U133A:01	TCGA-02-0111-01A-01R-0280-01	5500024035736031208615.C04.level3.data.txt	broad.mit.edu_GBM.HT_HG-U133A.Level_3.5.1007.0	Expression-Gene	Level 3	yes	5e540fd8658a0f10f24dd4156ef0fc9d	TCGA-02-0111
e7105184-aa38-40ce-a763-f7a92dc69da1	TCGA-02-0113-01A-01R-0202-01	broad.mit.edu:labeling:HT_HG-U133A:01	TCGA-02-0113-01A-01R-0202-01	biotin	MGED Ontology	broad.mit.edu:hybridization:HT_HG-U133A:01	5500014026072032607011.G05	Affymetrix.com:PhysicalArrayDesign:HT_HG-U133A	caArray	broad.mit.edu:image_acquisition:HT_HG-U133A:01	TCGA-02-0113-01A-01R-0202-01	5500014026072032607011.G05.CEL	broad.mit.edu_GBM.HT_HG-U133A.Level_1.2.1007.0	Expression-Gene	Level 1	yes	f7bb4c263559e25f93432ab333d57084	broad.mit.edu:probeset_rma:HT_HG-U133A:01	TCGA-02-0113-01A-01R-0202-01	5500014026072032607011.G05.level2.data.txt	broad.mit.edu_GBM.HT_HG-U133A.Level_2.2.1007.0	Expression-Gene	Level 2	yes	96fbce85c4d22e872ebdd94b30ee2a40	broad.mit.edu:gene_rma:HT_HG-U133A:01	TCGA-02-0113-01A-01R-0202-01	5500014026072032607011.G05.level3.data.txt	broad.mit.edu_GBM.HT_HG-U133A.Level_3.2.1007.0	Expression-Gene	Level 3	yes	3053949708444fa8b317e11d92579f44	TCGA-02-0113
c105894d-ae43-4ab6-b99b-17585c2c38a2	TCGA-02-0114-01A-01R-0202-01	broad.mit.edu:labeling:HT_HG-U133A:01	TCGA-02-0114-01A-01R-0202-01	biotin	MGED Ontology	broad.mit.edu:hybridization:HT_HG-U133A:01	5500024035100021608462.C05	Affymetrix.com:PhysicalArrayDesign:HT_HG-U133A	caArray	broad.mit.edu:image_acquisition:HT_HG-U133A:01	TCGA-02-0114-01A-01R-0202-01	5500024035100021608462.C05.CEL	broad.mit.edu_GBM.HT_HG-U133A.Level_1.2.1007.0	Expression-Gene	Level 1	yes	bd376580c259f895b240f0db97eeb7bb	broad.mit.edu:probeset_rma:HT_HG-U133A:01	TCGA-02-0114-01A-01R-0202-01	5500024035100021608462.C05.level2.data.txt	broad.mit.edu_GBM.HT_HG-U133A.Level_2.2.1007.0	Expression-Gene	Level 2	yes	36bcfc406db21a5e8dadfd377ccd2497	broad.mit.edu:gene_rma:HT_HG-U133A:01	TCGA-02-0114-01A-01R-0202-01	5500024035100021608462.C05.level3.data.txt	broad.mit.edu_GBM.HT_HG-U133A.Level_3.2.1007.0	Expression-Gene	Level 3	yes	66adc525d302fa60d94db683ac9a6783	TCGA-02-0114
98facd62-dc93-44a2-b5dc-e5e2cad94b73	TCGA-02-0115-01A-01R-0202-01	broad.mit.edu:labeling:HT_HG-U133A:01	TCGA-02-0115-01A-01R-0202-01	biotin	MGED Ontology	broad.mit.edu:hybridization:HT_HG-U133A:01	5500014026072032607011.B07	Affymetrix.com:PhysicalArrayDesign:HT_HG-U133A	caArray	broad.mit.edu:image_acquisition:HT_HG-U133A:01	TCGA-02-0115-01A-01R-0202-01	5500014026072032607011.B07.CEL	broad.mit.edu_GBM.HT_HG-U133A.Level_1.2.1007.0	Expression-Gene	Level 1	yes	2ff2e594e9933f9f9847af4434d34e7a	broad.mit.edu:probeset_rma:HT_HG-U133A:01	TCGA-02-0115-01A-01R-0202-01	5500014026072032607011.B07.level2.data.txt	broad.mit.edu_GBM.HT_HG-U133A.Level_2.2.1007.0	Expression-Gene	Level 2	yes	bd970efddd6d6b8df89ad21d052a9c07	broad.mit.edu:gene_rma:HT_HG-U133A:01	TCGA-02-0115-01A-01R-0202-01	5500014026072032607011.B07.level3.data.txt	broad.mit.edu_GBM.HT_HG-U133A.Level_3.2.1007.0	Expression-Gene	Level 3	yes	6c68a77fdc58967e39c8f0d39d6b2939	TCGA-02-0115
bd39ba73-7a25-4977-975d-72e6cf2b41e4	TCGA-02-0116-01A-01R-0202-01	broad.mit.edu:labeling:HT_HG-U133A:01	TCGA-02-0116-01A-01R-0202-01	biotin	MGED Ontology	broad.mit.edu:hybridization:HT_HG-U133A:01	5500014026072032607011.H09	Affymetrix.com:PhysicalArrayDesign:HT_HG-U133A	caArray	broad.mit.edu:image_acquisition:HT_HG-U133A:01	TCGA-02-0116-01A-01R-0202-01	5500014026072032607011.H09.CEL	broad.mit.edu_GBM.HT_HG-U133A.Level_1.2.1007.0	Expression-Gene	Level 1	yes	f175aa23d43207cb77a0eca227aa113d	broad.mit.edu:probeset_rma:HT_HG-U133A:01	TCGA-02-0116-01A-01R-0202-01	5500014026072032607011.H09.level2.data.txt	broad.mit.edu_GBM.HT_HG-U133A.Level_2.2.1007.0	Expression-Gene	Level 2	yes	e335265179ee774dd4157f461e25148b	broad.mit.edu:gene_rma:HT_HG-U133A:01	TCGA-02-0116-01A-01R-0202-01	5500014026072032607011.H09.level3.data.txt	broad.mit.edu_GBM.HT_HG-U133A.Level_3.2.1007.0	Expression-Gene	Level 3	yes	9e8f6000bbe5511f5933071a22aabd69	TCGA-02-0116
e1fb1ecc-3402-4aae-87bb-49b971a25168	TCGA-02-0258-01A-01R-0280-01	broad.mit.edu:labeling:HT_HG-U133A:01	TCGA-02-0258-01A-01R-0280-01	biotin	MGED Ontology	broad.mit.edu:hybridization:HT_HG-U133A:01	5500024035736031208615.D08	Affymetrix.com:PhysicalArrayDesign:HT_HG-U133A	caArray	broad.mit.edu:image_acquisition:HT_HG-U133A:01	TCGA-02-0258-01A-01R-0280-01	5500024035736031208615.D08.CEL	broad.mit.edu_GBM.HT_HG-U133A.Level_1.5.1007.0	Expression-Gene	Level 1	yes	4df038024af63ea94fd569c8d9be1971	broad.mit.edu:probeset_rma:HT_HG-U133A:01	TCGA-02-0258-01A-01R-0280-01	5500024035736031208615.D08.level2.data.txt	broad.mit.edu_GBM.HT_HG-U133A.Level_2.5.1007.0	Expression-Gene	Level 2	yes	ed1263cbc31fca784d81558a24b79b97	broad.mit.edu:gene_rma:HT_HG-U133A:01	TCGA-02-0258-01A-01R-0280-01	5500024035736031208615.D08.level3.data.txt	broad.mit.edu_GBM.HT_HG-U133A.Level_3.5.1007.0	Expression-Gene	Level 3	yes	3d0d97601ce78e03d0aa85378194d6ff	TCGA-02-0258
ed5321b8-919c-4e40-adc9-2e62c916b90b	TCGA-02-0260-01A-03R-0280-01	broad.mit.edu:labeling:HT_HG-U133A:01	TCGA-02-0260-01A-03R-0280-01	biotin	MGED Ontology	broad.mit.edu:hybridization:HT_HG-U133A:01	5.5e+25	Affymetrix.com:PhysicalArrayDesign:HT_HG-U133A	caArray	broad.mit.edu:image_acquisition:HT_HG-U133A:01	TCGA-02-0260-01A-03R-0280-01	5500024035736031208615.E04.CEL	broad.mit.edu_GBM.HT_HG-U133A.Level_1.5.1007.0	Expression-Gene	Level 1	yes	e88af2ea79850a6252589c43cffb4178	broad.mit.edu:probeset_rma:HT_HG-U133A:01	TCGA-02-0260-01A-03R-0280-01	5500024035736031208615.E04.level2.data.txt	broad.mit.edu_GBM.HT_HG-U133A.Level_2.5.1007.0	Expression-Gene	Level 2	yes	0db41673712cf7981b47e2125713ee68	broad.mit.edu:gene_rma:HT_HG-U133A:01	TCGA-02-0260-01A-03R-0280-01	5500024035736031208615.E04.level3.data.txt	broad.mit.edu_GBM.HT_HG-U133A.Level_3.5.1007.0	Expression-Gene	Level 3	yes	ddf7cbca6b68ea2ee8572af86dc28851	TCGA-02-0260
11a3c293-c958-49b6-9402-a7033220c810	TCGA-02-0266-01A-01R-0280-01	broad.mit.edu:labeling:HT_HG-U133A:01	TCGA-02-0266-01A-01R-0280-01	biotin	MGED Ontology	broad.mit.edu:hybridization:HT_HG-U133A:01	5.5e+26	Affymetrix.com:PhysicalArrayDesign:HT_HG-U133A	caArray	broad.mit.edu:image_acquisition:HT_HG-U133A:01	TCGA-02-0266-01A-01R-0280-01	5500024037497121008340.E05.CEL	broad.mit.edu_GBM.HT_HG-U133A.Level_1.5.1007.0	Expression-Gene	Level 1	yes	6d5375ba9de7530839973be667398b8e	broad.mit.edu:probeset_rma:HT_HG-U133A:01	TCGA-02-0266-01A-01R-0280-01	5500024037497121008340.E05.level2.data.txt	broad.mit.edu_GBM.HT_HG-U133A.Level_2.5.1007.0	Expression-Gene	Level 2	yes	7edd7c701958ebb01e934e749e6ceded	broad.mit.edu:gene_rma:HT_HG-U133A:01	TCGA-02-0266-01A-01R-0280-01	5500024037497121008340.E05.level3.data.txt	broad.mit.edu_GBM.HT_HG-U133A.Level_3.5.1007.0	Expression-Gene	Level 3	yes	cb8b4283a50e64402b30ae9a00cbfa18	TCGA-02-0266
804535e3-b2e5-4201-a1ec-bbbe65a9e09f	TCGA-02-0269-01B-01R-0280-01	broad.mit.edu:labeling:HT_HG-U133A:01	TCGA-02-0269-01B-01R-0280-01	biotin	MGED Ontology	broad.mit.edu:hybridization:HT_HG-U133A:01	5500024035736031208615.A02	Affymetrix.com:PhysicalArrayDesign:HT_HG-U133A	caArray	broad.mit.edu:image_acquisition:HT_HG-U133A:01	TCGA-02-0269-01B-01R-0280-01	5500024035736031208615.A02.CEL	broad.mit.edu_GBM.HT_HG-U133A.Level_1.5.1007.0	Expression-Gene	Level 1	yes	4a74422ec4ef567a0d6712862e0535a0	broad.mit.edu:probeset_rma:HT_HG-U133A:01	TCGA-02-0269-01B-01R-0280-01	5500024035736031208615.A02.level2.data.txt	broad.mit.edu_GBM.HT_HG-U133A.Level_2.5.1007.0	Expression-Gene	Level 2	yes	848ff445930d2cf5df26711ed17925b2	broad.mit.edu:gene_rma:HT_HG-U133A:01	TCGA-02-0269-01B-01R-0280-01	5500024035736031208615.A02.level3.data.txt	broad.mit.edu_GBM.HT_HG-U133A.Level_3.5.1007.0	Expression-Gene	Level 3	yes	2f76448d94d90f5355296f49b4805166	TCGA-02-0269
7a7b28c7-b7c6-4338-92af-2a70a89a8d5a	TCGA-02-0271-01A-01R-0280-01	broad.mit.edu:labeling:HT_HG-U133A:01	TCGA-02-0271-01A-01R-0280-01	biotin	MGED Ontology	broad.mit.edu:hybridization:HT_HG-U133A:01	5500024035736031208615.H04	Affymetrix.com:PhysicalArrayDesign:HT_HG-U133A	caArray	broad.mit.edu:image_acquisition:HT_HG-U133A:01	TCGA-02-0271-01A-01R-0280-01	5500024035736031208615.H04.CEL	broad.mit.edu_GBM.HT_HG-U133A.Level_1.5.1007.0	Expression-Gene	Level 1	yes	64ceb46c114081bd998e15fb1d37e6cc	broad.mit.edu:probeset_rma:HT_HG-U133A:01	TCGA-02-0271-01A-01R-0280-01	5500024035736031208615.H04.level2.data.txt	broad.mit.edu_GBM.HT_HG-U133A.Level_2.5.1007.0	Expression-Gene	Level 2	yes	1b75490f57d4a45638852ea725a5cf47	broad.mit.edu:gene_rma:HT_HG-U133A:01	TCGA-02-0271-01A-01R-0280-01	5500024035736031208615.H04.level3.data.txt	broad.mit.edu_GBM.HT_HG-U133A.Level_3.5.1007.0	Expression-Gene	Level 3	yes	2b8ea2f10c4fefc314ecef7f5fe480c6	TCGA-02-0271
75883d82-112e-4ccf-977a-6ae2e728f4cb	TCGA-02-0281-01A-01R-0280-01	broad.mit.edu:labeling:HT_HG-U133A:01	TCGA-02-0281-01A-01R-0280-01	biotin	MGED Ontology	broad.mit.edu:hybridization:HT_HG-U133A:01	5500024035736031208615.B08	Affymetrix.com:PhysicalArrayDesign:HT_HG-U133A	caArray	broad.mit.edu:image_acquisition:HT_HG-U133A:01	TCGA-02-0281-01A-01R-0280-01	5500024035736031208615.B08.CEL	broad.mit.edu_GBM.HT_HG-U133A.Level_1.5.1007.0	Expression-Gene	Level 1	yes	233bd8e71aa1a3dc87972787f0de356a	broad.mit.edu:probeset_rma:HT_HG-U133A:01	TCGA-02-0281-01A-01R-0280-01	5500024035736031208615.B08.level2.data.txt	broad.mit.edu_GBM.HT_HG-U133A.Level_2.5.1007.0	Expression-Gene	Level 2	yes	fb9f4f9a024adce2de73986c32965a5b	broad.mit.edu:gene_rma:HT_HG-U133A:01	TCGA-02-0281-01A-01R-0280-01	5500024035736031208615.B08.level3.data.txt	broad.mit.edu_GBM.HT_HG-U133A.Level_3.5.1007.0	Expression-Gene	Level 3	yes	7a6ebf09caca108f803c3aad47e077d8	TCGA-02-0281
8587013b-9c4e-4a37-94c5-28f1e7fb5fca	TCGA-02-0285-01A-01R-0280-01	broad.mit.edu:labeling:HT_HG-U133A:01	TCGA-02-0285-01A-01R-0280-01	biotin	MGED Ontology	broad.mit.edu:hybridization:HT_HG-U133A:01	5500024035736031208615.C05	Affymetrix.com:PhysicalArrayDesign:HT_HG-U133A	caArray	broad.mit.edu:image_acquisition:HT_HG-U133A:01	TCGA-02-0285-01A-01R-0280-01	5500024035736031208615.C05.CEL	broad.mit.edu_GBM.HT_HG-U133A.Level_1.5.1007.0	Expression-Gene	Level 1	yes	de8076a74dd0690a1a93a2974d15adda	broad.mit.edu:probeset_rma:HT_HG-U133A:01	TCGA-02-0285-01A-01R-0280-01	5500024035736031208615.C05.level2.data.txt	broad.mit.edu_GBM.HT_HG-U133A.Level_2.5.1007.0	Expression-Gene	Level 2	yes	74235a6216cc2776a895197753cf3323	broad.mit.edu:gene_rma:HT_HG-U133A:01	TCGA-02-0285-01A-01R-0280-01	5500024035736031208615.C05.level3.data.txt	broad.mit.edu_GBM.HT_HG-U133A.Level_3.5.1007.0	Expression-Gene	Level 3	yes	fcfc64ee212c8cfc5ab96295fc7febc9	TCGA-02-0285
514818fa-f764-43fe-a2c1-03cb4f441094	TCGA-02-0289-01A-01R-0280-01	broad.mit.edu:labeling:HT_HG-U133A:01	TCGA-02-0289-01A-01R-0280-01	biotin	MGED Ontology	broad.mit.edu:hybridization:HT_HG-U133A:01	5500024035736031208615.D01	Affymetrix.com:PhysicalArrayDesign:HT_HG-U133A	caArray	broad.mit.edu:image_acquisition:HT_HG-U133A:01	TCGA-02-0289-01A-01R-0280-01	5500024035736031208615.D01.CEL	broad.mit.edu_GBM.HT_HG-U133A.Level_1.5.1007.0	Expression-Gene	Level 1	yes	f69e9b733edc61291223457146166c27	broad.mit.edu:probeset_rma:HT_HG-U133A:01	TCGA-02-0289-01A-01R-0280-01	5500024035736031208615.D01.level2.data.txt	broad.mit.edu_GBM.HT_HG-U133A.Level_2.5.1007.0	Expression-Gene	Level 2	yes	39e2e49d37597af3e1c5208539a3cc56	broad.mit.edu:gene_rma:HT_HG-U133A:01	TCGA-02-0289-01A-01R-0280-01	5500024035736031208615.D01.level3.data.txt	broad.mit.edu_GBM.HT_HG-U133A.Level_3.5.1007.0	Expression-Gene	Level 3	yes	fdd28857d7c934337136b276545e5299	TCGA-02-0289
47c162e8-5a35-4735-87ef-ecba6fab6ec9	TCGA-02-0290-01A-01R-0280-01	broad.mit.edu:labeling:HT_HG-U133A:01	TCGA-02-0290-01A-01R-0280-01	biotin	MGED Ontology	broad.mit.edu:hybridization:HT_HG-U133A:01	5500024037497121008340.B05	Affymetrix.com:PhysicalArrayDesign:HT_HG-U133A	caArray	broad.mit.edu:image_acquisition:HT_HG-U133A:01	TCGA-02-0290-01A-01R-0280-01	5500024037497121008340.B05.CEL	broad.mit.edu_GBM.HT_HG-U133A.Level_1.5.1007.0	Expression-Gene	Level 1	yes	b3c504ac51cf7ff950caf5f9fb72ce5f	broad.mit.edu:probeset_rma:HT_HG-U133A:01	TCGA-02-0290-01A-01R-0280-01	5500024037497121008340.B05.level2.data.txt	broad.mit.edu_GBM.HT_HG-U133A.Level_2.5.1007.0	Expression-Gene	Level 2	yes	6fd2ea08b71010d869f5ff5087678965	broad.mit.edu:gene_rma:HT_HG-U133A:01	TCGA-02-0290-01A-01R-0280-01	5500024037497121008340.B05.level3.data.txt	broad.mit.edu_GBM.HT_HG-U133A.Level_3.5.1007.0	Expression-Gene	Level 3	yes	606f4e4dad2be688ab33bb4b12fa4307	TCGA-02-0290
2d716fb7-08af-465c-804f-c63016a58fc7	TCGA-02-0317-01A-01R-0280-01	broad.mit.edu:labeling:HT_HG-U133A:01	TCGA-02-0317-01A-01R-0280-01	biotin	MGED Ontology	broad.mit.edu:hybridization:HT_HG-U133A:01	5.5e+26	Affymetrix.com:PhysicalArrayDesign:HT_HG-U133A	caArray	broad.mit.edu:image_acquisition:HT_HG-U133A:01	TCGA-02-0317-01A-01R-0280-01	5500024035736031208615.E05.CEL	broad.mit.edu_GBM.HT_HG-U133A.Level_1.5.1007.0	Expression-Gene	Level 1	yes	9e871a63ce761f552b7587331ab717cb	broad.mit.edu:probeset_rma:HT_HG-U133A:01	TCGA-02-0317-01A-01R-0280-01	5500024035736031208615.E05.level2.data.txt	broad.mit.edu_GBM.HT_HG-U133A.Level_2.5.1007.0	Expression-Gene	Level 2	yes	a26d2f0942c9515bb280a7dbf33c33c3	broad.mit.edu:gene_rma:HT_HG-U133A:01	TCGA-02-0317-01A-01R-0280-01	5500024035736031208615.E05.level3.data.txt	broad.mit.edu_GBM.HT_HG-U133A.Level_3.5.1007.0	Expression-Gene	Level 3	yes	83d243ffbcf75fd75e56174ca56934e4	TCGA-02-0317
26a21b53-423f-4ca8-aae1-660dd4a2bfe2	TCGA-02-0321-01A-01R-0280-01	broad.mit.edu:labeling:HT_HG-U133A:01	TCGA-02-0321-01A-01R-0280-01	biotin	MGED Ontology	broad.mit.edu:hybridization:HT_HG-U133A:01	5500024035736031208615.F01	Affymetrix.com:PhysicalArrayDesign:HT_HG-U133A	caArray	broad.mit.edu:image_acquisition:HT_HG-U133A:01	TCGA-02-0321-01A-01R-0280-01	5500024035736031208615.F01.CEL	broad.mit.edu_GBM.HT_HG-U133A.Level_1.5.1007.0	Expression-Gene	Level 1	yes	44e707a5e132b358898bbf4a1b00babd	broad.mit.edu:probeset_rma:HT_HG-U133A:01	TCGA-02-0321-01A-01R-0280-01	5500024035736031208615.F01.level2.data.txt	broad.mit.edu_GBM.HT_HG-U133A.Level_2.5.1007.0	Expression-Gene	Level 2	yes	bbf7f369a5ce49c331bfc4d504da8a2f	broad.mit.edu:gene_rma:HT_HG-U133A:01	TCGA-02-0321-01A-01R-0280-01	5500024035736031208615.F01.level3.data.txt	broad.mit.edu_GBM.HT_HG-U133A.Level_3.5.1007.0	Expression-Gene	Level 3	yes	518f8ee4d7c9df95da0bbaf47f4e3987	TCGA-02-0321
cb8b87d8-e586-4e15-9488-f3a2b9fb7779	TCGA-02-0324-01A-01R-0280-01	broad.mit.edu:labeling:HT_HG-U133A:01	TCGA-02-0324-01A-01R-0280-01	biotin	MGED Ontology	broad.mit.edu:hybridization:HT_HG-U133A:01	5500024037497121008340.C12	Affymetrix.com:PhysicalArrayDesign:HT_HG-U133A	caArray	broad.mit.edu:image_acquisition:HT_HG-U133A:01	TCGA-02-0324-01A-01R-0280-01	5500024037497121008340.C12.CEL	broad.mit.edu_GBM.HT_HG-U133A.Level_1.5.1007.0	Expression-Gene	Level 1	yes	32dce648f7071eb032ce3ed6f88282d3	broad.mit.edu:probeset_rma:HT_HG-U133A:01	TCGA-02-0324-01A-01R-0280-01	5500024037497121008340.C12.level2.data.txt	broad.mit.edu_GBM.HT_HG-U133A.Level_2.5.1007.0	Expression-Gene	Level 2	yes	491a75d16aecc0ee789ad8039404c8a8	broad.mit.edu:gene_rma:HT_HG-U133A:01	TCGA-02-0324-01A-01R-0280-01	5500024037497121008340.C12.level3.data.txt	broad.mit.edu_GBM.HT_HG-U133A.Level_3.5.1007.0	Expression-Gene	Level 3	yes	0d3da2a71df1907e6b405e88b33015e3	TCGA-02-0324
c39c71c4-70ab-4dc3-858d-bf7ad9444bf9	TCGA-02-0325-01A-01R-0280-01	broad.mit.edu:labeling:HT_HG-U133A:01	TCGA-02-0325-01A-01R-0280-01	biotin	MGED Ontology	broad.mit.edu:hybridization:HT_HG-U133A:01	5500024037497121008340.A09	Affymetrix.com:PhysicalArrayDesign:HT_HG-U133A	caArray	broad.mit.edu:image_acquisition:HT_HG-U133A:01	TCGA-02-0325-01A-01R-0280-01	5500024037497121008340.A09.CEL	broad.mit.edu_GBM.HT_HG-U133A.Level_1.5.1007.0	Expression-Gene	Level 1	yes	8bdef7a91d7668c15da6f632fe6ecd6c	broad.mit.edu:probeset_rma:HT_HG-U133A:01	TCGA-02-0325-01A-01R-0280-01	5500024037497121008340.A09.level2.data.txt	broad.mit.edu_GBM.HT_HG-U133A.Level_2.5.1007.0	Expression-Gene	Level 2	yes	424e24bb660c3527b6523365f9ec25bf	broad.mit.edu:gene_rma:HT_HG-U133A:01	TCGA-02-0325-01A-01R-0280-01	5500024037497121008340.A09.level3.data.txt	broad.mit.edu_GBM.HT_HG-U133A.Level_3.5.1007.0	Expression-Gene	Level 3	yes	f75958b5d6cceaf75e6d8d7a7762cd94	TCGA-02-0325
fac52231-abb3-4a96-a2a1-ff2d47890e0e	TCGA-02-0326-01A-01R-0280-01	broad.mit.edu:labeling:HT_HG-U133A:01	TCGA-02-0326-01A-01R-0280-01	biotin	MGED Ontology	broad.mit.edu:hybridization:HT_HG-U133A:01	5500024035736031208615.B09	Affymetrix.com:PhysicalArrayDesign:HT_HG-U133A	caArray	broad.mit.edu:image_acquisition:HT_HG-U133A:01	TCGA-02-0326-01A-01R-0280-01	5500024035736031208615.B09.CEL	broad.mit.edu_GBM.HT_HG-U133A.Level_1.5.1007.0	Expression-Gene	Level 1	yes	e32074418a2081ab026212078add95cb	broad.mit.edu:probeset_rma:HT_HG-U133A:01	TCGA-02-0326-01A-01R-0280-01	5500024035736031208615.B09.level2.data.txt	broad.mit.edu_GBM.HT_HG-U133A.Level_2.5.1007.0	Expression-Gene	Level 2	yes	516333098f49d86eb04ba2174a57ff80	broad.mit.edu:gene_rma:HT_HG-U133A:01	TCGA-02-0326-01A-01R-0280-01	5500024035736031208615.B09.level3.data.txt	broad.mit.edu_GBM.HT_HG-U133A.Level_3.5.1007.0	Expression-Gene	Level 3	yes	142bf66a0df9185d326ef3ee6b8be17a	TCGA-02-0326
3dfaacda-727b-4471-9f36-11ff889326a1	TCGA-02-0330-01A-01R-0280-01	broad.mit.edu:labeling:HT_HG-U133A:01	TCGA-02-0330-01A-01R-0280-01	biotin	MGED Ontology	broad.mit.edu:hybridization:HT_HG-U133A:01	5500024037497121008340.D08	Affymetrix.com:PhysicalArrayDesign:HT_HG-U133A	caArray	broad.mit.edu:image_acquisition:HT_HG-U133A:01	TCGA-02-0330-01A-01R-0280-01	5500024037497121008340.D08.CEL	broad.mit.edu_GBM.HT_HG-U133A.Level_1.5.1007.0	Expression-Gene	Level 1	yes	b508106e31cde3b83d90b6c78b351d68	broad.mit.edu:probeset_rma:HT_HG-U133A:01	TCGA-02-0330-01A-01R-0280-01	5500024037497121008340.D08.level2.data.txt	broad.mit.edu_GBM.HT_HG-U133A.Level_2.5.1007.0	Expression-Gene	Level 2	yes	d3e96bdaa0727bf8e896f4f5a3b0d471	broad.mit.edu:gene_rma:HT_HG-U133A:01	TCGA-02-0330-01A-01R-0280-01	5500024037497121008340.D08.level3.data.txt	broad.mit.edu_GBM.HT_HG-U133A.Level_3.5.1007.0	Expression-Gene	Level 3	yes	8a2f3bb499e7ce14c3a7809002253f1d	TCGA-02-0330
85a0e9cb-9a23-45a7-8aed-fcd041113218	TCGA-02-0332-01A-01R-0280-01	broad.mit.edu:labeling:HT_HG-U133A:01	TCGA-02-0332-01A-01R-0280-01	biotin	MGED Ontology	broad.mit.edu:hybridization:HT_HG-U133A:01	5500024037497121008340.C03	Affymetrix.com:PhysicalArrayDesign:HT_HG-U133A	caArray	broad.mit.edu:image_acquisition:HT_HG-U133A:01	TCGA-02-0332-01A-01R-0280-01	5500024037497121008340.C03.CEL	broad.mit.edu_GBM.HT_HG-U133A.Level_1.5.1007.0	Expression-Gene	Level 1	yes	88a85a28ff970965c469b939740fc2b3	broad.mit.edu:probeset_rma:HT_HG-U133A:01	TCGA-02-0332-01A-01R-0280-01	5500024037497121008340.C03.level2.data.txt	broad.mit.edu_GBM.HT_HG-U133A.Level_2.5.1007.0	Expression-Gene	Level 2	yes	25d07d5baa6878bee95817e7d783b625	broad.mit.edu:gene_rma:HT_HG-U133A:01	TCGA-02-0332-01A-01R-0280-01	5500024037497121008340.C03.level3.data.txt	broad.mit.edu_GBM.HT_HG-U133A.Level_3.5.1007.0	Expression-Gene	Level 3	yes	d1a44a9ef70c39ecf12bf9c75a19453c	TCGA-02-0332
7d123546-3122-43bc-be6c-c7631656fb99	TCGA-02-0333-01A-02R-0280-01	broad.mit.edu:labeling:HT_HG-U133A:01	TCGA-02-0333-01A-02R-0280-01	biotin	MGED Ontology	broad.mit.edu:hybridization:HT_HG-U133A:01	5500024037497121008340.B06	Affymetrix.com:PhysicalArrayDesign:HT_HG-U133A	caArray	broad.mit.edu:image_acquisition:HT_HG-U133A:01	TCGA-02-0333-01A-02R-0280-01	5500024037497121008340.B06.CEL	broad.mit.edu_GBM.HT_HG-U133A.Level_1.5.1007.0	Expression-Gene	Level 1	yes	7ff5ec2fe0c797aae15aeef32a38f113	broad.mit.edu:probeset_rma:HT_HG-U133A:01	TCGA-02-0333-01A-02R-0280-01	5500024037497121008340.B06.level2.data.txt	broad.mit.edu_GBM.HT_HG-U133A.Level_2.5.1007.0	Expression-Gene	Level 2	yes	81c82b19053b9a45d54b3f336344d74a	broad.mit.edu:gene_rma:HT_HG-U133A:01	TCGA-02-0333-01A-02R-0280-01	5500024037497121008340.B06.level3.data.txt	broad.mit.edu_GBM.HT_HG-U133A.Level_3.5.1007.0	Expression-Gene	Level 3	yes	197e8ce7f40ee273e90b416c07931024	TCGA-02-0333
f17acf5f-62df-4dd9-ad22-a1a68cee9e04	TCGA-02-0337-01A-01R-0280-01	broad.mit.edu:labeling:HT_HG-U133A:01	TCGA-02-0337-01A-01R-0280-01	biotin	MGED Ontology	broad.mit.edu:hybridization:HT_HG-U133A:01	5500024035736031208615.A04	Affymetrix.com:PhysicalArrayDesign:HT_HG-U133A	caArray	broad.mit.edu:image_acquisition:HT_HG-U133A:01	TCGA-02-0337-01A-01R-0280-01	5500024035736031208615.A04.CEL	broad.mit.edu_GBM.HT_HG-U133A.Level_1.5.1007.0	Expression-Gene	Level 1	yes	70f1f5a3f2ddf179d531fc7403bf8e62	broad.mit.edu:probeset_rma:HT_HG-U133A:01	TCGA-02-0337-01A-01R-0280-01	5500024035736031208615.A04.level2.data.txt	broad.mit.edu_GBM.HT_HG-U133A.Level_2.5.1007.0	Expression-Gene	Level 2	yes	630580ae12a5901c63539851ade4cd54	broad.mit.edu:gene_rma:HT_HG-U133A:01	TCGA-02-0337-01A-01R-0280-01	5500024035736031208615.A04.level3.data.txt	broad.mit.edu_GBM.HT_HG-U133A.Level_3.5.1007.0	Expression-Gene	Level 3	yes	683f679df1c38d982a4ce44b77980a1c	TCGA-02-0337
1381db99-e830-439e-98e8-3a64e9659274	TCGA-02-0338-01A-01R-0280-01	broad.mit.edu:labeling:HT_HG-U133A:01	TCGA-02-0338-01A-01R-0280-01	biotin	MGED Ontology	broad.mit.edu:hybridization:HT_HG-U133A:01	5500024035736031208615.B01	Affymetrix.com:PhysicalArrayDesign:HT_HG-U133A	caArray	broad.mit.edu:image_acquisition:HT_HG-U133A:01	TCGA-02-0338-01A-01R-0280-01	5500024035736031208615.B01.CEL	broad.mit.edu_GBM.HT_HG-U133A.Level_1.5.1007.0	Expression-Gene	Level 1	yes	4b50b77f34fc5169aea275cc88bc8c03	broad.mit.edu:probeset_rma:HT_HG-U133A:01	TCGA-02-0338-01A-01R-0280-01	5500024035736031208615.B01.level2.data.txt	broad.mit.edu_GBM.HT_HG-U133A.Level_2.5.1007.0	Expression-Gene	Level 2	yes	abf15f0110adc53ee06d23a6f21a00eb	broad.mit.edu:gene_rma:HT_HG-U133A:01	TCGA-02-0338-01A-01R-0280-01	5500024035736031208615.B01.level3.data.txt	broad.mit.edu_GBM.HT_HG-U133A.Level_3.5.1007.0	Expression-Gene	Level 3	yes	039171e1572956303afca827e393c34e	TCGA-02-0338
5062f8c5-a2f0-4ca1-96c0-0c5de861bd90	TCGA-02-0339-01A-01R-0280-01	broad.mit.edu:labeling:HT_HG-U133A:01	TCGA-02-0339-01A-01R-0280-01	biotin	MGED Ontology	broad.mit.edu:hybridization:HT_HG-U133A:01	5500024037497121008340.C02	Affymetrix.com:PhysicalArrayDesign:HT_HG-U133A	caArray	broad.mit.edu:image_acquisition:HT_HG-U133A:01	TCGA-02-0339-01A-01R-0280-01	5500024037497121008340.C02.CEL	broad.mit.edu_GBM.HT_HG-U133A.Level_1.5.1007.0	Expression-Gene	Level 1	yes	91aae743e1ac2dbc848ba3f0e226754d	broad.mit.edu:probeset_rma:HT_HG-U133A:01	TCGA-02-0339-01A-01R-0280-01	5500024037497121008340.C02.level2.data.txt	broad.mit.edu_GBM.HT_HG-U133A.Level_2.5.1007.0	Expression-Gene	Level 2	yes	45097c6b9f8b0d441b75dd4b7c32f4b3	broad.mit.edu:gene_rma:HT_HG-U133A:01	TCGA-02-0339-01A-01R-0280-01	5500024037497121008340.C02.level3.data.txt	broad.mit.edu_GBM.HT_HG-U133A.Level_3.5.1007.0	Expression-Gene	Level 3	yes	c1ad97455cda3c38325db7b4aabd7c65	TCGA-02-0339
764af70c-4859-45a7-b5f8-6e4ba5dd8730	TCGA-02-0422-01A-01R-0280-01	broad.mit.edu:labeling:HT_HG-U133A:01	TCGA-02-0422-01A-01R-0280-01	biotin	MGED Ontology	broad.mit.edu:hybridization:HT_HG-U133A:01	5500024035736031208615.C07	Affymetrix.com:PhysicalArrayDesign:HT_HG-U133A	caArray	broad.mit.edu:image_acquisition:HT_HG-U133A:01	TCGA-02-0422-01A-01R-0280-01	5500024035736031208615.C07.CEL	broad.mit.edu_GBM.HT_HG-U133A.Level_1.5.1007.0	Expression-Gene	Level 1	yes	c15778cce464a3866f1489dcd211dbab	broad.mit.edu:probeset_rma:HT_HG-U133A:01	TCGA-02-0422-01A-01R-0280-01	5500024035736031208615.C07.level2.data.txt	broad.mit.edu_GBM.HT_HG-U133A.Level_2.5.1007.0	Expression-Gene	Level 2	yes	c0513cfa84adead7d6d3151ddf5fde3c	broad.mit.edu:gene_rma:HT_HG-U133A:01	TCGA-02-0422-01A-01R-0280-01	5500024035736031208615.C07.level3.data.txt	broad.mit.edu_GBM.HT_HG-U133A.Level_3.5.1007.0	Expression-Gene	Level 3	yes	18c9c1d0db7b67f4929c49c46354e2d8	TCGA-02-0422
53fe2fb2-4ecd-4f88-817d-ec86f4964dbd	TCGA-02-0430-01A-01R-0280-01	broad.mit.edu:labeling:HT_HG-U133A:01	TCGA-02-0430-01A-01R-0280-01	biotin	MGED Ontology	broad.mit.edu:hybridization:HT_HG-U133A:01	5500024035736031208615.D03	Affymetrix.com:PhysicalArrayDesign:HT_HG-U133A	caArray	broad.mit.edu:image_acquisition:HT_HG-U133A:01	TCGA-02-0430-01A-01R-0280-01	5500024035736031208615.D03.CEL	broad.mit.edu_GBM.HT_HG-U133A.Level_1.5.1007.0	Expression-Gene	Level 1	yes	9fc750d6a70de040da68aed0acca5b2c	broad.mit.edu:probeset_rma:HT_HG-U133A:01	TCGA-02-0430-01A-01R-0280-01	5500024035736031208615.D03.level2.data.txt	broad.mit.edu_GBM.HT_HG-U133A.Level_2.5.1007.0	Expression-Gene	Level 2	yes	ae3d9cc54be0863e0f492fbf3695bae1	broad.mit.edu:gene_rma:HT_HG-U133A:01	TCGA-02-0430-01A-01R-0280-01	5500024035736031208615.D03.level3.data.txt	broad.mit.edu_GBM.HT_HG-U133A.Level_3.5.1007.0	Expression-Gene	Level 3	yes	a35b2f1c2947a7d72635a883ad83f1cc	TCGA-02-0430
e7831e73-6530-43ce-9dc4-e9de7141e6c6	TCGA-02-0432-01A-02R-0280-01	broad.mit.edu:labeling:HT_HG-U133A:01	TCGA-02-0432-01A-02R-0280-01	biotin	MGED Ontology	broad.mit.edu:hybridization:HT_HG-U133A:01	5500024035736031208615.H09	Affymetrix.com:PhysicalArrayDesign:HT_HG-U133A	caArray	broad.mit.edu:image_acquisition:HT_HG-U133A:01	TCGA-02-0432-01A-02R-0280-01	5500024035736031208615.H09.CEL	broad.mit.edu_GBM.HT_HG-U133A.Level_1.5.1007.0	Expression-Gene	Level 1	yes	1736df55f602f9d9b909d683bb966ce6	broad.mit.edu:probeset_rma:HT_HG-U133A:01	TCGA-02-0432-01A-02R-0280-01	5500024035736031208615.H09.level2.data.txt	broad.mit.edu_GBM.HT_HG-U133A.Level_2.5.1007.0	Expression-Gene	Level 2	yes	5055816c25d7aa563c8ebcaf834304b6	broad.mit.edu:gene_rma:HT_HG-U133A:01	TCGA-02-0432-01A-02R-0280-01	5500024035736031208615.H09.level3.data.txt	broad.mit.edu_GBM.HT_HG-U133A.Level_3.5.1007.0	Expression-Gene	Level 3	yes	92686af69f61b847fe8408d7ccb6160a	TCGA-02-0432
3ac38511-0ce2-4040-887b-c38004abba0e	TCGA-02-0439-01A-01R-0280-01	broad.mit.edu:labeling:HT_HG-U133A:01	TCGA-02-0439-01A-01R-0280-01	biotin	MGED Ontology	broad.mit.edu:hybridization:HT_HG-U133A:01	5.5e+28	Affymetrix.com:PhysicalArrayDesign:HT_HG-U133A	caArray	broad.mit.edu:image_acquisition:HT_HG-U133A:01	TCGA-02-0439-01A-01R-0280-01	5500024035736031208615.E07.CEL	broad.mit.edu_GBM.HT_HG-U133A.Level_1.5.1007.0	Expression-Gene	Level 1	yes	d9d81faeeb0dd4725c48c8b6fffeb90b	broad.mit.edu:probeset_rma:HT_HG-U133A:01	TCGA-02-0439-01A-01R-0280-01	5500024035736031208615.E07.level2.data.txt	broad.mit.edu_GBM.HT_HG-U133A.Level_2.5.1007.0	Expression-Gene	Level 2	yes	0020f7239cb1195d860de561ca7de44f	broad.mit.edu:gene_rma:HT_HG-U133A:01	TCGA-02-0439-01A-01R-0280-01	5500024035736031208615.E07.level3.data.txt	broad.mit.edu_GBM.HT_HG-U133A.Level_3.5.1007.0	Expression-Gene	Level 3	yes	095da03d22c2e6aeaf35c59fc24eb11d	TCGA-02-0439
190558b2-d760-43d0-8c53-197e7a34c19f	TCGA-02-0440-01A-01R-0280-01	broad.mit.edu:labeling:HT_HG-U133A:01	TCGA-02-0440-01A-01R-0280-01	biotin	MGED Ontology	broad.mit.edu:hybridization:HT_HG-U133A:01	5500024035736031208615.F03	Affymetrix.com:PhysicalArrayDesign:HT_HG-U133A	caArray	broad.mit.edu:image_acquisition:HT_HG-U133A:01	TCGA-02-0440-01A-01R-0280-01	5500024035736031208615.F03.CEL	broad.mit.edu_GBM.HT_HG-U133A.Level_1.5.1007.0	Expression-Gene	Level 1	yes	4c39500f6cb47345c726acf3d8f5f2d7	broad.mit.edu:probeset_rma:HT_HG-U133A:01	TCGA-02-0440-01A-01R-0280-01	5500024035736031208615.F03.level2.data.txt	broad.mit.edu_GBM.HT_HG-U133A.Level_2.5.1007.0	Expression-Gene	Level 2	yes	801ba51037077a18669419ba2dd2c91c	broad.mit.edu:gene_rma:HT_HG-U133A:01	TCGA-02-0440-01A-01R-0280-01	5500024035736031208615.F03.level3.data.txt	broad.mit.edu_GBM.HT_HG-U133A.Level_3.5.1007.0	Expression-Gene	Level 3	yes	f38e30e8cb20e864adc1ec8cdff9a543	TCGA-02-0440
9be98800-72de-42c8-a108-8fbff791ac6c	TCGA-02-0446-01A-01R-0280-01	broad.mit.edu:labeling:HT_HG-U133A:01	TCGA-02-0446-01A-01R-0280-01	biotin	MGED Ontology	broad.mit.edu:hybridization:HT_HG-U133A:01	5500024035736031208615.A05	Affymetrix.com:PhysicalArrayDesign:HT_HG-U133A	caArray	broad.mit.edu:image_acquisition:HT_HG-U133A:01	TCGA-02-0446-01A-01R-0280-01	5500024035736031208615.A05.CEL	broad.mit.edu_GBM.HT_HG-U133A.Level_1.5.1007.0	Expression-Gene	Level 1	yes	6f3cb01c10cc5ea6ba11d3b05eb0ee9f	broad.mit.edu:probeset_rma:HT_HG-U133A:01	TCGA-02-0446-01A-01R-0280-01	5500024035736031208615.A05.level2.data.txt	broad.mit.edu_GBM.HT_HG-U133A.Level_2.5.1007.0	Expression-Gene	Level 2	yes	bb3c0cbe5a90ccab2baf3da4c48a6ce5	broad.mit.edu:gene_rma:HT_HG-U133A:01	TCGA-02-0446-01A-01R-0280-01	5500024035736031208615.A05.level3.data.txt	broad.mit.edu_GBM.HT_HG-U133A.Level_3.5.1007.0	Expression-Gene	Level 3	yes	5482ca3e1062420a05dd02296dcf0808	TCGA-02-0446
09c9121e-8a12-4cca-bb50-43dea535705d	TCGA-02-0451-01A-01R-0280-01	broad.mit.edu:labeling:HT_HG-U133A:01	TCGA-02-0451-01A-01R-0280-01	biotin	MGED Ontology	broad.mit.edu:hybridization:HT_HG-U133A:01	5500024035736031208615.B02	Affymetrix.com:PhysicalArrayDesign:HT_HG-U133A	caArray	broad.mit.edu:image_acquisition:HT_HG-U133A:01	TCGA-02-0451-01A-01R-0280-01	5500024035736031208615.B02.CEL	broad.mit.edu_GBM.HT_HG-U133A.Level_1.5.1007.0	Expression-Gene	Level 1	yes	014ca88db105fd6a66f1863e99cd2669	broad.mit.edu:probeset_rma:HT_HG-U133A:01	TCGA-02-0451-01A-01R-0280-01	5500024035736031208615.B02.level2.data.txt	broad.mit.edu_GBM.HT_HG-U133A.Level_2.5.1007.0	Expression-Gene	Level 2	yes	995a8523037c9d08589ac8f1641ac1e6	broad.mit.edu:gene_rma:HT_HG-U133A:01	TCGA-02-0451-01A-01R-0280-01	5500024035736031208615.B02.level3.data.txt	broad.mit.edu_GBM.HT_HG-U133A.Level_3.5.1007.0	Expression-Gene	Level 3	yes	facf3cb4c5d23755f7383c877008db42	TCGA-02-0451
79e63015-01f2-4afa-8938-3c559e697a4d	TCGA-02-0456-01A-01R-0280-01	broad.mit.edu:labeling:HT_HG-U133A:01	TCGA-02-0456-01A-01R-0280-01	biotin	MGED Ontology	broad.mit.edu:hybridization:HT_HG-U133A:01	5500024035736031208615.C06	Affymetrix.com:PhysicalArrayDesign:HT_HG-U133A	caArray	broad.mit.edu:image_acquisition:HT_HG-U133A:01	TCGA-02-0456-01A-01R-0280-01	5500024035736031208615.C06.CEL	broad.mit.edu_GBM.HT_HG-U133A.Level_1.5.1007.0	Expression-Gene	Level 1	yes	e63e897198622ee920dd4c3f04031456	broad.mit.edu:probeset_rma:HT_HG-U133A:01	TCGA-02-0456-01A-01R-0280-01	5500024035736031208615.C06.level2.data.txt	broad.mit.edu_GBM.HT_HG-U133A.Level_2.5.1007.0	Expression-Gene	Level 2	yes	f83380ce61c150151522d38fc3e7b10a	broad.mit.edu:gene_rma:HT_HG-U133A:01	TCGA-02-0456-01A-01R-0280-01	5500024035736031208615.C06.level3.data.txt	broad.mit.edu_GBM.HT_HG-U133A.Level_3.5.1007.0	Expression-Gene	Level 3	yes	aa03c63d40ccdd79cbea20548646aa47	TCGA-02-0456
98785357-1089-4ce0-add5-dce0fc4b5747	TCGA-02-2466-01A-01R-0789-01	broad.mit.edu:labeling:HT_HG-U133A:01	TCGA-02-2466-01A-01R-0789-01	biotin	MGED Ontology	broad.mit.edu:hybridization:HT_HG-U133A:01	TARRE_p_MultiPlate_TCGA_SS_MA_Ref_HT_HG-U133A_96-HTA_A01_586090	Affymetrix.com:PhysicalArrayDesign:HT_HG-U133A	caArray	broad.mit.edu:image_acquisition:HT_HG-U133A:01	TCGA-02-2466-01A-01R-0789-01	TARRE_p_MultiPlate_TCGA_SS_MA_Ref_HT_HG-U133A_96-HTA_A01_586090.CEL	broad.mit.edu_GBM.HT_HG-U133A.Level_1.26.1007.0	Expression-Gene	Level 1	yes	155e61a3aa6d6aa2c6fd2751a5e53a10	broad.mit.edu:probeset_rma:HT_HG-U133A:01	TCGA-02-2466-01A-01R-0789-01	TARRE_p_MultiPlate_TCGA_SS_MA_Ref_HT_HG-U133A_96-HTA_A01_586090.level2.data.txt	broad.mit.edu_GBM.HT_HG-U133A.Level_2.26.1007.0	Expression-Gene	Level 2	yes	d24cc1e8740a4ed57b72fb0ab348f148	broad.mit.edu:gene_rma:HT_HG-U133A:01	TCGA-02-2466-01A-01R-0789-01	TARRE_p_MultiPlate_TCGA_SS_MA_Ref_HT_HG-U133A_96-HTA_A01_586090.level3.data.txt	broad.mit.edu_GBM.HT_HG-U133A.Level_3.26.1007.0	Expression-Gene	Level 3	yes	aa4c277563f86da40df7264eaaf9a64a	TCGA-02-2466
6824de75-3ee5-4870-acb5-4f2a7ec85452	TCGA-02-2470-01A-01R-0789-01	broad.mit.edu:labeling:HT_HG-U133A:01	TCGA-02-2470-01A-01R-0789-01	biotin	MGED Ontology	broad.mit.edu:hybridization:HT_HG-U133A:01	TARRE_p_MultiPlate_TCGA_SS_MA_Ref_HT_HG-U133A_96-HTA_A07_586066	Affymetrix.com:PhysicalArrayDesign:HT_HG-U133A	caArray	broad.mit.edu:image_acquisition:HT_HG-U133A:01	TCGA-02-2470-01A-01R-0789-01	TARRE_p_MultiPlate_TCGA_SS_MA_Ref_HT_HG-U133A_96-HTA_A07_586066.CEL	broad.mit.edu_GBM.HT_HG-U133A.Level_1.26.1007.0	Expression-Gene	Level 1	yes	d324efd632c9e52878326ed82568700f	broad.mit.edu:probeset_rma:HT_HG-U133A:01	TCGA-02-2470-01A-01R-0789-01	TARRE_p_MultiPlate_TCGA_SS_MA_Ref_HT_HG-U133A_96-HTA_A07_586066.level2.data.txt	broad.mit.edu_GBM.HT_HG-U133A.Level_2.26.1007.0	Expression-Gene	Level 2	yes	0d3bc3e87933a57ac4671b846e28ac30	broad.mit.edu:gene_rma:HT_HG-U133A:01	TCGA-02-2470-01A-01R-0789-01	TARRE_p_MultiPlate_TCGA_SS_MA_Ref_HT_HG-U133A_96-HTA_A07_586066.level3.data.txt	broad.mit.edu_GBM.HT_HG-U133A.Level_3.26.1007.0	Expression-Gene	Level 3	yes	8636e23a83355edb474c80c7d0202355	TCGA-02-2470
08932a1a-77be-4d66-be58-0b4a3d61eff1	TCGA-02-2483-01A-01R-0789-01	broad.mit.edu:labeling:HT_HG-U133A:01	TCGA-02-2483-01A-01R-0789-01	biotin	MGED Ontology	broad.mit.edu:hybridization:HT_HG-U133A:01	TARRE_p_MultiPlate_TCGA_SS_MA_Ref_HT_HG-U133A_96-HTA_B01_586212	Affymetrix.com:PhysicalArrayDesign:HT_HG-U133A	caArray	broad.mit.edu:image_acquisition:HT_HG-U133A:01	TCGA-02-2483-01A-01R-0789-01	TARRE_p_MultiPlate_TCGA_SS_MA_Ref_HT_HG-U133A_96-HTA_B01_586212.CEL	broad.mit.edu_GBM.HT_HG-U133A.Level_1.26.1007.0	Expression-Gene	Level 1	yes	50f380f36e2db3838b827a52535d55b4	broad.mit.edu:probeset_rma:HT_HG-U133A:01	TCGA-02-2483-01A-01R-0789-01	TARRE_p_MultiPlate_TCGA_SS_MA_Ref_HT_HG-U133A_96-HTA_B01_586212.level2.data.txt	broad.mit.edu_GBM.HT_HG-U133A.Level_2.26.1007.0	Expression-Gene	Level 2	yes	8c28b63296565f1dfd2a4276fd04f1b1	broad.mit.edu:gene_rma:HT_HG-U133A:01	TCGA-02-2483-01A-01R-0789-01	TARRE_p_MultiPlate_TCGA_SS_MA_Ref_HT_HG-U133A_96-HTA_B01_586212.level3.data.txt	broad.mit.edu_GBM.HT_HG-U133A.Level_3.26.1007.0	Expression-Gene	Level 3	yes	a0fe422d09cd59586d760dd57b34005f	TCGA-02-2483
0863e8dd-3592-4ff3-8fa6-53e7242533ac	TCGA-02-2485-01A-01R-0789-01	broad.mit.edu:labeling:HT_HG-U133A:01	TCGA-02-2485-01A-01R-0789-01	biotin	MGED Ontology	broad.mit.edu:hybridization:HT_HG-U133A:01	TARRE_p_MultiPlate_TCGA_SS_MA_Ref_HT_HG-U133A_96-HTA_B07_586200	Affymetrix.com:PhysicalArrayDesign:HT_HG-U133A	caArray	broad.mit.edu:image_acquisition:HT_HG-U133A:01	TCGA-02-2485-01A-01R-0789-01	TARRE_p_MultiPlate_TCGA_SS_MA_Ref_HT_HG-U133A_96-HTA_B07_586200.CEL	broad.mit.edu_GBM.HT_HG-U133A.Level_1.26.1007.0	Expression-Gene	Level 1	yes	dd7fc4eca47ebcf8ab4c7ce2e3d6e8fc	broad.mit.edu:probeset_rma:HT_HG-U133A:01	TCGA-02-2485-01A-01R-0789-01	TARRE_p_MultiPlate_TCGA_SS_MA_Ref_HT_HG-U133A_96-HTA_B07_586200.level2.data.txt	broad.mit.edu_GBM.HT_HG-U133A.Level_2.26.1007.0	Expression-Gene	Level 2	yes	d84d8616402e0108054966f5bc204f9a	broad.mit.edu:gene_rma:HT_HG-U133A:01	TCGA-02-2485-01A-01R-0789-01	TARRE_p_MultiPlate_TCGA_SS_MA_Ref_HT_HG-U133A_96-HTA_B07_586200.level3.data.txt	broad.mit.edu_GBM.HT_HG-U133A.Level_3.26.1007.0	Expression-Gene	Level 3	yes	ad2be41d24b94956c23929645ff7270d	TCGA-02-2485
62e5e04c-9ea1-4921-bc65-cb8cc4b8a2f9	TCGA-02-2486-01A-01R-0789-01	broad.mit.edu:labeling:HT_HG-U133A:01	TCGA-02-2486-01A-01R-0789-01	biotin	MGED Ontology	broad.mit.edu:hybridization:HT_HG-U133A:01	TARRE_p_MultiPlate_TCGA_SS_MA_Ref_HT_HG-U133A_96-HTA_C01_586220	Affymetrix.com:PhysicalArrayDesign:HT_HG-U133A	caArray	broad.mit.edu:image_acquisition:HT_HG-U133A:01	TCGA-02-2486-01A-01R-0789-01	TARRE_p_MultiPlate_TCGA_SS_MA_Ref_HT_HG-U133A_96-HTA_C01_586220.CEL	broad.mit.edu_GBM.HT_HG-U133A.Level_1.26.1007.0	Expression-Gene	Level 1	yes	4ebd28708e41a235afe8c682dc8c0e97	broad.mit.edu:probeset_rma:HT_HG-U133A:01	TCGA-02-2486-01A-01R-0789-01	TARRE_p_MultiPlate_TCGA_SS_MA_Ref_HT_HG-U133A_96-HTA_C01_586220.level2.data.txt	broad.mit.edu_GBM.HT_HG-U133A.Level_2.26.1007.0	Expression-Gene	Level 2	yes	a2a11b97184df87796115e366751ed57	broad.mit.edu:gene_rma:HT_HG-U133A:01	TCGA-02-2486-01A-01R-0789-01	TARRE_p_MultiPlate_TCGA_SS_MA_Ref_HT_HG-U133A_96-HTA_C01_586220.level3.data.txt	broad.mit.edu_GBM.HT_HG-U133A.Level_3.26.1007.0	Expression-Gene	Level 3	yes	7b129eb233243e11bfe29ee0ea9f8815	TCGA-02-2486
d30c6ae4-ff9e-4d85-982c-bd3178428f2e	TCGA-06-0122-01A-01R-0219-01	broad.mit.edu:labeling:HT_HG-U133A:01	TCGA-06-0122-01A-01R-0219-01	biotin	MGED Ontology	broad.mit.edu:hybridization:HT_HG-U133A:01	5500024035100021608462.A09	Affymetrix.com:PhysicalArrayDesign:HT_HG-U133A	caArray	broad.mit.edu:image_acquisition:HT_HG-U133A:01	TCGA-06-0122-01A-01R-0219-01	5500024035100021608462.A09.CEL	broad.mit.edu_GBM.HT_HG-U133A.Level_1.3.1007.0	Expression-Gene	Level 1	yes	8601b06b80bbe380b13ad6ad9a7d3ee6	broad.mit.edu:probeset_rma:HT_HG-U133A:01	TCGA-06-0122-01A-01R-0219-01	5500024035100021608462.A09.level2.data.txt	broad.mit.edu_GBM.HT_HG-U133A.Level_2.3.1007.0	Expression-Gene	Level 2	yes	f871db2a25fc313053e4257d730a82e1	broad.mit.edu:gene_rma:HT_HG-U133A:01	TCGA-06-0122-01A-01R-0219-01	5500024035100021608462.A09.level3.data.txt	broad.mit.edu_GBM.HT_HG-U133A.Level_3.3.1007.0	Expression-Gene	Level 3	yes	c5d8ea1a9e58753203b948a311163720	TCGA-06-0122
6f11b375-cb69-4fb9-afda-4fe07ab2a290	TCGA-06-0124-01A-01R-0219-01	broad.mit.edu:labeling:HT_HG-U133A:01	TCGA-06-0124-01A-01R-0219-01	biotin	MGED Ontology	broad.mit.edu:hybridization:HT_HG-U133A:01	5500024035100021608462.B01	Affymetrix.com:PhysicalArrayDesign:HT_HG-U133A	caArray	broad.mit.edu:image_acquisition:HT_HG-U133A:01	TCGA-06-0124-01A-01R-0219-01	5500024035100021608462.B01.CEL	broad.mit.edu_GBM.HT_HG-U133A.Level_1.3.1007.0	Expression-Gene	Level 1	yes	c6d39570c6a76a4818815509c1ef0e8e	broad.mit.edu:probeset_rma:HT_HG-U133A:01	TCGA-06-0124-01A-01R-0219-01	5500024035100021608462.B01.level2.data.txt	broad.mit.edu_GBM.HT_HG-U133A.Level_2.3.1007.0	Expression-Gene	Level 2	yes	a65b9bc504800c1a1c328b48af76d467	broad.mit.edu:gene_rma:HT_HG-U133A:01	TCGA-06-0124-01A-01R-0219-01	5500024035100021608462.B01.level3.data.txt	broad.mit.edu_GBM.HT_HG-U133A.Level_3.3.1007.0	Expression-Gene	Level 3	yes	37a3161fcc6a100e0f66ec9e3a71b800	TCGA-06-0124
c0ae89ce-bfdc-42a8-9e6f-319762c51c6b	TCGA-06-0125-01A-01R-0219-01	broad.mit.edu:labeling:HT_HG-U133A:01	TCGA-06-0125-01A-01R-0219-01	biotin	MGED Ontology	broad.mit.edu:hybridization:HT_HG-U133A:01	5500024035100021608462.B05	Affymetrix.com:PhysicalArrayDesign:HT_HG-U133A	caArray	broad.mit.edu:image_acquisition:HT_HG-U133A:01	TCGA-06-0125-01A-01R-0219-01	5500024035100021608462.B05.CEL	broad.mit.edu_GBM.HT_HG-U133A.Level_1.3.1007.0	Expression-Gene	Level 1	yes	67bec667b5a6d01a6a6e8d876c361cdf	broad.mit.edu:probeset_rma:HT_HG-U133A:01	TCGA-06-0125-01A-01R-0219-01	5500024035100021608462.B05.level2.data.txt	broad.mit.edu_GBM.HT_HG-U133A.Level_2.3.1007.0	Expression-Gene	Level 2	yes	fe3c890a1acf2eac7d30cd8ce1d1d305	broad.mit.edu:gene_rma:HT_HG-U133A:01	TCGA-06-0125-01A-01R-0219-01	5500024035100021608462.B05.level3.data.txt	broad.mit.edu_GBM.HT_HG-U133A.Level_3.3.1007.0	Expression-Gene	Level 3	yes	1fc71b12c80ba2de934dde7a333b5708	TCGA-06-0125
caaac761-6c33-46a6-a3ac-a3d3d98a2de8	TCGA-06-0126-01A-01R-0219-01	broad.mit.edu:labeling:HT_HG-U133A:01	TCGA-06-0126-01A-01R-0219-01	biotin	MGED Ontology	broad.mit.edu:hybridization:HT_HG-U133A:01	5500024035100021608462.B09	Affymetrix.com:PhysicalArrayDesign:HT_HG-U133A	caArray	broad.mit.edu:image_acquisition:HT_HG-U133A:01	TCGA-06-0126-01A-01R-0219-01	5500024035100021608462.B09.CEL	broad.mit.edu_GBM.HT_HG-U133A.Level_1.3.1007.0	Expression-Gene	Level 1	yes	2b304a022ed43feae51bc67b8993225e	broad.mit.edu:probeset_rma:HT_HG-U133A:01	TCGA-06-0126-01A-01R-0219-01	5500024035100021608462.B09.level2.data.txt	broad.mit.edu_GBM.HT_HG-U133A.Level_2.3.1007.0	Expression-Gene	Level 2	yes	2670a9f7fa93f2e2c8d8e17fd0bbd7e7	broad.mit.edu:gene_rma:HT_HG-U133A:01	TCGA-06-0126-01A-01R-0219-01	5500024035100021608462.B09.level3.data.txt	broad.mit.edu_GBM.HT_HG-U133A.Level_3.3.1007.0	Expression-Gene	Level 3	yes	afb707afb89f65e990868108182607a8	TCGA-06-0126
a7cc006e-691c-4587-97b3-22cd8342cf43	TCGA-06-0127-01A-01R-0306-01	broad.mit.edu:labeling:HT_HG-U133A:01	TCGA-06-0127-01A-01R-0306-01	biotin	MGED Ontology	broad.mit.edu:hybridization:HT_HG-U133A:01	5500024037497121008340.C10	Affymetrix.com:PhysicalArrayDesign:HT_HG-U133A	caArray	broad.mit.edu:image_acquisition:HT_HG-U133A:01	TCGA-06-0127-01A-01R-0306-01	5500024037497121008340.C10.CEL	broad.mit.edu_GBM.HT_HG-U133A.Level_1.7.1007.0	Expression-Gene	Level 1	yes	39667fd260e6d38c4c2c3723cd85f275	broad.mit.edu:probeset_rma:HT_HG-U133A:01	TCGA-06-0127-01A-01R-0306-01	5500024037497121008340.C10.level2.data.txt	broad.mit.edu_GBM.HT_HG-U133A.Level_2.7.1007.0	Expression-Gene	Level 2	yes	c9c252545027f63a3a3cd4692949a1ba	broad.mit.edu:gene_rma:HT_HG-U133A:01	TCGA-06-0127-01A-01R-0306-01	5500024037497121008340.C10.level3.data.txt	broad.mit.edu_GBM.HT_HG-U133A.Level_3.7.1007.0	Expression-Gene	Level 3	yes	a1c9d9f7f83f60c41c12493c1370378a	TCGA-06-0127
fb1f46c7-711d-4547-95d9-a14711de16fd	TCGA-06-0128-01A-01R-0219-01	broad.mit.edu:labeling:HT_HG-U133A:01	TCGA-06-0128-01A-01R-0219-01	biotin	MGED Ontology	broad.mit.edu:hybridization:HT_HG-U133A:01	5500024035100021608462.C01	Affymetrix.com:PhysicalArrayDesign:HT_HG-U133A	caArray	broad.mit.edu:image_acquisition:HT_HG-U133A:01	TCGA-06-0128-01A-01R-0219-01	5500024035100021608462.C01.CEL	broad.mit.edu_GBM.HT_HG-U133A.Level_1.3.1007.0	Expression-Gene	Level 1	yes	7ece19f95029b46ab4fb34a61ed88a28	broad.mit.edu:probeset_rma:HT_HG-U133A:01	TCGA-06-0128-01A-01R-0219-01	5500024035100021608462.C01.level2.data.txt	broad.mit.edu_GBM.HT_HG-U133A.Level_2.3.1007.0	Expression-Gene	Level 2	yes	938a8253db264183d7e4f4641022970b	broad.mit.edu:gene_rma:HT_HG-U133A:01	TCGA-06-0128-01A-01R-0219-01	5500024035100021608462.C01.level3.data.txt	broad.mit.edu_GBM.HT_HG-U133A.Level_3.3.1007.0	Expression-Gene	Level 3	yes	6572600ceb8e14bef12a8e189d0e6b8b	TCGA-06-0128
b71abd83-48a0-4dc5-9bbc-2ff9bac13378	TCGA-06-0129-01A-01R-0219-01	broad.mit.edu:labeling:HT_HG-U133A:01	TCGA-06-0129-01A-01R-0219-01	biotin	MGED Ontology	broad.mit.edu:hybridization:HT_HG-U133A:01	5500024035100021608462.A02	Affymetrix.com:PhysicalArrayDesign:HT_HG-U133A	caArray	broad.mit.edu:image_acquisition:HT_HG-U133A:01	TCGA-06-0129-01A-01R-0219-01	5500024035100021608462.A02.CEL	broad.mit.edu_GBM.HT_HG-U133A.Level_1.3.1007.0	Expression-Gene	Level 1	yes	605a45ad2c2b47b1136e9f02f3572e46	broad.mit.edu:probeset_rma:HT_HG-U133A:01	TCGA-06-0129-01A-01R-0219-01	5500024035100021608462.A02.level2.data.txt	broad.mit.edu_GBM.HT_HG-U133A.Level_2.3.1007.0	Expression-Gene	Level 2	yes	be721ce5a19a7a59f13f0367e2afb423	broad.mit.edu:gene_rma:HT_HG-U133A:01	TCGA-06-0129-01A-01R-0219-01	5500024035100021608462.A02.level3.data.txt	broad.mit.edu_GBM.HT_HG-U133A.Level_3.3.1007.0	Expression-Gene	Level 3	yes	18e3b1065fd88706f6f117e4fcbc4d68	TCGA-06-0129
bb60df8b-f106-4cfc-aa08-91f305d3bc5e	TCGA-06-0130-01A-01R-0219-01	broad.mit.edu:labeling:HT_HG-U133A:01	TCGA-06-0130-01A-01R-0219-01	biotin	MGED Ontology	broad.mit.edu:hybridization:HT_HG-U133A:01	5500024035100021608462.A05	Affymetrix.com:PhysicalArrayDesign:HT_HG-U133A	caArray	broad.mit.edu:image_acquisition:HT_HG-U133A:01	TCGA-06-0130-01A-01R-0219-01	5500024035100021608462.A05.CEL	broad.mit.edu_GBM.HT_HG-U133A.Level_1.3.1007.0	Expression-Gene	Level 1	yes	8409153258187664871c202f4422263d	broad.mit.edu:probeset_rma:HT_HG-U133A:01	TCGA-06-0130-01A-01R-0219-01	5500024035100021608462.A05.level2.data.txt	broad.mit.edu_GBM.HT_HG-U133A.Level_2.3.1007.0	Expression-Gene	Level 2	yes	89845bcd738dd016c731f72902f17462	broad.mit.edu:gene_rma:HT_HG-U133A:01	TCGA-06-0130-01A-01R-0219-01	5500024035100021608462.A05.level3.data.txt	broad.mit.edu_GBM.HT_HG-U133A.Level_3.3.1007.0	Expression-Gene	Level 3	yes	27c3fbce0cd53a7c0b1236824114f593	TCGA-06-0130
23cdc1b1-8996-41fb-91b2-bd5c842bd70a	TCGA-06-0132-01A-02R-0233-01	broad.mit.edu:labeling:HT_HG-U133A:01	TCGA-06-0132-01A-02R-0233-01	biotin	MGED Ontology	broad.mit.edu:hybridization:HT_HG-U133A:01	5.5e+23	Affymetrix.com:PhysicalArrayDesign:HT_HG-U133A	caArray	broad.mit.edu:image_acquisition:HT_HG-U133A:01	TCGA-06-0132-01A-02R-0233-01	5500024032848101507996.E02.CEL	broad.mit.edu_GBM.HT_HG-U133A.Level_1.4.1007.0	Expression-Gene	Level 1	yes	d12f8afe625590a476c06d3c3aefb173	broad.mit.edu:probeset_rma:HT_HG-U133A:01	TCGA-06-0132-01A-02R-0233-01	5500024032848101507996.E02.level2.data.txt	broad.mit.edu_GBM.HT_HG-U133A.Level_2.4.1007.0	Expression-Gene	Level 2	yes	ff13314a60746c7d06fae62a4630c622	broad.mit.edu:gene_rma:HT_HG-U133A:01	TCGA-06-0132-01A-02R-0233-01	5500024032848101507996.E02.level3.data.txt	broad.mit.edu_GBM.HT_HG-U133A.Level_3.4.1007.0	Expression-Gene	Level 3	yes	2b5852137a7a83998db30d403dd19297	TCGA-06-0132
507f2108-8eb4-4c9a-81c5-ec3d03db2afb	TCGA-06-0133-01A-02R-0219-01	broad.mit.edu:labeling:HT_HG-U133A:01	TCGA-06-0133-01A-02R-0219-01	biotin	MGED Ontology	broad.mit.edu:hybridization:HT_HG-U133A:01	5500024035736031208615.H01	Affymetrix.com:PhysicalArrayDesign:HT_HG-U133A	caArray	broad.mit.edu:image_acquisition:HT_HG-U133A:01	TCGA-06-0133-01A-02R-0219-01	5500024035736031208615.H01.CEL	broad.mit.edu_GBM.HT_HG-U133A.Level_1.3.1007.0	Expression-Gene	Level 1	yes	64159459040bba198cce03956eef6922	broad.mit.edu:probeset_rma:HT_HG-U133A:01	TCGA-06-0133-01A-02R-0219-01	5500024035736031208615.H01.level2.data.txt	broad.mit.edu_GBM.HT_HG-U133A.Level_2.3.1007.0	Expression-Gene	Level 2	yes	edf78ac468d24db2775b5f7fa75f5c89	broad.mit.edu:gene_rma:HT_HG-U133A:01	TCGA-06-0133-01A-02R-0219-01	5500024035736031208615.H01.level3.data.txt	broad.mit.edu_GBM.HT_HG-U133A.Level_3.3.1007.0	Expression-Gene	Level 3	yes	523559412eca0b3a368570725bcd3a00	TCGA-06-0133
0b70c674-6976-4dbe-a36f-b36d7f08fdaf	TCGA-06-0137-01A-03R-0219-01	broad.mit.edu:labeling:HT_HG-U133A:01	TCGA-06-0137-01A-03R-0219-01	biotin	MGED Ontology	broad.mit.edu:hybridization:HT_HG-U133A:01	5500024035100021608462.B10	Affymetrix.com:PhysicalArrayDesign:HT_HG-U133A	caArray	broad.mit.edu:image_acquisition:HT_HG-U133A:01	TCGA-06-0137-01A-03R-0219-01	5500024035100021608462.B10.CEL	broad.mit.edu_GBM.HT_HG-U133A.Level_1.3.1007.0	Expression-Gene	Level 1	yes	0b3d47529fb0185b2a365702d0a05dda	broad.mit.edu:probeset_rma:HT_HG-U133A:01	TCGA-06-0137-01A-03R-0219-01	5500024035100021608462.B10.level2.data.txt	broad.mit.edu_GBM.HT_HG-U133A.Level_2.3.1007.0	Expression-Gene	Level 2	yes	92e8eb75f1a5cd2641ae594b1d300c11	broad.mit.edu:gene_rma:HT_HG-U133A:01	TCGA-06-0137-01A-03R-0219-01	5500024035100021608462.B10.level3.data.txt	broad.mit.edu_GBM.HT_HG-U133A.Level_3.3.1007.0	Expression-Gene	Level 3	yes	ef63335490ffbbd141e959860b4ef4bb	TCGA-06-0137
c5e1ff05-dcd5-4aa6-8ad1-efc5e2012911	TCGA-06-0138-01A-02R-0233-01	broad.mit.edu:labeling:HT_HG-U133A:01	TCGA-06-0138-01A-02R-0233-01	biotin	MGED Ontology	broad.mit.edu:hybridization:HT_HG-U133A:01	5500024032848101507996.H05	Affymetrix.com:PhysicalArrayDesign:HT_HG-U133A	caArray	broad.mit.edu:image_acquisition:HT_HG-U133A:01	TCGA-06-0138-01A-02R-0233-01	5500024032848101507996.H05.CEL	broad.mit.edu_GBM.HT_HG-U133A.Level_1.4.1007.0	Expression-Gene	Level 1	yes	faaf2712b3ca5c842cd27a4a9aa8da95	broad.mit.edu:probeset_rma:HT_HG-U133A:01	TCGA-06-0138-01A-02R-0233-01	5500024032848101507996.H05.level2.data.txt	broad.mit.edu_GBM.HT_HG-U133A.Level_2.4.1007.0	Expression-Gene	Level 2	yes	1c8fcc4126466d817aeb1d810434b104	broad.mit.edu:gene_rma:HT_HG-U133A:01	TCGA-06-0138-01A-02R-0233-01	5500024032848101507996.H05.level3.data.txt	broad.mit.edu_GBM.HT_HG-U133A.Level_3.4.1007.0	Expression-Gene	Level 3	yes	a7bca0002a4d8895528fb3912fee8f8c	TCGA-06-0138
d4624544-c632-493a-83f3-269744e73314	TCGA-06-0139-01A-01R-0219-01	broad.mit.edu:labeling:HT_HG-U133A:01	TCGA-06-0139-01A-01R-0219-01	biotin	MGED Ontology	broad.mit.edu:hybridization:HT_HG-U133A:01	5500024035736031208615.G01	Affymetrix.com:PhysicalArrayDesign:HT_HG-U133A	caArray	broad.mit.edu:image_acquisition:HT_HG-U133A:01	TCGA-06-0139-01A-01R-0219-01	5500024035736031208615.G01.CEL	broad.mit.edu_GBM.HT_HG-U133A.Level_1.3.1007.0	Expression-Gene	Level 1	yes	a618903a8caa904df8914911b89f47f1	broad.mit.edu:probeset_rma:HT_HG-U133A:01	TCGA-06-0139-01A-01R-0219-01	5500024035736031208615.G01.level2.data.txt	broad.mit.edu_GBM.HT_HG-U133A.Level_2.3.1007.0	Expression-Gene	Level 2	yes	8d71d0427a02927c77e0ff9f7d2c137e	broad.mit.edu:gene_rma:HT_HG-U133A:01	TCGA-06-0139-01A-01R-0219-01	5500024035736031208615.G01.level3.data.txt	broad.mit.edu_GBM.HT_HG-U133A.Level_3.3.1007.0	Expression-Gene	Level 3	yes	22db34c7d06494aa641a420cf2591cf3	TCGA-06-0139
e4fea2a0-88c7-47e4-a56a-a04264914f88	TCGA-06-0140-01A-01R-0219-01	broad.mit.edu:labeling:HT_HG-U133A:01	TCGA-06-0140-01A-01R-0219-01	biotin	MGED Ontology	broad.mit.edu:hybridization:HT_HG-U133A:01	5500024035736031208615.G06	Affymetrix.com:PhysicalArrayDesign:HT_HG-U133A	caArray	broad.mit.edu:image_acquisition:HT_HG-U133A:01	TCGA-06-0140-01A-01R-0219-01	5500024035736031208615.G06.CEL	broad.mit.edu_GBM.HT_HG-U133A.Level_1.3.1007.0	Expression-Gene	Level 1	yes	078f0ca29b8b0b757edda6fa18d4a6ec	broad.mit.edu:probeset_rma:HT_HG-U133A:01	TCGA-06-0140-01A-01R-0219-01	5500024035736031208615.G06.level2.data.txt	broad.mit.edu_GBM.HT_HG-U133A.Level_2.3.1007.0	Expression-Gene	Level 2	yes	0f90687dac1f9c0d909c533fda830b69	broad.mit.edu:gene_rma:HT_HG-U133A:01	TCGA-06-0140-01A-01R-0219-01	5500024035736031208615.G06.level3.data.txt	broad.mit.edu_GBM.HT_HG-U133A.Level_3.3.1007.0	Expression-Gene	Level 3	yes	93441baa4dcc8414c9909d96305561cc	TCGA-06-0140
4d539065-ae6c-4d31-a58f-fb40fc376e0a	TCGA-06-0141-01A-01R-0219-01	broad.mit.edu:labeling:HT_HG-U133A:01	TCGA-06-0141-01A-01R-0219-01	biotin	MGED Ontology	broad.mit.edu:hybridization:HT_HG-U133A:01	5500024035736031208615.G02	Affymetrix.com:PhysicalArrayDesign:HT_HG-U133A	caArray	broad.mit.edu:image_acquisition:HT_HG-U133A:01	TCGA-06-0141-01A-01R-0219-01	5500024035736031208615.G02.CEL	broad.mit.edu_GBM.HT_HG-U133A.Level_1.3.1007.0	Expression-Gene	Level 1	yes	452dd71bf1956b409cb710a1b98cf0cd	broad.mit.edu:probeset_rma:HT_HG-U133A:01	TCGA-06-0141-01A-01R-0219-01	5500024035736031208615.G02.level2.data.txt	broad.mit.edu_GBM.HT_HG-U133A.Level_2.3.1007.0	Expression-Gene	Level 2	yes	6d83ab627e0963f45c625eb0ba97f7de	broad.mit.edu:gene_rma:HT_HG-U133A:01	TCGA-06-0141-01A-01R-0219-01	5500024035736031208615.G02.level3.data.txt	broad.mit.edu_GBM.HT_HG-U133A.Level_3.3.1007.0	Expression-Gene	Level 3	yes	b65ab0f51590f189f63df557d011c0a6	TCGA-06-0141
24e2c702-d9e0-4456-bfa1-026ea8b61025	TCGA-06-0142-01A-01R-0219-01	broad.mit.edu:labeling:HT_HG-U133A:01	TCGA-06-0142-01A-01R-0219-01	biotin	MGED Ontology	broad.mit.edu:hybridization:HT_HG-U133A:01	5500024035736031208615.G07	Affymetrix.com:PhysicalArrayDesign:HT_HG-U133A	caArray	broad.mit.edu:image_acquisition:HT_HG-U133A:01	TCGA-06-0142-01A-01R-0219-01	5500024035736031208615.G07.CEL	broad.mit.edu_GBM.HT_HG-U133A.Level_1.3.1007.0	Expression-Gene	Level 1	yes	c9b29bedf31cccda0fd4b5426da93179	broad.mit.edu:probeset_rma:HT_HG-U133A:01	TCGA-06-0142-01A-01R-0219-01	5500024035736031208615.G07.level2.data.txt	broad.mit.edu_GBM.HT_HG-U133A.Level_2.3.1007.0	Expression-Gene	Level 2	yes	52b51bdb34e409127481c81b600f489e	broad.mit.edu:gene_rma:HT_HG-U133A:01	TCGA-06-0142-01A-01R-0219-01	5500024035736031208615.G07.level3.data.txt	broad.mit.edu_GBM.HT_HG-U133A.Level_3.3.1007.0	Expression-Gene	Level 3	yes	67252400502bd937c4be57bbeb5270a2	TCGA-06-0142
2d19d168-2193-4a07-8a64-66691b9dd687	TCGA-06-0143-01A-01R-0219-01	broad.mit.edu:labeling:HT_HG-U133A:01	TCGA-06-0143-01A-01R-0219-01	biotin	MGED Ontology	broad.mit.edu:hybridization:HT_HG-U133A:01	5500024035736031208615.G03	Affymetrix.com:PhysicalArrayDesign:HT_HG-U133A	caArray	broad.mit.edu:image_acquisition:HT_HG-U133A:01	TCGA-06-0143-01A-01R-0219-01	5500024035736031208615.G03.CEL	broad.mit.edu_GBM.HT_HG-U133A.Level_1.3.1007.0	Expression-Gene	Level 1	yes	b8f044d1f9f0a62f7968c8fe4e6c7610	broad.mit.edu:probeset_rma:HT_HG-U133A:01	TCGA-06-0143-01A-01R-0219-01	5500024035736031208615.G03.level2.data.txt	broad.mit.edu_GBM.HT_HG-U133A.Level_2.3.1007.0	Expression-Gene	Level 2	yes	a725b499a75610023b14c6a598df3722	broad.mit.edu:gene_rma:HT_HG-U133A:01	TCGA-06-0143-01A-01R-0219-01	5500024035736031208615.G03.level3.data.txt	broad.mit.edu_GBM.HT_HG-U133A.Level_3.3.1007.0	Expression-Gene	Level 3	yes	001bb35432dd4f7b964c33233f1be32f	TCGA-06-0143
8247f75b-0e30-4cf7-8bea-5964453d114b	TCGA-06-0145-01A-01R-0219-01	broad.mit.edu:labeling:HT_HG-U133A:01	TCGA-06-0145-01A-01R-0219-01	biotin	MGED Ontology	broad.mit.edu:hybridization:HT_HG-U133A:01	5500024035100021608462.B11	Affymetrix.com:PhysicalArrayDesign:HT_HG-U133A	caArray	broad.mit.edu:image_acquisition:HT_HG-U133A:01	TCGA-06-0145-01A-01R-0219-01	5500024035100021608462.B11.CEL	broad.mit.edu_GBM.HT_HG-U133A.Level_1.3.1007.0	Expression-Gene	Level 1	yes	ea771a6d00857dfa195c410b723ddf3d	broad.mit.edu:probeset_rma:HT_HG-U133A:01	TCGA-06-0145-01A-01R-0219-01	5500024035100021608462.B11.level2.data.txt	broad.mit.edu_GBM.HT_HG-U133A.Level_2.3.1007.0	Expression-Gene	Level 2	yes	c442711edcda7851b869911003003c4b	broad.mit.edu:gene_rma:HT_HG-U133A:01	TCGA-06-0145-01A-01R-0219-01	5500024035100021608462.B11.level3.data.txt	broad.mit.edu_GBM.HT_HG-U133A.Level_3.3.1007.0	Expression-Gene	Level 3	yes	d520b614ce4055206d45d288e7f14f9d	TCGA-06-0145
89aa2235-83eb-4fdb-bd8d-c01c41452f2f	TCGA-06-0146-01A-01R-0280-01	broad.mit.edu:labeling:HT_HG-U133A:01	TCGA-06-0146-01A-01R-0280-01	biotin	MGED Ontology	broad.mit.edu:hybridization:HT_HG-U133A:01	5500024035736031208615.C08	Affymetrix.com:PhysicalArrayDesign:HT_HG-U133A	caArray	broad.mit.edu:image_acquisition:HT_HG-U133A:01	TCGA-06-0146-01A-01R-0280-01	5500024035736031208615.C08.CEL	broad.mit.edu_GBM.HT_HG-U133A.Level_1.5.1007.0	Expression-Gene	Level 1	yes	fd6293a60de56eef767b2dfae843cd75	broad.mit.edu:probeset_rma:HT_HG-U133A:01	TCGA-06-0146-01A-01R-0280-01	5500024035736031208615.C08.level2.data.txt	broad.mit.edu_GBM.HT_HG-U133A.Level_2.5.1007.0	Expression-Gene	Level 2	yes	ae156c2a644004bd462fea8fa97f185b	broad.mit.edu:gene_rma:HT_HG-U133A:01	TCGA-06-0146-01A-01R-0280-01	5500024035736031208615.C08.level3.data.txt	broad.mit.edu_GBM.HT_HG-U133A.Level_3.5.1007.0	Expression-Gene	Level 3	yes	986e916e49a22105ad284f078fe1ec63	TCGA-06-0146
f39bd444-238a-4f54-b8fc-04ee9e01b7df	TCGA-06-0147-01A-01R-0219-01	broad.mit.edu:labeling:HT_HG-U133A:01	TCGA-06-0147-01A-01R-0219-01	biotin	MGED Ontology	broad.mit.edu:hybridization:HT_HG-U133A:01	5500024035736031208615.G08	Affymetrix.com:PhysicalArrayDesign:HT_HG-U133A	caArray	broad.mit.edu:image_acquisition:HT_HG-U133A:01	TCGA-06-0147-01A-01R-0219-01	5500024035736031208615.G08.CEL	broad.mit.edu_GBM.HT_HG-U133A.Level_1.4.1007.0	Expression-Gene	Level 1	yes	67c6e3ce034506b77edcfd22ed6892c5	broad.mit.edu:probeset_rma:HT_HG-U133A:01	TCGA-06-0147-01A-01R-0219-01	5500024035736031208615.G08.level2.data.txt	broad.mit.edu_GBM.HT_HG-U133A.Level_2.4.1007.0	Expression-Gene	Level 2	yes	788901001b1b7b711a5d1501a6c0f42f	broad.mit.edu:gene_rma:HT_HG-U133A:01	TCGA-06-0147-01A-01R-0219-01	5500024035736031208615.G08.level3.data.txt	broad.mit.edu_GBM.HT_HG-U133A.Level_3.4.1007.0	Expression-Gene	Level 3	yes	d78aade9b25af379ea4c606b25b6b53c	TCGA-06-0147
11b0ed93-868a-48f9-9eb7-a75db10f9665	TCGA-06-0148-01A-01R-0219-01	broad.mit.edu:labeling:HT_HG-U133A:01	TCGA-06-0148-01A-01R-0219-01	biotin	MGED Ontology	broad.mit.edu:hybridization:HT_HG-U133A:01	5500024035736031208615.G04	Affymetrix.com:PhysicalArrayDesign:HT_HG-U133A	caArray	broad.mit.edu:image_acquisition:HT_HG-U133A:01	TCGA-06-0148-01A-01R-0219-01	5500024035736031208615.G04.CEL	broad.mit.edu_GBM.HT_HG-U133A.Level_1.4.1007.0	Expression-Gene	Level 1	yes	40961a5813e9060dd98d24e39be33258	broad.mit.edu:probeset_rma:HT_HG-U133A:01	TCGA-06-0148-01A-01R-0219-01	5500024035736031208615.G04.level2.data.txt	broad.mit.edu_GBM.HT_HG-U133A.Level_2.4.1007.0	Expression-Gene	Level 2	yes	741b33643c32724e300a25f56a4a1219	broad.mit.edu:gene_rma:HT_HG-U133A:01	TCGA-06-0148-01A-01R-0219-01	5500024035736031208615.G04.level3.data.txt	broad.mit.edu_GBM.HT_HG-U133A.Level_3.4.1007.0	Expression-Gene	Level 3	yes	5c4798ee630da68ca805f0c11539e6b8	TCGA-06-0148
68490d7d-0caf-4a90-b00f-1d5c9e87f3c4	TCGA-06-0149-01A-05R-0280-01	broad.mit.edu:labeling:HT_HG-U133A:01	TCGA-06-0149-01A-05R-0280-01	biotin	MGED Ontology	broad.mit.edu:hybridization:HT_HG-U133A:01	5500024037497121008340.F09	Affymetrix.com:PhysicalArrayDesign:HT_HG-U133A	caArray	broad.mit.edu:image_acquisition:HT_HG-U133A:01	TCGA-06-0149-01A-05R-0280-01	5500024037497121008340.F09.CEL	broad.mit.edu_GBM.HT_HG-U133A.Level_1.5.1007.0	Expression-Gene	Level 1	yes	890730ebe4d35ff43b33680d904a20d4	broad.mit.edu:probeset_rma:HT_HG-U133A:01	TCGA-06-0149-01A-05R-0280-01	5500024037497121008340.F09.level2.data.txt	broad.mit.edu_GBM.HT_HG-U133A.Level_2.5.1007.0	Expression-Gene	Level 2	yes	1156f995df14fb90fed8c09baef57e36	broad.mit.edu:gene_rma:HT_HG-U133A:01	TCGA-06-0149-01A-05R-0280-01	5500024037497121008340.F09.level3.data.txt	broad.mit.edu_GBM.HT_HG-U133A.Level_3.5.1007.0	Expression-Gene	Level 3	yes	09185964ccfaa5584d05392ddaab9e5f	TCGA-06-0149
891e0596-773e-43d1-920d-739276ae857d	TCGA-06-0152-01A-02R-0306-01	broad.mit.edu:labeling:HT_HG-U133A:01	TCGA-06-0152-01A-02R-0306-01	biotin	MGED Ontology	broad.mit.edu:hybridization:HT_HG-U133A:01	5500024037497121008340.F04	Affymetrix.com:PhysicalArrayDesign:HT_HG-U133A	caArray	broad.mit.edu:image_acquisition:HT_HG-U133A:01	TCGA-06-0152-01A-02R-0306-01	5500024037497121008340.F04.CEL	broad.mit.edu_GBM.HT_HG-U133A.Level_1.7.1007.0	Expression-Gene	Level 1	yes	0765772a4d8cd477647a8ed48771f5a5	broad.mit.edu:probeset_rma:HT_HG-U133A:01	TCGA-06-0152-01A-02R-0306-01	5500024037497121008340.F04.level2.data.txt	broad.mit.edu_GBM.HT_HG-U133A.Level_2.7.1007.0	Expression-Gene	Level 2	yes	f719d856551ff29805c615b57d74da83	broad.mit.edu:gene_rma:HT_HG-U133A:01	TCGA-06-0152-01A-02R-0306-01	5500024037497121008340.F04.level3.data.txt	broad.mit.edu_GBM.HT_HG-U133A.Level_3.7.1007.0	Expression-Gene	Level 3	yes	82338843b8534b6b19a5af2db11a180a	TCGA-06-0152
a84582c3-69db-4d1c-b269-916c0f3cfebd	TCGA-06-0154-01A-02R-0233-01	broad.mit.edu:labeling:HT_HG-U133A:01	TCGA-06-0154-01A-02R-0233-01	biotin	MGED Ontology	broad.mit.edu:hybridization:HT_HG-U133A:01	5500024032848101507996.C06	Affymetrix.com:PhysicalArrayDesign:HT_HG-U133A	caArray	broad.mit.edu:image_acquisition:HT_HG-U133A:01	TCGA-06-0154-01A-02R-0233-01	5500024032848101507996.C06.CEL	broad.mit.edu_GBM.HT_HG-U133A.Level_1.4.1007.0	Expression-Gene	Level 1	yes	fddf554ffd45535c8de248d86800b3a0	broad.mit.edu:probeset_rma:HT_HG-U133A:01	TCGA-06-0154-01A-02R-0233-01	5500024032848101507996.C06.level2.data.txt	broad.mit.edu_GBM.HT_HG-U133A.Level_2.4.1007.0	Expression-Gene	Level 2	yes	d0d04c6be4435adb83f0a60851bc8324	broad.mit.edu:gene_rma:HT_HG-U133A:01	TCGA-06-0154-01A-02R-0233-01	5500024032848101507996.C06.level3.data.txt	broad.mit.edu_GBM.HT_HG-U133A.Level_3.4.1007.0	Expression-Gene	Level 3	yes	4f27f297931694badf46f47562299632	TCGA-06-0154
116ae2fc-00ce-4bd3-9e63-03095c15fe65	TCGA-06-0155-01B-01R-0522-01	broad.mit.edu:labeling:HT_HG-U133A:01	TCGA-06-0155-01B-01R-0522-01	biotin	MGED Ontology	broad.mit.edu:hybridization:HT_HG-U133A:01	APEEK_p_TCGA_GBM16-Ov15_Expr_HT_HG-U133A_96-HTA_D01_464120	Affymetrix.com:PhysicalArrayDesign:HT_HG-U133A	caArray	broad.mit.edu:image_acquisition:HT_HG-U133A:01	TCGA-06-0155-01B-01R-0522-01	APEEK_p_TCGA_GBM16-Ov15_Expr_HT_HG-U133A_96-HTA_D01_464120.CEL	broad.mit.edu_GBM.HT_HG-U133A.Level_1.16.1007.0	Expression-Gene	Level 1	yes	6992a0ff29e636bb17e080ac9f3284af	broad.mit.edu:probeset_rma:HT_HG-U133A:01	TCGA-06-0155-01B-01R-0522-01	APEEK_p_TCGA_GBM16-Ov15_Expr_HT_HG-U133A_96-HTA_D01_464120.level2.data.txt	broad.mit.edu_GBM.HT_HG-U133A.Level_2.16.1007.0	Expression-Gene	Level 2	yes	fd82c3cf63e1f2f963dbc99bbde366b9	broad.mit.edu:gene_rma:HT_HG-U133A:01	TCGA-06-0155-01B-01R-0522-01	APEEK_p_TCGA_GBM16-Ov15_Expr_HT_HG-U133A_96-HTA_D01_464120.level3.data.txt	broad.mit.edu_GBM.HT_HG-U133A.Level_3.16.1007.0	Expression-Gene	Level 3	yes	ee8b384b2ebd6abfb12351c3baad2993	TCGA-06-0155
f9e380ca-6143-44f0-a836-8781cc25b7a7	TCGA-06-0156-01A-01R-0233-01	broad.mit.edu:labeling:HT_HG-U133A:01	TCGA-06-0156-01A-01R-0233-01	biotin	MGED Ontology	broad.mit.edu:hybridization:HT_HG-U133A:01	5500024035100021608462.C09	Affymetrix.com:PhysicalArrayDesign:HT_HG-U133A	caArray	broad.mit.edu:image_acquisition:HT_HG-U133A:01	TCGA-06-0156-01A-01R-0233-01	5500024035100021608462.C09.CEL	broad.mit.edu_GBM.HT_HG-U133A.Level_1.4.1007.0	Expression-Gene	Level 1	yes	e756bb774279f2fe3d2d42ba9a98507c	broad.mit.edu:probeset_rma:HT_HG-U133A:01	TCGA-06-0156-01A-01R-0233-01	5500024035100021608462.C09.level2.data.txt	broad.mit.edu_GBM.HT_HG-U133A.Level_2.4.1007.0	Expression-Gene	Level 2	yes	56201158d742bbe5681e5059698f5c4d	broad.mit.edu:gene_rma:HT_HG-U133A:01	TCGA-06-0156-01A-01R-0233-01	5500024035100021608462.C09.level3.data.txt	broad.mit.edu_GBM.HT_HG-U133A.Level_3.4.1007.0	Expression-Gene	Level 3	yes	c5f4f2b8bea9abd96258e414808d7398	TCGA-06-0156
ec1bc0b6-bc66-442d-883d-5b39e120e304	TCGA-06-0157-01A-01R-0233-01	broad.mit.edu:labeling:HT_HG-U133A:01	TCGA-06-0157-01A-01R-0233-01	biotin	MGED Ontology	broad.mit.edu:hybridization:HT_HG-U133A:01	5500024035100021608462.C08	Affymetrix.com:PhysicalArrayDesign:HT_HG-U133A	caArray	broad.mit.edu:image_acquisition:HT_HG-U133A:01	TCGA-06-0157-01A-01R-0233-01	5500024035100021608462.C08.CEL	broad.mit.edu_GBM.HT_HG-U133A.Level_1.4.1007.0	Expression-Gene	Level 1	yes	cf9fa812d274bb015dec4413d4705da2	broad.mit.edu:probeset_rma:HT_HG-U133A:01	TCGA-06-0157-01A-01R-0233-01	5500024035100021608462.C08.level2.data.txt	broad.mit.edu_GBM.HT_HG-U133A.Level_2.4.1007.0	Expression-Gene	Level 2	yes	7bfd5ae9f1a0617ddf5421396e934049	broad.mit.edu:gene_rma:HT_HG-U133A:01	TCGA-06-0157-01A-01R-0233-01	5500024035100021608462.C08.level3.data.txt	broad.mit.edu_GBM.HT_HG-U133A.Level_3.4.1007.0	Expression-Gene	Level 3	yes	3e3e6268fc399eb4f093146572c2799b	TCGA-06-0157
046b16dd-6f4c-45b3-9b64-ece73d85b2e7	TCGA-06-0158-01A-01R-0233-01	broad.mit.edu:labeling:HT_HG-U133A:01	TCGA-06-0158-01A-01R-0233-01	biotin	MGED Ontology	broad.mit.edu:hybridization:HT_HG-U133A:01	5.5e+26	Affymetrix.com:PhysicalArrayDesign:HT_HG-U133A	caArray	broad.mit.edu:image_acquisition:HT_HG-U133A:01	TCGA-06-0158-01A-01R-0233-01	5500024032848101507996.E05.CEL	broad.mit.edu_GBM.HT_HG-U133A.Level_1.4.1007.0	Expression-Gene	Level 1	yes	1c7fec8851ff9a0378ca5e42ed6fbbbb	broad.mit.edu:probeset_rma:HT_HG-U133A:01	TCGA-06-0158-01A-01R-0233-01	5500024032848101507996.E05.level2.data.txt	broad.mit.edu_GBM.HT_HG-U133A.Level_2.4.1007.0	Expression-Gene	Level 2	yes	4d74c004681a77732fd0dc28a762c866	broad.mit.edu:gene_rma:HT_HG-U133A:01	TCGA-06-0158-01A-01R-0233-01	5500024032848101507996.E05.level3.data.txt	broad.mit.edu_GBM.HT_HG-U133A.Level_3.4.1007.0	Expression-Gene	Level 3	yes	4c9b4d4ed28c3037bfa8b2cfd2e6584c	TCGA-06-0158
65c43caf-db7f-4095-a13b-6aededf1e22a	TCGA-06-0160-01A-01R-0233-01	broad.mit.edu:labeling:HT_HG-U133A:01	TCGA-06-0160-01A-01R-0233-01	biotin	MGED Ontology	broad.mit.edu:hybridization:HT_HG-U133A:01	5500024032848101507996.C01	Affymetrix.com:PhysicalArrayDesign:HT_HG-U133A	caArray	broad.mit.edu:image_acquisition:HT_HG-U133A:01	TCGA-06-0160-01A-01R-0233-01	5500024032848101507996.C01.CEL	broad.mit.edu_GBM.HT_HG-U133A.Level_1.4.1007.0	Expression-Gene	Level 1	yes	99d35bbbb81f66647fb8241accf53cf0	broad.mit.edu:probeset_rma:HT_HG-U133A:01	TCGA-06-0160-01A-01R-0233-01	5500024032848101507996.C01.level2.data.txt	broad.mit.edu_GBM.HT_HG-U133A.Level_2.4.1007.0	Expression-Gene	Level 2	yes	1deba8ddf6d2457ee6a0c3c987d7b51e	broad.mit.edu:gene_rma:HT_HG-U133A:01	TCGA-06-0160-01A-01R-0233-01	5500024032848101507996.C01.level3.data.txt	broad.mit.edu_GBM.HT_HG-U133A.Level_3.4.1007.0	Expression-Gene	Level 3	yes	43cee773e8ccfa6c03d46f182f44d178	TCGA-06-0160
5dffa464-2cf4-47f9-a0b1-7571b1ab7e9c	TCGA-06-0162-01A-01R-0280-01	broad.mit.edu:labeling:HT_HG-U133A:01	TCGA-06-0162-01A-01R-0280-01	biotin	MGED Ontology	broad.mit.edu:hybridization:HT_HG-U133A:01	5500024035736031208615.H03	Affymetrix.com:PhysicalArrayDesign:HT_HG-U133A	caArray	broad.mit.edu:image_acquisition:HT_HG-U133A:01	TCGA-06-0162-01A-01R-0280-01	5500024035736031208615.H03.CEL	broad.mit.edu_GBM.HT_HG-U133A.Level_1.5.1007.0	Expression-Gene	Level 1	yes	a0ee6fa22c31315193fdb437c40a989e	broad.mit.edu:probeset_rma:HT_HG-U133A:01	TCGA-06-0162-01A-01R-0280-01	5500024035736031208615.H03.level2.data.txt	broad.mit.edu_GBM.HT_HG-U133A.Level_2.5.1007.0	Expression-Gene	Level 2	yes	72fd15fe755e055ab6c6a0fbf4a3974d	broad.mit.edu:gene_rma:HT_HG-U133A:01	TCGA-06-0162-01A-01R-0280-01	5500024035736031208615.H03.level3.data.txt	broad.mit.edu_GBM.HT_HG-U133A.Level_3.5.1007.0	Expression-Gene	Level 3	yes	0ec5e1736ef7d66f6d78255723eb78b1	TCGA-06-0162
db5ed466-a966-4e11-a019-50b333193293	TCGA-06-0164-01A-01R-0280-01	broad.mit.edu:labeling:HT_HG-U133A:01	TCGA-06-0164-01A-01R-0280-01	biotin	MGED Ontology	broad.mit.edu:hybridization:HT_HG-U133A:01	5.5e+29	Affymetrix.com:PhysicalArrayDesign:HT_HG-U133A	caArray	broad.mit.edu:image_acquisition:HT_HG-U133A:01	TCGA-06-0164-01A-01R-0280-01	5500024035736031208615.E08.CEL	broad.mit.edu_GBM.HT_HG-U133A.Level_1.5.1007.0	Expression-Gene	Level 1	yes	d9222eacdfcb261e324775bc603d55cf	broad.mit.edu:probeset_rma:HT_HG-U133A:01	TCGA-06-0164-01A-01R-0280-01	5500024035736031208615.E08.level2.data.txt	broad.mit.edu_GBM.HT_HG-U133A.Level_2.5.1007.0	Expression-Gene	Level 2	yes	1a0f7218ee747a7df412f37e7ab3eb2d	broad.mit.edu:gene_rma:HT_HG-U133A:01	TCGA-06-0164-01A-01R-0280-01	5500024035736031208615.E08.level3.data.txt	broad.mit.edu_GBM.HT_HG-U133A.Level_3.5.1007.0	Expression-Gene	Level 3	yes	b74912c688d99d182d6f07ca94e54390	TCGA-06-0164
81e253c4-5e0d-44ce-9e94-fac961167333	TCGA-06-0166-01A-01R-0233-01	broad.mit.edu:labeling:HT_HG-U133A:01	TCGA-06-0166-01A-01R-0233-01	biotin	MGED Ontology	broad.mit.edu:hybridization:HT_HG-U133A:01	5500024032848101507996.F06	Affymetrix.com:PhysicalArrayDesign:HT_HG-U133A	caArray	broad.mit.edu:image_acquisition:HT_HG-U133A:01	TCGA-06-0166-01A-01R-0233-01	5500024032848101507996.F06.CEL	broad.mit.edu_GBM.HT_HG-U133A.Level_1.4.1007.0	Expression-Gene	Level 1	yes	1207e36276db6ff1eea173b131990494	broad.mit.edu:probeset_rma:HT_HG-U133A:01	TCGA-06-0166-01A-01R-0233-01	5500024032848101507996.F06.level2.data.txt	broad.mit.edu_GBM.HT_HG-U133A.Level_2.4.1007.0	Expression-Gene	Level 2	yes	162611eed26341c218a60ba13269351f	broad.mit.edu:gene_rma:HT_HG-U133A:01	TCGA-06-0166-01A-01R-0233-01	5500024032848101507996.F06.level3.data.txt	broad.mit.edu_GBM.HT_HG-U133A.Level_3.4.1007.0	Expression-Gene	Level 3	yes	824e069ac0193896dd5e643e238fae76	TCGA-06-0166
89feefd0-0231-4bcb-887b-1a9442d29b2e	TCGA-06-0167-01A-01R-0233-01	broad.mit.edu:labeling:HT_HG-U133A:01	TCGA-06-0167-01A-01R-0233-01	biotin	MGED Ontology	broad.mit.edu:hybridization:HT_HG-U133A:01	5500024032848101507996.D01	Affymetrix.com:PhysicalArrayDesign:HT_HG-U133A	caArray	broad.mit.edu:image_acquisition:HT_HG-U133A:01	TCGA-06-0167-01A-01R-0233-01	5500024032848101507996.D01.CEL	broad.mit.edu_GBM.HT_HG-U133A.Level_1.4.1007.0	Expression-Gene	Level 1	yes	65d9f7411cb3569cb6fcfacf7dcd2f67	broad.mit.edu:probeset_rma:HT_HG-U133A:01	TCGA-06-0167-01A-01R-0233-01	5500024032848101507996.D01.level2.data.txt	broad.mit.edu_GBM.HT_HG-U133A.Level_2.4.1007.0	Expression-Gene	Level 2	yes	43b2de8f5095d371c81fd8f75623ab6a	broad.mit.edu:gene_rma:HT_HG-U133A:01	TCGA-06-0167-01A-01R-0233-01	5500024032848101507996.D01.level3.data.txt	broad.mit.edu_GBM.HT_HG-U133A.Level_3.4.1007.0	Expression-Gene	Level 3	yes	9d385dab28bc16308d13aa23d08d49e0	TCGA-06-0167
9c539ea4-8375-4957-9603-66b5f91ba22e	TCGA-06-0168-01A-01R-0233-01	broad.mit.edu:labeling:HT_HG-U133A:01	TCGA-06-0168-01A-01R-0233-01	biotin	MGED Ontology	broad.mit.edu:hybridization:HT_HG-U133A:01	5500024032848101507996.G06	Affymetrix.com:PhysicalArrayDesign:HT_HG-U133A	caArray	broad.mit.edu:image_acquisition:HT_HG-U133A:01	TCGA-06-0168-01A-01R-0233-01	5500024032848101507996.G06.CEL	broad.mit.edu_GBM.HT_HG-U133A.Level_1.4.1007.0	Expression-Gene	Level 1	yes	7fdcae463a14cd21ce58aa4ccc3b1555	broad.mit.edu:probeset_rma:HT_HG-U133A:01	TCGA-06-0168-01A-01R-0233-01	5500024032848101507996.G06.level2.data.txt	broad.mit.edu_GBM.HT_HG-U133A.Level_2.4.1007.0	Expression-Gene	Level 2	yes	75d1566d4ec51d6642f71a4a31c2ee78	broad.mit.edu:gene_rma:HT_HG-U133A:01	TCGA-06-0168-01A-01R-0233-01	5500024032848101507996.G06.level3.data.txt	broad.mit.edu_GBM.HT_HG-U133A.Level_3.4.1007.0	Expression-Gene	Level 3	yes	25b61f21303e1ce42e5bc3b465590176	TCGA-06-0168
2c783538-1b43-445f-ae64-6611b293467b	TCGA-06-0169-01A-01R-0219-01	broad.mit.edu:labeling:HT_HG-U133A:01	TCGA-06-0169-01A-01R-0219-01	biotin	MGED Ontology	broad.mit.edu:hybridization:HT_HG-U133A:01	5500024035736031208615.G09	Affymetrix.com:PhysicalArrayDesign:HT_HG-U133A	caArray	broad.mit.edu:image_acquisition:HT_HG-U133A:01	TCGA-06-0169-01A-01R-0219-01	5500024035736031208615.G09.CEL	broad.mit.edu_GBM.HT_HG-U133A.Level_1.3.1007.0	Expression-Gene	Level 1	yes	45729424afe0ac8d3ba7fbf23598de8e	broad.mit.edu:probeset_rma:HT_HG-U133A:01	TCGA-06-0169-01A-01R-0219-01	5500024035736031208615.G09.level2.data.txt	broad.mit.edu_GBM.HT_HG-U133A.Level_2.3.1007.0	Expression-Gene	Level 2	yes	505bd5ca68b821c5888fe5b565030624	broad.mit.edu:gene_rma:HT_HG-U133A:01	TCGA-06-0169-01A-01R-0219-01	5500024035736031208615.G09.level3.data.txt	broad.mit.edu_GBM.HT_HG-U133A.Level_3.3.1007.0	Expression-Gene	Level 3	yes	2039ec46baf937b9ceb1e987df4652f0	TCGA-06-0169
197faa0a-38dc-4080-9d16-255fc3b728fd	TCGA-06-0171-01A-02R-0233-01	broad.mit.edu:labeling:HT_HG-U133A:01	TCGA-06-0171-01A-02R-0233-01	biotin	MGED Ontology	broad.mit.edu:hybridization:HT_HG-U133A:01	5500024032848101507996.C05	Affymetrix.com:PhysicalArrayDesign:HT_HG-U133A	caArray	broad.mit.edu:image_acquisition:HT_HG-U133A:01	TCGA-06-0171-01A-02R-0233-01	5500024032848101507996.C05.CEL	broad.mit.edu_GBM.HT_HG-U133A.Level_1.4.1007.0	Expression-Gene	Level 1	yes	cd1d00afa17c0ff58b2d3de90a8a9f49	broad.mit.edu:probeset_rma:HT_HG-U133A:01	TCGA-06-0171-01A-02R-0233-01	5500024032848101507996.C05.level2.data.txt	broad.mit.edu_GBM.HT_HG-U133A.Level_2.4.1007.0	Expression-Gene	Level 2	yes	533946fc2733d78b34509f298fef85e6	broad.mit.edu:gene_rma:HT_HG-U133A:01	TCGA-06-0171-01A-02R-0233-01	5500024032848101507996.C05.level3.data.txt	broad.mit.edu_GBM.HT_HG-U133A.Level_3.4.1007.0	Expression-Gene	Level 3	yes	ec370df25e7517bd0ff35955d0272992	TCGA-06-0171
77d3cadf-3323-43e7-82f5-b3f6729c0c3f	TCGA-06-0173-01A-01R-0233-01	broad.mit.edu:labeling:HT_HG-U133A:01	TCGA-06-0173-01A-01R-0233-01	biotin	MGED Ontology	broad.mit.edu:hybridization:HT_HG-U133A:01	5500024032848101507996.H03	Affymetrix.com:PhysicalArrayDesign:HT_HG-U133A	caArray	broad.mit.edu:image_acquisition:HT_HG-U133A:01	TCGA-06-0173-01A-01R-0233-01	5500024032848101507996.H03.CEL	broad.mit.edu_GBM.HT_HG-U133A.Level_1.4.1007.0	Expression-Gene	Level 1	yes	1f8be2b2aa7f631170856886aba5bf23	broad.mit.edu:probeset_rma:HT_HG-U133A:01	TCGA-06-0173-01A-01R-0233-01	5500024032848101507996.H03.level2.data.txt	broad.mit.edu_GBM.HT_HG-U133A.Level_2.4.1007.0	Expression-Gene	Level 2	yes	597eb6172ef0a612b5d5ad8b74578853	broad.mit.edu:gene_rma:HT_HG-U133A:01	TCGA-06-0173-01A-01R-0233-01	5500024032848101507996.H03.level3.data.txt	broad.mit.edu_GBM.HT_HG-U133A.Level_3.4.1007.0	Expression-Gene	Level 3	yes	1210b7418a6fe0dfc22115749ba84b5e	TCGA-06-0173
ed747540-049a-4841-98ae-9987c4288fbb	TCGA-06-0174-01A-01R-0233-01	broad.mit.edu:labeling:HT_HG-U133A:01	TCGA-06-0174-01A-01R-0233-01	biotin	MGED Ontology	broad.mit.edu:hybridization:HT_HG-U133A:01	5500024032848101507996.B03	Affymetrix.com:PhysicalArrayDesign:HT_HG-U133A	caArray	broad.mit.edu:image_acquisition:HT_HG-U133A:01	TCGA-06-0174-01A-01R-0233-01	5500024032848101507996.B03.CEL	broad.mit.edu_GBM.HT_HG-U133A.Level_1.4.1007.0	Expression-Gene	Level 1	yes	e669874a34a4c3b95a627e3210234c61	broad.mit.edu:probeset_rma:HT_HG-U133A:01	TCGA-06-0174-01A-01R-0233-01	5500024032848101507996.B03.level2.data.txt	broad.mit.edu_GBM.HT_HG-U133A.Level_2.4.1007.0	Expression-Gene	Level 2	yes	63f5b94fdcbb231816b5da2360c484aa	broad.mit.edu:gene_rma:HT_HG-U133A:01	TCGA-06-0174-01A-01R-0233-01	5500024032848101507996.B03.level3.data.txt	broad.mit.edu_GBM.HT_HG-U133A.Level_3.4.1007.0	Expression-Gene	Level 3	yes	f89cac4a9c4c99d6a304cd059b7d0363	TCGA-06-0174
329ce9ce-0774-4124-9b33-4c1ab7331ee7	TCGA-06-0175-01A-01R-0280-01	broad.mit.edu:labeling:HT_HG-U133A:01	TCGA-06-0175-01A-01R-0280-01	biotin	MGED Ontology	broad.mit.edu:hybridization:HT_HG-U133A:01	5500024035736031208615.F04	Affymetrix.com:PhysicalArrayDesign:HT_HG-U133A	caArray	broad.mit.edu:image_acquisition:HT_HG-U133A:01	TCGA-06-0175-01A-01R-0280-01	5500024035736031208615.F04.CEL	broad.mit.edu_GBM.HT_HG-U133A.Level_1.5.1007.0	Expression-Gene	Level 1	yes	bcbf34986242c9be93349880575bc52e	broad.mit.edu:probeset_rma:HT_HG-U133A:01	TCGA-06-0175-01A-01R-0280-01	5500024035736031208615.F04.level2.data.txt	broad.mit.edu_GBM.HT_HG-U133A.Level_2.5.1007.0	Expression-Gene	Level 2	yes	b02644ea06e2714dbca13e290a28d1c5	broad.mit.edu:gene_rma:HT_HG-U133A:01	TCGA-06-0175-01A-01R-0280-01	5500024035736031208615.F04.level3.data.txt	broad.mit.edu_GBM.HT_HG-U133A.Level_3.5.1007.0	Expression-Gene	Level 3	yes	eb160fb782f01bf26e36458c252b1688	TCGA-06-0175
4a846ee3-3e70-4ec2-b75a-48e353d1c6e4	TCGA-06-0176-01A-02R-0233-01	broad.mit.edu:labeling:HT_HG-U133A:01	TCGA-06-0176-01A-02R-0233-01	biotin	MGED Ontology	broad.mit.edu:hybridization:HT_HG-U133A:01	5500024032848101507996.C02	Affymetrix.com:PhysicalArrayDesign:HT_HG-U133A	caArray	broad.mit.edu:image_acquisition:HT_HG-U133A:01	TCGA-06-0176-01A-02R-0233-01	5500024032848101507996.C02.CEL	broad.mit.edu_GBM.HT_HG-U133A.Level_1.4.1007.0	Expression-Gene	Level 1	yes	c2da078a178967285c12187f019fa1c2	broad.mit.edu:probeset_rma:HT_HG-U133A:01	TCGA-06-0176-01A-02R-0233-01	5500024032848101507996.C02.level2.data.txt	broad.mit.edu_GBM.HT_HG-U133A.Level_2.4.1007.0	Expression-Gene	Level 2	yes	087211e65a88fb7770033d4ac0e5186c	broad.mit.edu:gene_rma:HT_HG-U133A:01	TCGA-06-0176-01A-02R-0233-01	5500024032848101507996.C02.level3.data.txt	broad.mit.edu_GBM.HT_HG-U133A.Level_3.4.1007.0	Expression-Gene	Level 3	yes	85b2e5a6384c968c19adfd84612e3323	TCGA-06-0176
28531090-cbae-47d3-b0b3-b5b8dbb35c3b	TCGA-06-0177-01A-01R-0280-01	broad.mit.edu:labeling:HT_HG-U133A:01	TCGA-06-0177-01A-01R-0280-01	biotin	MGED Ontology	broad.mit.edu:hybridization:HT_HG-U133A:01	5500024035736031208615.A06	Affymetrix.com:PhysicalArrayDesign:HT_HG-U133A	caArray	broad.mit.edu:image_acquisition:HT_HG-U133A:01	TCGA-06-0177-01A-01R-0280-01	5500024035736031208615.A06.CEL	broad.mit.edu_GBM.HT_HG-U133A.Level_1.5.1007.0	Expression-Gene	Level 1	yes	5ca325cc7920e401a05f2be693f7b5b1	broad.mit.edu:probeset_rma:HT_HG-U133A:01	TCGA-06-0177-01A-01R-0280-01	5500024035736031208615.A06.level2.data.txt	broad.mit.edu_GBM.HT_HG-U133A.Level_2.5.1007.0	Expression-Gene	Level 2	yes	a6a3165fc1fd314e24ed75ec429b6fce	broad.mit.edu:gene_rma:HT_HG-U133A:01	TCGA-06-0177-01A-01R-0280-01	5500024035736031208615.A06.level3.data.txt	broad.mit.edu_GBM.HT_HG-U133A.Level_3.5.1007.0	Expression-Gene	Level 3	yes	9185881bd0aeaff318ffcd12c0823bcd	TCGA-06-0177
67beefd9-f5be-40d3-ad68-173ba31ee900	TCGA-06-0178-01A-01R-0233-01	broad.mit.edu:labeling:HT_HG-U133A:01	TCGA-06-0178-01A-01R-0233-01	biotin	MGED Ontology	broad.mit.edu:hybridization:HT_HG-U133A:01	5500024032848101507996.D02	Affymetrix.com:PhysicalArrayDesign:HT_HG-U133A	caArray	broad.mit.edu:image_acquisition:HT_HG-U133A:01	TCGA-06-0178-01A-01R-0233-01	5500024032848101507996.D02.CEL	broad.mit.edu_GBM.HT_HG-U133A.Level_1.4.1007.0	Expression-Gene	Level 1	yes	18e7d35df14cdc6db6e754fe5432aa61	broad.mit.edu:probeset_rma:HT_HG-U133A:01	TCGA-06-0178-01A-01R-0233-01	5500024032848101507996.D02.level2.data.txt	broad.mit.edu_GBM.HT_HG-U133A.Level_2.4.1007.0	Expression-Gene	Level 2	yes	4f77ea53e11ed93bda2d81737dbc0060	broad.mit.edu:gene_rma:HT_HG-U133A:01	TCGA-06-0178-01A-01R-0233-01	5500024032848101507996.D02.level3.data.txt	broad.mit.edu_GBM.HT_HG-U133A.Level_3.4.1007.0	Expression-Gene	Level 3	yes	39221186ed702ec52e6e37ac6c8e7dd2	TCGA-06-0178
0419b254-2a65-492a-9e39-e164fdd81436	TCGA-06-0179-01A-02R-0280-01	broad.mit.edu:labeling:HT_HG-U133A:01	TCGA-06-0179-01A-02R-0280-01	biotin	MGED Ontology	broad.mit.edu:hybridization:HT_HG-U133A:01	5500024035736031208615.B03	Affymetrix.com:PhysicalArrayDesign:HT_HG-U133A	caArray	broad.mit.edu:image_acquisition:HT_HG-U133A:01	TCGA-06-0179-01A-02R-0280-01	5500024035736031208615.B03.CEL	broad.mit.edu_GBM.HT_HG-U133A.Level_1.5.1007.0	Expression-Gene	Level 1	yes	74de0779c591a86178170fb522ad5a98	broad.mit.edu:probeset_rma:HT_HG-U133A:01	TCGA-06-0179-01A-02R-0280-01	5500024035736031208615.B03.level2.data.txt	broad.mit.edu_GBM.HT_HG-U133A.Level_2.5.1007.0	Expression-Gene	Level 2	yes	7b24dc2c847cc337776387a176a70e19	broad.mit.edu:gene_rma:HT_HG-U133A:01	TCGA-06-0179-01A-02R-0280-01	5500024035736031208615.B03.level3.data.txt	broad.mit.edu_GBM.HT_HG-U133A.Level_3.5.1007.0	Expression-Gene	Level 3	yes	73e421a62ae140dbce03c340ef6de2dd	TCGA-06-0179
bf4db811-a885-4101-9f89-4e7b55c00c6f	TCGA-06-0182-01A-01R-0280-01	broad.mit.edu:labeling:HT_HG-U133A:01	TCGA-06-0182-01A-01R-0280-01	biotin	MGED Ontology	broad.mit.edu:hybridization:HT_HG-U133A:01	5500024035736031208615.H05	Affymetrix.com:PhysicalArrayDesign:HT_HG-U133A	caArray	broad.mit.edu:image_acquisition:HT_HG-U133A:01	TCGA-06-0182-01A-01R-0280-01	5500024035736031208615.H05.CEL	broad.mit.edu_GBM.HT_HG-U133A.Level_1.5.1007.0	Expression-Gene	Level 1	yes	de8a5b50b19eec315faa28a7c977fce2	broad.mit.edu:probeset_rma:HT_HG-U133A:01	TCGA-06-0182-01A-01R-0280-01	5500024035736031208615.H05.level2.data.txt	broad.mit.edu_GBM.HT_HG-U133A.Level_2.5.1007.0	Expression-Gene	Level 2	yes	66de3ce0976a8b3f1394b530870b4b3d	broad.mit.edu:gene_rma:HT_HG-U133A:01	TCGA-06-0182-01A-01R-0280-01	5500024035736031208615.H05.level3.data.txt	broad.mit.edu_GBM.HT_HG-U133A.Level_3.5.1007.0	Expression-Gene	Level 3	yes	70c6df2dadd3c0d956647845baa12b92	TCGA-06-0182
b925e95f-de3b-4cb9-b36d-e50afa9d5d42	TCGA-06-0184-01A-01R-0233-01	broad.mit.edu:labeling:HT_HG-U133A:01	TCGA-06-0184-01A-01R-0233-01	biotin	MGED Ontology	broad.mit.edu:hybridization:HT_HG-U133A:01	5500024032848101507996.G05	Affymetrix.com:PhysicalArrayDesign:HT_HG-U133A	caArray	broad.mit.edu:image_acquisition:HT_HG-U133A:01	TCGA-06-0184-01A-01R-0233-01	5500024032848101507996.G05.CEL	broad.mit.edu_GBM.HT_HG-U133A.Level_1.4.1007.0	Expression-Gene	Level 1	yes	00e6838babd5804326feaa2e6a1866d5	broad.mit.edu:probeset_rma:HT_HG-U133A:01	TCGA-06-0184-01A-01R-0233-01	5500024032848101507996.G05.level2.data.txt	broad.mit.edu_GBM.HT_HG-U133A.Level_2.4.1007.0	Expression-Gene	Level 2	yes	2401af213f65e90d7a93a9666af254d1	broad.mit.edu:gene_rma:HT_HG-U133A:01	TCGA-06-0184-01A-01R-0233-01	5500024032848101507996.G05.level3.data.txt	broad.mit.edu_GBM.HT_HG-U133A.Level_3.4.1007.0	Expression-Gene	Level 3	yes	c99e5ee39723ec9215cb4f24625530b9	TCGA-06-0184
7f4372b8-f000-428a-930a-f7f7deceee4a	TCGA-06-0185-01A-01R-0233-01	broad.mit.edu:labeling:HT_HG-U133A:01	TCGA-06-0185-01A-01R-0233-01	biotin	MGED Ontology	broad.mit.edu:hybridization:HT_HG-U133A:01	5500024032848101507996.A04	Affymetrix.com:PhysicalArrayDesign:HT_HG-U133A	caArray	broad.mit.edu:image_acquisition:HT_HG-U133A:01	TCGA-06-0185-01A-01R-0233-01	5500024032848101507996.A04.CEL	broad.mit.edu_GBM.HT_HG-U133A.Level_1.4.1007.0	Expression-Gene	Level 1	yes	8a2e8a5cf22687787079b495c11cd34a	broad.mit.edu:probeset_rma:HT_HG-U133A:01	TCGA-06-0185-01A-01R-0233-01	5500024032848101507996.A04.level2.data.txt	broad.mit.edu_GBM.HT_HG-U133A.Level_2.4.1007.0	Expression-Gene	Level 2	yes	04509b7bff12f253ed069201312d2ec9	broad.mit.edu:gene_rma:HT_HG-U133A:01	TCGA-06-0185-01A-01R-0233-01	5500024032848101507996.A04.level3.data.txt	broad.mit.edu_GBM.HT_HG-U133A.Level_3.4.1007.0	Expression-Gene	Level 3	yes	f006b7d6852faa3586f3ff155ab3157d	TCGA-06-0185
bc48860a-27dd-41d2-8036-ee612944a2a9	TCGA-06-0187-01A-01R-0233-01	broad.mit.edu:labeling:HT_HG-U133A:01	TCGA-06-0187-01A-01R-0233-01	biotin	MGED Ontology	broad.mit.edu:hybridization:HT_HG-U133A:01	5500024032848101507996.H02	Affymetrix.com:PhysicalArrayDesign:HT_HG-U133A	caArray	broad.mit.edu:image_acquisition:HT_HG-U133A:01	TCGA-06-0187-01A-01R-0233-01	5500024032848101507996.H02.CEL	broad.mit.edu_GBM.HT_HG-U133A.Level_1.4.1007.0	Expression-Gene	Level 1	yes	a8e2632eb81154956fc44edd2742ab03	broad.mit.edu:probeset_rma:HT_HG-U133A:01	TCGA-06-0187-01A-01R-0233-01	5500024032848101507996.H02.level2.data.txt	broad.mit.edu_GBM.HT_HG-U133A.Level_2.4.1007.0	Expression-Gene	Level 2	yes	c74acdd5d33b73ad3231aa95a4282452	broad.mit.edu:gene_rma:HT_HG-U133A:01	TCGA-06-0187-01A-01R-0233-01	5500024032848101507996.H02.level3.data.txt	broad.mit.edu_GBM.HT_HG-U133A.Level_3.4.1007.0	Expression-Gene	Level 3	yes	d0c5532690f9ccc48ec06b4a0673a5ba	TCGA-06-0187
3c619a36-f034-40f7-acc4-15f73b53079f	TCGA-06-0188-01A-01R-0233-01	broad.mit.edu:labeling:HT_HG-U133A:01	TCGA-06-0188-01A-01R-0233-01	biotin	MGED Ontology	broad.mit.edu:hybridization:HT_HG-U133A:01	5500024032848101507996.B04	Affymetrix.com:PhysicalArrayDesign:HT_HG-U133A	caArray	broad.mit.edu:image_acquisition:HT_HG-U133A:01	TCGA-06-0188-01A-01R-0233-01	5500024032848101507996.B04.CEL	broad.mit.edu_GBM.HT_HG-U133A.Level_1.4.1007.0	Expression-Gene	Level 1	yes	6a929305f6b110ca3a5d39e1122b5e28	broad.mit.edu:probeset_rma:HT_HG-U133A:01	TCGA-06-0188-01A-01R-0233-01	5500024032848101507996.B04.level2.data.txt	broad.mit.edu_GBM.HT_HG-U133A.Level_2.4.1007.0	Expression-Gene	Level 2	yes	6dddd3998d949fd8b5c3a1ecf4b0d0c9	broad.mit.edu:gene_rma:HT_HG-U133A:01	TCGA-06-0188-01A-01R-0233-01	5500024032848101507996.B04.level3.data.txt	broad.mit.edu_GBM.HT_HG-U133A.Level_3.4.1007.0	Expression-Gene	Level 3	yes	38c910a01ecb7cba8d78a86878e0b439	TCGA-06-0188
c8157308-20bd-49c5-851b-036ef6724c0d	TCGA-06-0189-01A-05R-0233-01	broad.mit.edu:labeling:HT_HG-U133A:01	TCGA-06-0189-01A-05R-0233-01	biotin	MGED Ontology	broad.mit.edu:hybridization:HT_HG-U133A:01	5.5e+25	Affymetrix.com:PhysicalArrayDesign:HT_HG-U133A	caArray	broad.mit.edu:image_acquisition:HT_HG-U133A:01	TCGA-06-0189-01A-05R-0233-01	5500024032848101507996.E04.CEL	broad.mit.edu_GBM.HT_HG-U133A.Level_1.4.1007.0	Expression-Gene	Level 1	yes	86441df069629d42cd2e5ad840cc9280	broad.mit.edu:probeset_rma:HT_HG-U133A:01	TCGA-06-0189-01A-05R-0233-01	5500024032848101507996.E04.level2.data.txt	broad.mit.edu_GBM.HT_HG-U133A.Level_2.4.1007.0	Expression-Gene	Level 2	yes	f0228a0f5a6b43de4df03e81cd0059ef	broad.mit.edu:gene_rma:HT_HG-U133A:01	TCGA-06-0189-01A-05R-0233-01	5500024032848101507996.E04.level3.data.txt	broad.mit.edu_GBM.HT_HG-U133A.Level_3.4.1007.0	Expression-Gene	Level 3	yes	ccbd0b1bc7aaabf09d388cd628694cec	TCGA-06-0189
f0a2c931-c65f-49a4-b9b2-3971a7af8a46	TCGA-06-0190-01A-01R-0233-01	broad.mit.edu:labeling:HT_HG-U133A:01	TCGA-06-0190-01A-01R-0233-01	biotin	MGED Ontology	broad.mit.edu:hybridization:HT_HG-U133A:01	5500024032848101507996.C03	Affymetrix.com:PhysicalArrayDesign:HT_HG-U133A	caArray	broad.mit.edu:image_acquisition:HT_HG-U133A:01	TCGA-06-0190-01A-01R-0233-01	5500024032848101507996.C03.CEL	broad.mit.edu_GBM.HT_HG-U133A.Level_1.4.1007.0	Expression-Gene	Level 1	yes	bd992b912bdc7bc7457ef1af35a35e55	broad.mit.edu:probeset_rma:HT_HG-U133A:01	TCGA-06-0190-01A-01R-0233-01	5500024032848101507996.C03.level2.data.txt	broad.mit.edu_GBM.HT_HG-U133A.Level_2.4.1007.0	Expression-Gene	Level 2	yes	605eae8944b1807b85b9f099c839148a	broad.mit.edu:gene_rma:HT_HG-U133A:01	TCGA-06-0190-01A-01R-0233-01	5500024032848101507996.C03.level3.data.txt	broad.mit.edu_GBM.HT_HG-U133A.Level_3.4.1007.0	Expression-Gene	Level 3	yes	faadeb0ffaefa55cf4a929868a93f606	TCGA-06-0190
1a87c9a0-1a8f-4c28-87f6-f358cadcef40	TCGA-06-0192-01B-01R-0338-01	broad.mit.edu:labeling:HT_HG-U133A:01	TCGA-06-0192-01B-01R-0338-01	biotin	MGED Ontology	broad.mit.edu:hybridization:HT_HG-U133A:01	BONES_p_TCGA_Batch8_9_RNA_HT_HG-U133A_96-HTA_A01_298034	Affymetrix.com:PhysicalArrayDesign:HT_HG-U133A	caArray	broad.mit.edu:image_acquisition:HT_HG-U133A:01	TCGA-06-0192-01B-01R-0338-01	BONES_p_TCGA_Batch8_9_RNA_HT_HG-U133A_96-HTA_A01_298034.CEL	broad.mit.edu_GBM.HT_HG-U133A.Level_1.8.1007.0	Expression-Gene	Level 1	yes	b35a056ceff17707d3445bcbb115de10	broad.mit.edu:probeset_rma:HT_HG-U133A:01	TCGA-06-0192-01B-01R-0338-01	BONES_p_TCGA_Batch8_9_RNA_HT_HG-U133A_96-HTA_A01_298034.level2.data.txt	broad.mit.edu_GBM.HT_HG-U133A.Level_2.8.1007.0	Expression-Gene	Level 2	yes	6c343380180618482c554a7a21a085e9	broad.mit.edu:gene_rma:HT_HG-U133A:01	TCGA-06-0192-01B-01R-0338-01	BONES_p_TCGA_Batch8_9_RNA_HT_HG-U133A_96-HTA_A01_298034.level3.data.txt	broad.mit.edu_GBM.HT_HG-U133A.Level_3.8.1007.0	Expression-Gene	Level 3	yes	d1696db08f193a2d8b8447237db8cedb	TCGA-06-0192
2058a19b-6120-4e59-9534-3b3a140bccdb	TCGA-06-0194-01A-01R-0280-01	broad.mit.edu:labeling:HT_HG-U133A:01	TCGA-06-0194-01A-01R-0280-01	biotin	MGED Ontology	broad.mit.edu:hybridization:HT_HG-U133A:01	5500024035736031208615.C09	Affymetrix.com:PhysicalArrayDesign:HT_HG-U133A	caArray	broad.mit.edu:image_acquisition:HT_HG-U133A:01	TCGA-06-0194-01A-01R-0280-01	5500024035736031208615.C09.CEL	broad.mit.edu_GBM.HT_HG-U133A.Level_1.5.1007.0	Expression-Gene	Level 1	yes	bc55a9325517632d7d4db469d757397d	broad.mit.edu:probeset_rma:HT_HG-U133A:01	TCGA-06-0194-01A-01R-0280-01	5500024035736031208615.C09.level2.data.txt	broad.mit.edu_GBM.HT_HG-U133A.Level_2.5.1007.0	Expression-Gene	Level 2	yes	cd825f2a266aa95d5336b1a8d4b6c777	broad.mit.edu:gene_rma:HT_HG-U133A:01	TCGA-06-0194-01A-01R-0280-01	5500024035736031208615.C09.level3.data.txt	broad.mit.edu_GBM.HT_HG-U133A.Level_3.5.1007.0	Expression-Gene	Level 3	yes	2e1f83d0533062fee79dfa101319d9f1	TCGA-06-0194
a09fd741-4923-4832-a526-a2171371ff4b	TCGA-06-0195-01B-01R-0233-01	broad.mit.edu:labeling:HT_HG-U133A:01	TCGA-06-0195-01B-01R-0233-01	biotin	MGED Ontology	broad.mit.edu:hybridization:HT_HG-U133A:01	5500024032848101507996.F04	Affymetrix.com:PhysicalArrayDesign:HT_HG-U133A	caArray	broad.mit.edu:image_acquisition:HT_HG-U133A:01	TCGA-06-0195-01B-01R-0233-01	5500024032848101507996.F04.CEL	broad.mit.edu_GBM.HT_HG-U133A.Level_1.4.1007.0	Expression-Gene	Level 1	yes	738ff69f6d822f7b63a0cede62f04fae	broad.mit.edu:probeset_rma:HT_HG-U133A:01	TCGA-06-0195-01B-01R-0233-01	5500024032848101507996.F04.level2.data.txt	broad.mit.edu_GBM.HT_HG-U133A.Level_2.4.1007.0	Expression-Gene	Level 2	yes	3b59cc7941643330e64e28931a34f32d	broad.mit.edu:gene_rma:HT_HG-U133A:01	TCGA-06-0195-01B-01R-0233-01	5500024032848101507996.F04.level3.data.txt	broad.mit.edu_GBM.HT_HG-U133A.Level_3.4.1007.0	Expression-Gene	Level 3	yes	ea92bbc21041312e0e6b0f11540e8cf0	TCGA-06-0195
1ba0b305-6c4c-48b0-94ad-28106ae118ff	TCGA-06-0197-01A-02R-0233-01	broad.mit.edu:labeling:HT_HG-U133A:01	TCGA-06-0197-01A-02R-0233-01	biotin	MGED Ontology	broad.mit.edu:hybridization:HT_HG-U133A:01	5500024032848101507996.D03	Affymetrix.com:PhysicalArrayDesign:HT_HG-U133A	caArray	broad.mit.edu:image_acquisition:HT_HG-U133A:01	TCGA-06-0197-01A-02R-0233-01	5500024032848101507996.D03.CEL	broad.mit.edu_GBM.HT_HG-U133A.Level_1.4.1007.0	Expression-Gene	Level 1	yes	77a98b39f12619f6cda0a879b89122fa	broad.mit.edu:probeset_rma:HT_HG-U133A:01	TCGA-06-0197-01A-02R-0233-01	5500024032848101507996.D03.level2.data.txt	broad.mit.edu_GBM.HT_HG-U133A.Level_2.4.1007.0	Expression-Gene	Level 2	yes	68b76460e524ea27e01566a4aec27139	broad.mit.edu:gene_rma:HT_HG-U133A:01	TCGA-06-0197-01A-02R-0233-01	5500024032848101507996.D03.level3.data.txt	broad.mit.edu_GBM.HT_HG-U133A.Level_3.4.1007.0	Expression-Gene	Level 3	yes	082f35a70dbdff2daff87b4233fd8c91	TCGA-06-0197
ee527f57-0777-4e7b-83ab-9a3c3441d22e	TCGA-06-0201-01A-01R-0233-01	broad.mit.edu:labeling:HT_HG-U133A:01	TCGA-06-0201-01A-01R-0233-01	biotin	MGED Ontology	broad.mit.edu:hybridization:HT_HG-U133A:01	5500024035100021608462.C10	Affymetrix.com:PhysicalArrayDesign:HT_HG-U133A	caArray	broad.mit.edu:image_acquisition:HT_HG-U133A:01	TCGA-06-0201-01A-01R-0233-01	5500024035100021608462.C10.CEL	broad.mit.edu_GBM.HT_HG-U133A.Level_1.4.1007.0	Expression-Gene	Level 1	yes	e553d75d7d32944d50444ab94e9a7c96	broad.mit.edu:probeset_rma:HT_HG-U133A:01	TCGA-06-0201-01A-01R-0233-01	5500024035100021608462.C10.level2.data.txt	broad.mit.edu_GBM.HT_HG-U133A.Level_2.4.1007.0	Expression-Gene	Level 2	yes	bf056d470aa0b1996c93d9e155a22e92	broad.mit.edu:gene_rma:HT_HG-U133A:01	TCGA-06-0201-01A-01R-0233-01	5500024035100021608462.C10.level3.data.txt	broad.mit.edu_GBM.HT_HG-U133A.Level_3.4.1007.0	Expression-Gene	Level 3	yes	00109bfa88e34e2407b2ef1860999d02	TCGA-06-0201
22564ac4-1e90-4e38-bc41-be05ccbffa52	TCGA-06-0206-01A-01R-0233-01	broad.mit.edu:labeling:HT_HG-U133A:01	TCGA-06-0206-01A-01R-0233-01	biotin	MGED Ontology	broad.mit.edu:hybridization:HT_HG-U133A:01	5500024032848101507996.D05	Affymetrix.com:PhysicalArrayDesign:HT_HG-U133A	caArray	broad.mit.edu:image_acquisition:HT_HG-U133A:01	TCGA-06-0206-01A-01R-0233-01	5500024032848101507996.D05.CEL	broad.mit.edu_GBM.HT_HG-U133A.Level_1.4.1007.0	Expression-Gene	Level 1	yes	cfc45d13e67cc5391eed5e1185889bf7	broad.mit.edu:probeset_rma:HT_HG-U133A:01	TCGA-06-0206-01A-01R-0233-01	5500024032848101507996.D05.level2.data.txt	broad.mit.edu_GBM.HT_HG-U133A.Level_2.4.1007.0	Expression-Gene	Level 2	yes	708bb0701a1b78f85603276b1a095b17	broad.mit.edu:gene_rma:HT_HG-U133A:01	TCGA-06-0206-01A-01R-0233-01	5500024032848101507996.D05.level3.data.txt	broad.mit.edu_GBM.HT_HG-U133A.Level_3.4.1007.0	Expression-Gene	Level 3	yes	f303deed42d85722f6882264fe97b09c	TCGA-06-0206
2afce3ef-f9cf-4ff9-8c9f-24ff207a1120	TCGA-06-0208-01A-01R-0233-01	broad.mit.edu:labeling:HT_HG-U133A:01	TCGA-06-0208-01A-01R-0233-01	biotin	MGED Ontology	broad.mit.edu:hybridization:HT_HG-U133A:01	5500024032848101507996.G04	Affymetrix.com:PhysicalArrayDesign:HT_HG-U133A	caArray	broad.mit.edu:image_acquisition:HT_HG-U133A:01	TCGA-06-0208-01A-01R-0233-01	5500024032848101507996.G04.CEL	broad.mit.edu_GBM.HT_HG-U133A.Level_1.4.1007.0	Expression-Gene	Level 1	yes	8c2adefa9de00d899ab28e9ca673ea09	broad.mit.edu:probeset_rma:HT_HG-U133A:01	TCGA-06-0208-01A-01R-0233-01	5500024032848101507996.G04.level2.data.txt	broad.mit.edu_GBM.HT_HG-U133A.Level_2.4.1007.0	Expression-Gene	Level 2	yes	6686e75c2a5a9fdbc754da868a321f4b	broad.mit.edu:gene_rma:HT_HG-U133A:01	TCGA-06-0208-01A-01R-0233-01	5500024032848101507996.G04.level3.data.txt	broad.mit.edu_GBM.HT_HG-U133A.Level_3.4.1007.0	Expression-Gene	Level 3	yes	45ed36c18ab5c9e8dd5959818e67b758	TCGA-06-0208
0a70e014-9cda-464a-8509-3a6dcb0f7ac8	TCGA-06-0210-01A-01R-0233-01	broad.mit.edu:labeling:HT_HG-U133A:01	TCGA-06-0210-01A-01R-0233-01	biotin	MGED Ontology	broad.mit.edu:hybridization:HT_HG-U133A:01	5500024032848101507996.H01	Affymetrix.com:PhysicalArrayDesign:HT_HG-U133A	caArray	broad.mit.edu:image_acquisition:HT_HG-U133A:01	TCGA-06-0210-01A-01R-0233-01	5500024032848101507996.H01.CEL	broad.mit.edu_GBM.HT_HG-U133A.Level_1.4.1007.0	Expression-Gene	Level 1	yes	67ede6a76b773e198aa44160cc3a83aa	broad.mit.edu:probeset_rma:HT_HG-U133A:01	TCGA-06-0210-01A-01R-0233-01	5500024032848101507996.H01.level2.data.txt	broad.mit.edu_GBM.HT_HG-U133A.Level_2.4.1007.0	Expression-Gene	Level 2	yes	1e28b0d7c05f3b2fc4f46b7ab9875654	broad.mit.edu:gene_rma:HT_HG-U133A:01	TCGA-06-0210-01A-01R-0233-01	5500024032848101507996.H01.level3.data.txt	broad.mit.edu_GBM.HT_HG-U133A.Level_3.4.1007.0	Expression-Gene	Level 3	yes	411bd0ef0e5192a6338b9b1c8c862bfd	TCGA-06-0210
48fcf671-cb1d-49be-ad07-fd24328c1f31	TCGA-06-0211-01A-01R-0233-01	broad.mit.edu:labeling:HT_HG-U133A:01	TCGA-06-0211-01A-01R-0233-01	biotin	MGED Ontology	broad.mit.edu:hybridization:HT_HG-U133A:01	5500024032848101507996.B05	Affymetrix.com:PhysicalArrayDesign:HT_HG-U133A	caArray	broad.mit.edu:image_acquisition:HT_HG-U133A:01	TCGA-06-0211-01A-01R-0233-01	5500024032848101507996.B05.CEL	broad.mit.edu_GBM.HT_HG-U133A.Level_1.4.1007.0	Expression-Gene	Level 1	yes	c711846b398a83517910d99526a0eb54	broad.mit.edu:probeset_rma:HT_HG-U133A:01	TCGA-06-0211-01A-01R-0233-01	5500024032848101507996.B05.level2.data.txt	broad.mit.edu_GBM.HT_HG-U133A.Level_2.4.1007.0	Expression-Gene	Level 2	yes	71fe3f7d893d035bf07fec898e34d770	broad.mit.edu:gene_rma:HT_HG-U133A:01	TCGA-06-0211-01A-01R-0233-01	5500024032848101507996.B05.level3.data.txt	broad.mit.edu_GBM.HT_HG-U133A.Level_3.4.1007.0	Expression-Gene	Level 3	yes	c4d3e86a3c6a37b0763692d772ce9ae7	TCGA-06-0211
19f5d5a7-30f7-4db4-81fb-8582edc3e10b	TCGA-06-0213-01A-01R-0233-01	broad.mit.edu:labeling:HT_HG-U133A:01	TCGA-06-0213-01A-01R-0233-01	biotin	MGED Ontology	broad.mit.edu:hybridization:HT_HG-U133A:01	5500024035100021608462.C11	Affymetrix.com:PhysicalArrayDesign:HT_HG-U133A	caArray	broad.mit.edu:image_acquisition:HT_HG-U133A:01	TCGA-06-0213-01A-01R-0233-01	5500024035100021608462.C11.CEL	broad.mit.edu_GBM.HT_HG-U133A.Level_1.4.1007.0	Expression-Gene	Level 1	yes	79d6bc4c6259c9a5590acb11dba9d531	broad.mit.edu:probeset_rma:HT_HG-U133A:01	TCGA-06-0213-01A-01R-0233-01	5500024035100021608462.C11.level2.data.txt	broad.mit.edu_GBM.HT_HG-U133A.Level_2.4.1007.0	Expression-Gene	Level 2	yes	d5b77f52640f5ba684c1cc0a202c65a0	broad.mit.edu:gene_rma:HT_HG-U133A:01	TCGA-06-0213-01A-01R-0233-01	5500024035100021608462.C11.level3.data.txt	broad.mit.edu_GBM.HT_HG-U133A.Level_3.4.1007.0	Expression-Gene	Level 3	yes	d388f7a11f7496c0bd62d18bec85d4f8	TCGA-06-0213
3a2af458-9b8e-4e0f-b3eb-a45d588dc8f6	TCGA-06-0214-01A-02R-0233-01	broad.mit.edu:labeling:HT_HG-U133A:01	TCGA-06-0214-01A-02R-0233-01	biotin	MGED Ontology	broad.mit.edu:hybridization:HT_HG-U133A:01	5500024032848101507996.C04	Affymetrix.com:PhysicalArrayDesign:HT_HG-U133A	caArray	broad.mit.edu:image_acquisition:HT_HG-U133A:01	TCGA-06-0214-01A-02R-0233-01	5500024032848101507996.C04.CEL	broad.mit.edu_GBM.HT_HG-U133A.Level_1.4.1007.0	Expression-Gene	Level 1	yes	911826f1db75ea81abcbd82b9c5fbd02	broad.mit.edu:probeset_rma:HT_HG-U133A:01	TCGA-06-0214-01A-02R-0233-01	5500024032848101507996.C04.level2.data.txt	broad.mit.edu_GBM.HT_HG-U133A.Level_2.4.1007.0	Expression-Gene	Level 2	yes	126391aee5ad5a09f91ee84ae7b6ac04	broad.mit.edu:gene_rma:HT_HG-U133A:01	TCGA-06-0214-01A-02R-0233-01	5500024032848101507996.C04.level3.data.txt	broad.mit.edu_GBM.HT_HG-U133A.Level_3.4.1007.0	Expression-Gene	Level 3	yes	b8f699235a0c4bbbcf8c3a32fd687149	TCGA-06-0214
365652af-897d-4fe3-a63d-90912c38890f	TCGA-06-0216-01B-01R-0338-01	broad.mit.edu:labeling:HT_HG-U133A:01	TCGA-06-0216-01B-01R-0338-01	biotin	MGED Ontology	broad.mit.edu:hybridization:HT_HG-U133A:01	BONES_p_TCGA_Batch8_9_RNA_HT_HG-U133A_96-HTA_A05_298092	Affymetrix.com:PhysicalArrayDesign:HT_HG-U133A	caArray	broad.mit.edu:image_acquisition:HT_HG-U133A:01	TCGA-06-0216-01B-01R-0338-01	BONES_p_TCGA_Batch8_9_RNA_HT_HG-U133A_96-HTA_A05_298092.CEL	broad.mit.edu_GBM.HT_HG-U133A.Level_1.8.1007.0	Expression-Gene	Level 1	yes	22d9731e29aec49b9097a966722de2f2	broad.mit.edu:probeset_rma:HT_HG-U133A:01	TCGA-06-0216-01B-01R-0338-01	BONES_p_TCGA_Batch8_9_RNA_HT_HG-U133A_96-HTA_A05_298092.level2.data.txt	broad.mit.edu_GBM.HT_HG-U133A.Level_2.8.1007.0	Expression-Gene	Level 2	yes	509e554bf0f5141bd7d7c8ff7402738b	broad.mit.edu:gene_rma:HT_HG-U133A:01	TCGA-06-0216-01B-01R-0338-01	BONES_p_TCGA_Batch8_9_RNA_HT_HG-U133A_96-HTA_A05_298092.level3.data.txt	broad.mit.edu_GBM.HT_HG-U133A.Level_3.8.1007.0	Expression-Gene	Level 3	yes	792e88e06a118e51ac564bdf3aab8330	TCGA-06-0216
740f2402-428f-47ec-b117-5d5bb221616d	TCGA-06-0219-01A-01R-0233-01	broad.mit.edu:labeling:HT_HG-U133A:01	TCGA-06-0219-01A-01R-0233-01	biotin	MGED Ontology	broad.mit.edu:hybridization:HT_HG-U133A:01	5500024037497121008340.A08	Affymetrix.com:PhysicalArrayDesign:HT_HG-U133A	caArray	broad.mit.edu:image_acquisition:HT_HG-U133A:01	TCGA-06-0219-01A-01R-0233-01	5500024037497121008340.A08.CEL	broad.mit.edu_GBM.HT_HG-U133A.Level_1.4.1007.0	Expression-Gene	Level 1	yes	12b390ca1f946d16709ed43d78c5f9a6	broad.mit.edu:probeset_rma:HT_HG-U133A:01	TCGA-06-0219-01A-01R-0233-01	5500024037497121008340.A08.level2.data.txt	broad.mit.edu_GBM.HT_HG-U133A.Level_2.4.1007.0	Expression-Gene	Level 2	yes	19e71f25e01474a78eeec4403375d295	broad.mit.edu:gene_rma:HT_HG-U133A:01	TCGA-06-0219-01A-01R-0233-01	5500024037497121008340.A08.level3.data.txt	broad.mit.edu_GBM.HT_HG-U133A.Level_3.4.1007.0	Expression-Gene	Level 3	yes	d0a9abb7a930e4fe77d2d0faf62c0542	TCGA-06-0219
3b9061e4-e306-49bc-b572-352b3bffc961	TCGA-06-0221-01A-01R-0233-01	broad.mit.edu:labeling:HT_HG-U133A:01	TCGA-06-0221-01A-01R-0233-01	biotin	MGED Ontology	broad.mit.edu:hybridization:HT_HG-U133A:01	5500024032848101507996.D04	Affymetrix.com:PhysicalArrayDesign:HT_HG-U133A	caArray	broad.mit.edu:image_acquisition:HT_HG-U133A:01	TCGA-06-0221-01A-01R-0233-01	5500024032848101507996.D04.CEL	broad.mit.edu_GBM.HT_HG-U133A.Level_1.4.1007.0	Expression-Gene	Level 1	yes	14a3f3880b39e34c56e5a4486e59536f	broad.mit.edu:probeset_rma:HT_HG-U133A:01	TCGA-06-0221-01A-01R-0233-01	5500024032848101507996.D04.level2.data.txt	broad.mit.edu_GBM.HT_HG-U133A.Level_2.4.1007.0	Expression-Gene	Level 2	yes	44d3c2a47e9f43a4fb962872738d0a7c	broad.mit.edu:gene_rma:HT_HG-U133A:01	TCGA-06-0221-01A-01R-0233-01	5500024032848101507996.D04.level3.data.txt	broad.mit.edu_GBM.HT_HG-U133A.Level_3.4.1007.0	Expression-Gene	Level 3	yes	7e7acd18952c9ef7c2d4278ae2d88f8b	TCGA-06-0221
ee17d9dc-8012-4606-ae56-1c96a49ae0a4	TCGA-06-0237-01A-02R-0233-01	broad.mit.edu:labeling:HT_HG-U133A:01	TCGA-06-0237-01A-02R-0233-01	biotin	MGED Ontology	broad.mit.edu:hybridization:HT_HG-U133A:01	5500024032848101507996.G03	Affymetrix.com:PhysicalArrayDesign:HT_HG-U133A	caArray	broad.mit.edu:image_acquisition:HT_HG-U133A:01	TCGA-06-0237-01A-02R-0233-01	5500024032848101507996.G03.CEL	broad.mit.edu_GBM.HT_HG-U133A.Level_1.4.1007.0	Expression-Gene	Level 1	yes	3b3e4d5a35eb79960aa49a396aae2107	broad.mit.edu:probeset_rma:HT_HG-U133A:01	TCGA-06-0237-01A-02R-0233-01	5500024032848101507996.G03.level2.data.txt	broad.mit.edu_GBM.HT_HG-U133A.Level_2.4.1007.0	Expression-Gene	Level 2	yes	46dc3f6786d13e7915eea519e1923280	broad.mit.edu:gene_rma:HT_HG-U133A:01	TCGA-06-0237-01A-02R-0233-01	5500024032848101507996.G03.level3.data.txt	broad.mit.edu_GBM.HT_HG-U133A.Level_3.4.1007.0	Expression-Gene	Level 3	yes	098fd8d1b9a8442f8335eecf5921abab	TCGA-06-0237
d59064fd-6246-4f87-8ca1-b7bacbf23f53	TCGA-06-0238-01A-02R-0306-01	broad.mit.edu:labeling:HT_HG-U133A:01	TCGA-06-0238-01A-02R-0306-01	biotin	MGED Ontology	broad.mit.edu:hybridization:HT_HG-U133A:01	5500024037497121008340.D01	Affymetrix.com:PhysicalArrayDesign:HT_HG-U133A	caArray	broad.mit.edu:image_acquisition:HT_HG-U133A:01	TCGA-06-0238-01A-02R-0306-01	5500024037497121008340.D01.CEL	broad.mit.edu_GBM.HT_HG-U133A.Level_1.7.1007.0	Expression-Gene	Level 1	yes	4e11fea653bc8bf872c0031f6b162be4	broad.mit.edu:probeset_rma:HT_HG-U133A:01	TCGA-06-0238-01A-02R-0306-01	5500024037497121008340.D01.level2.data.txt	broad.mit.edu_GBM.HT_HG-U133A.Level_2.7.1007.0	Expression-Gene	Level 2	yes	c98a6a49cbbe8add819350ba7c97dd88	broad.mit.edu:gene_rma:HT_HG-U133A:01	TCGA-06-0238-01A-02R-0306-01	5500024037497121008340.D01.level3.data.txt	broad.mit.edu_GBM.HT_HG-U133A.Level_3.7.1007.0	Expression-Gene	Level 3	yes	8b868e6311c701d8c83ce3adf6fa4a6d	TCGA-06-0238
dd61b7fb-09e3-4658-b8ba-1718c990638c	TCGA-06-0240-01A-02R-0233-01	broad.mit.edu:labeling:HT_HG-U133A:01	TCGA-06-0240-01A-02R-0233-01	biotin	MGED Ontology	broad.mit.edu:hybridization:HT_HG-U133A:01	5500024037497121008340.D09	Affymetrix.com:PhysicalArrayDesign:HT_HG-U133A	caArray	broad.mit.edu:image_acquisition:HT_HG-U133A:01	TCGA-06-0240-01A-02R-0233-01	5500024037497121008340.D09.CEL	broad.mit.edu_GBM.HT_HG-U133A.Level_1.4.1007.0	Expression-Gene	Level 1	yes	4d55294a965f946c6d06b0ece8fd03da	broad.mit.edu:probeset_rma:HT_HG-U133A:01	TCGA-06-0240-01A-02R-0233-01	5500024037497121008340.D09.level2.data.txt	broad.mit.edu_GBM.HT_HG-U133A.Level_2.4.1007.0	Expression-Gene	Level 2	yes	375540238a8ee8bd8d2a11f1056fac6d	broad.mit.edu:gene_rma:HT_HG-U133A:01	TCGA-06-0240-01A-02R-0233-01	5500024037497121008340.D09.level3.data.txt	broad.mit.edu_GBM.HT_HG-U133A.Level_3.4.1007.0	Expression-Gene	Level 3	yes	866c246184ac3bbaf36d8ea079b3a9b8	TCGA-06-0240
462d65e8-77a8-4ae7-89d4-4debd58a2d8b	TCGA-06-0241-01A-02R-0233-01	broad.mit.edu:labeling:HT_HG-U133A:01	TCGA-06-0241-01A-02R-0233-01	biotin	MGED Ontology	broad.mit.edu:hybridization:HT_HG-U133A:01	5500024032848101507996.B06	Affymetrix.com:PhysicalArrayDesign:HT_HG-U133A	caArray	broad.mit.edu:image_acquisition:HT_HG-U133A:01	TCGA-06-0241-01A-02R-0233-01	5500024032848101507996.B06.CEL	broad.mit.edu_GBM.HT_HG-U133A.Level_1.4.1007.0	Expression-Gene	Level 1	yes	21633793f94947d5c61b7ba3f7c673b1	broad.mit.edu:probeset_rma:HT_HG-U133A:01	TCGA-06-0241-01A-02R-0233-01	5500024032848101507996.B06.level2.data.txt	broad.mit.edu_GBM.HT_HG-U133A.Level_2.4.1007.0	Expression-Gene	Level 2	yes	0d878e7ab61444c6d5a3f464d707cfd9	broad.mit.edu:gene_rma:HT_HG-U133A:01	TCGA-06-0241-01A-02R-0233-01	5500024032848101507996.B06.level3.data.txt	broad.mit.edu_GBM.HT_HG-U133A.Level_3.4.1007.0	Expression-Gene	Level 3	yes	dcf870cedf86307e2a49316d24ec6807	TCGA-06-0241
aefd3500-cdaf-46d6-b266-8cd1c6bfdcec	TCGA-06-0394-01A-01R-0280-01	broad.mit.edu:labeling:HT_HG-U133A:01	TCGA-06-0394-01A-01R-0280-01	biotin	MGED Ontology	broad.mit.edu:hybridization:HT_HG-U133A:01	5500024035736031208615.D05	Affymetrix.com:PhysicalArrayDesign:HT_HG-U133A	caArray	broad.mit.edu:image_acquisition:HT_HG-U133A:01	TCGA-06-0394-01A-01R-0280-01	5500024035736031208615.D05.CEL	broad.mit.edu_GBM.HT_HG-U133A.Level_1.5.1007.0	Expression-Gene	Level 1	yes	93ba879da938e58e22e87b9a837fa3a8	broad.mit.edu:probeset_rma:HT_HG-U133A:01	TCGA-06-0394-01A-01R-0280-01	5500024035736031208615.D05.level2.data.txt	broad.mit.edu_GBM.HT_HG-U133A.Level_2.5.1007.0	Expression-Gene	Level 2	yes	b14f82ec538a9d04fb58c1c81baddf4b	broad.mit.edu:gene_rma:HT_HG-U133A:01	TCGA-06-0394-01A-01R-0280-01	5500024035736031208615.D05.level3.data.txt	broad.mit.edu_GBM.HT_HG-U133A.Level_3.5.1007.0	Expression-Gene	Level 3	yes	caa022aa1c87a77571d77995ad4d109b	TCGA-06-0394
5f20b831-1316-4ab8-910c-f3c279e32c53	TCGA-06-0397-01A-01R-0280-01	broad.mit.edu:labeling:HT_HG-U133A:01	TCGA-06-0397-01A-01R-0280-01	biotin	MGED Ontology	broad.mit.edu:hybridization:HT_HG-U133A:01	5.5e+22	Affymetrix.com:PhysicalArrayDesign:HT_HG-U133A	caArray	broad.mit.edu:image_acquisition:HT_HG-U133A:01	TCGA-06-0397-01A-01R-0280-01	5500024035736031208615.E01.CEL	broad.mit.edu_GBM.HT_HG-U133A.Level_1.5.1007.0	Expression-Gene	Level 1	yes	7c89a8d9d6b02b923a528a0e728e46d5	broad.mit.edu:probeset_rma:HT_HG-U133A:01	TCGA-06-0397-01A-01R-0280-01	5500024035736031208615.E01.level2.data.txt	broad.mit.edu_GBM.HT_HG-U133A.Level_2.5.1007.0	Expression-Gene	Level 2	yes	b7399df35492a673101407c331b6f408	broad.mit.edu:gene_rma:HT_HG-U133A:01	TCGA-06-0397-01A-01R-0280-01	5500024035736031208615.E01.level3.data.txt	broad.mit.edu_GBM.HT_HG-U133A.Level_3.5.1007.0	Expression-Gene	Level 3	yes	851abb0def89b965b0511ddbc0d1fa4e	TCGA-06-0397
b447ccff-11bd-421a-b9bc-27507dd7c037	TCGA-06-0402-01A-01R-0280-01	broad.mit.edu:labeling:HT_HG-U133A:01	TCGA-06-0402-01A-01R-0280-01	biotin	MGED Ontology	broad.mit.edu:hybridization:HT_HG-U133A:01	5.5e+30	Affymetrix.com:PhysicalArrayDesign:HT_HG-U133A	caArray	broad.mit.edu:image_acquisition:HT_HG-U133A:01	TCGA-06-0402-01A-01R-0280-01	5500024035736031208615.E09.CEL	broad.mit.edu_GBM.HT_HG-U133A.Level_1.5.1007.0	Expression-Gene	Level 1	yes	5490d145bf93665da20707d3ea6fd212	broad.mit.edu:probeset_rma:HT_HG-U133A:01	TCGA-06-0402-01A-01R-0280-01	5500024035736031208615.E09.level2.data.txt	broad.mit.edu_GBM.HT_HG-U133A.Level_2.5.1007.0	Expression-Gene	Level 2	yes	a12c753ce67fd9c20afaa890192e4807	broad.mit.edu:gene_rma:HT_HG-U133A:01	TCGA-06-0402-01A-01R-0280-01	5500024035736031208615.E09.level3.data.txt	broad.mit.edu_GBM.HT_HG-U133A.Level_3.5.1007.0	Expression-Gene	Level 3	yes	b0a5ea4bdb64ea05bc45abd007365047	TCGA-06-0402
bb95ccfd-a930-4f40-805e-de24cf2a367e	TCGA-06-0409-01A-02R-0280-01	broad.mit.edu:labeling:HT_HG-U133A:01	TCGA-06-0409-01A-02R-0280-01	biotin	MGED Ontology	broad.mit.edu:hybridization:HT_HG-U133A:01	5500024035736031208615.F05	Affymetrix.com:PhysicalArrayDesign:HT_HG-U133A	caArray	broad.mit.edu:image_acquisition:HT_HG-U133A:01	TCGA-06-0409-01A-02R-0280-01	5500024035736031208615.F05.CEL	broad.mit.edu_GBM.HT_HG-U133A.Level_1.5.1007.0	Expression-Gene	Level 1	yes	3041ce1a233a70b2fa25d1028cc58cfb	broad.mit.edu:probeset_rma:HT_HG-U133A:01	TCGA-06-0409-01A-02R-0280-01	5500024035736031208615.F05.level2.data.txt	broad.mit.edu_GBM.HT_HG-U133A.Level_2.5.1007.0	Expression-Gene	Level 2	yes	65cd257a603df4739e9a9b1dc977f4f8	broad.mit.edu:gene_rma:HT_HG-U133A:01	TCGA-06-0409-01A-02R-0280-01	5500024035736031208615.F05.level3.data.txt	broad.mit.edu_GBM.HT_HG-U133A.Level_3.5.1007.0	Expression-Gene	Level 3	yes	a318d4d1ee0b617836f93dcca2bf4173	TCGA-06-0409
1aeef8e5-ef2b-4e5f-aa00-428f70da1c94	TCGA-06-0410-01A-01R-0280-01	broad.mit.edu:labeling:HT_HG-U133A:01	TCGA-06-0410-01A-01R-0280-01	biotin	MGED Ontology	broad.mit.edu:hybridization:HT_HG-U133A:01	5500024035736031208615.A07	Affymetrix.com:PhysicalArrayDesign:HT_HG-U133A	caArray	broad.mit.edu:image_acquisition:HT_HG-U133A:01	TCGA-06-0410-01A-01R-0280-01	5500024035736031208615.A07.CEL	broad.mit.edu_GBM.HT_HG-U133A.Level_1.5.1007.0	Expression-Gene	Level 1	yes	fc0914f6375b82ad326ac0649e8d9530	broad.mit.edu:probeset_rma:HT_HG-U133A:01	TCGA-06-0410-01A-01R-0280-01	5500024035736031208615.A07.level2.data.txt	broad.mit.edu_GBM.HT_HG-U133A.Level_2.5.1007.0	Expression-Gene	Level 2	yes	22c855753bcc97ddda3df7d51a8fc3e1	broad.mit.edu:gene_rma:HT_HG-U133A:01	TCGA-06-0410-01A-01R-0280-01	5500024035736031208615.A07.level3.data.txt	broad.mit.edu_GBM.HT_HG-U133A.Level_3.5.1007.0	Expression-Gene	Level 3	yes	b305af411a658688e65af9882ad4714a	TCGA-06-0410
7d6feca3-3da5-44ab-b635-1554a715f1f7	TCGA-06-0412-01A-01R-0280-01	broad.mit.edu:labeling:HT_HG-U133A:01	TCGA-06-0412-01A-01R-0280-01	biotin	MGED Ontology	broad.mit.edu:hybridization:HT_HG-U133A:01	5500024035736031208615.B04	Affymetrix.com:PhysicalArrayDesign:HT_HG-U133A	caArray	broad.mit.edu:image_acquisition:HT_HG-U133A:01	TCGA-06-0412-01A-01R-0280-01	5500024035736031208615.B04.CEL	broad.mit.edu_GBM.HT_HG-U133A.Level_1.5.1007.0	Expression-Gene	Level 1	yes	832e8bd86fea27297085830cdf814e2e	broad.mit.edu:probeset_rma:HT_HG-U133A:01	TCGA-06-0412-01A-01R-0280-01	5500024035736031208615.B04.level2.data.txt	broad.mit.edu_GBM.HT_HG-U133A.Level_2.5.1007.0	Expression-Gene	Level 2	yes	a9533a4a357668dcfe679f4b7b2a72bb	broad.mit.edu:gene_rma:HT_HG-U133A:01	TCGA-06-0412-01A-01R-0280-01	5500024035736031208615.B04.level3.data.txt	broad.mit.edu_GBM.HT_HG-U133A.Level_3.5.1007.0	Expression-Gene	Level 3	yes	3d0700af66afc43d02ee9b58d4d86c4d	TCGA-06-0412
1219d571-62b7-4920-aadc-337693d7051c	TCGA-06-0413-01A-01R-0280-01	broad.mit.edu:labeling:HT_HG-U133A:01	TCGA-06-0413-01A-01R-0280-01	biotin	MGED Ontology	broad.mit.edu:hybridization:HT_HG-U133A:01	5500024035736031208615.C01	Affymetrix.com:PhysicalArrayDesign:HT_HG-U133A	caArray	broad.mit.edu:image_acquisition:HT_HG-U133A:01	TCGA-06-0413-01A-01R-0280-01	5500024035736031208615.C01.CEL	broad.mit.edu_GBM.HT_HG-U133A.Level_1.5.1007.0	Expression-Gene	Level 1	yes	99221000ab61b598967a75e51588b9b5	broad.mit.edu:probeset_rma:HT_HG-U133A:01	TCGA-06-0413-01A-01R-0280-01	5500024035736031208615.C01.level2.data.txt	broad.mit.edu_GBM.HT_HG-U133A.Level_2.5.1007.0	Expression-Gene	Level 2	yes	237c2208c406acee535afe5104f8c6ec	broad.mit.edu:gene_rma:HT_HG-U133A:01	TCGA-06-0413-01A-01R-0280-01	5500024035736031208615.C01.level3.data.txt	broad.mit.edu_GBM.HT_HG-U133A.Level_3.5.1007.0	Expression-Gene	Level 3	yes	5e78277790650aebf1aaf317549bb5bc	TCGA-06-0413
8a39869f-4597-46d1-b180-d25f73ad4a0e	TCGA-06-0414-01A-01R-0280-01	broad.mit.edu:labeling:HT_HG-U133A:01	TCGA-06-0414-01A-01R-0280-01	biotin	MGED Ontology	broad.mit.edu:hybridization:HT_HG-U133A:01	5500024035736031208615.C10	Affymetrix.com:PhysicalArrayDesign:HT_HG-U133A	caArray	broad.mit.edu:image_acquisition:HT_HG-U133A:01	TCGA-06-0414-01A-01R-0280-01	5500024035736031208615.C10.CEL	broad.mit.edu_GBM.HT_HG-U133A.Level_1.5.1007.0	Expression-Gene	Level 1	yes	792dcaa66dbf689df43d241c84d10166	broad.mit.edu:probeset_rma:HT_HG-U133A:01	TCGA-06-0414-01A-01R-0280-01	5500024035736031208615.C10.level2.data.txt	broad.mit.edu_GBM.HT_HG-U133A.Level_2.5.1007.0	Expression-Gene	Level 2	yes	0b9ef0f80b4cd19065268c1d701234ef	broad.mit.edu:gene_rma:HT_HG-U133A:01	TCGA-06-0414-01A-01R-0280-01	5500024035736031208615.C10.level3.data.txt	broad.mit.edu_GBM.HT_HG-U133A.Level_3.5.1007.0	Expression-Gene	Level 3	yes	f41615a6eac3a3eb2aebce124df5b1b6	TCGA-06-0414
12c9a0b5-7134-4a2c-b41f-63256ec0f5de	TCGA-06-0644-01A-02R-0306-01	broad.mit.edu:labeling:HT_HG-U133A:01	TCGA-06-0644-01A-02R-0306-01	biotin	MGED Ontology	broad.mit.edu:hybridization:HT_HG-U133A:01	5500024037497121008340.D04	Affymetrix.com:PhysicalArrayDesign:HT_HG-U133A	caArray	broad.mit.edu:image_acquisition:HT_HG-U133A:01	TCGA-06-0644-01A-02R-0306-01	5500024037497121008340.D04.CEL	broad.mit.edu_GBM.HT_HG-U133A.Level_1.7.1007.0	Expression-Gene	Level 1	yes	d9f5d3e2766da4b4065c9a8340a5fe84	broad.mit.edu:probeset_rma:HT_HG-U133A:01	TCGA-06-0644-01A-02R-0306-01	5500024037497121008340.D04.level2.data.txt	broad.mit.edu_GBM.HT_HG-U133A.Level_2.7.1007.0	Expression-Gene	Level 2	yes	bc4c689d8d27f3d93d39f8576762becc	broad.mit.edu:gene_rma:HT_HG-U133A:01	TCGA-06-0644-01A-02R-0306-01	5500024037497121008340.D04.level3.data.txt	broad.mit.edu_GBM.HT_HG-U133A.Level_3.7.1007.0	Expression-Gene	Level 3	yes	2a96bc9a42394c8da39d7ba47b71d772	TCGA-06-0644
f612046b-e280-4a2d-8d8d-29ad0028753d	TCGA-06-0645-01A-01R-0306-01	broad.mit.edu:labeling:HT_HG-U133A:01	TCGA-06-0645-01A-01R-0306-01	biotin	MGED Ontology	broad.mit.edu:hybridization:HT_HG-U133A:01	5500024037497121008340.D06	Affymetrix.com:PhysicalArrayDesign:HT_HG-U133A	caArray	broad.mit.edu:image_acquisition:HT_HG-U133A:01	TCGA-06-0645-01A-01R-0306-01	5500024037497121008340.D06.CEL	broad.mit.edu_GBM.HT_HG-U133A.Level_1.7.1007.0	Expression-Gene	Level 1	yes	c333b402ae795c8d09b0e20d08f848e1	broad.mit.edu:probeset_rma:HT_HG-U133A:01	TCGA-06-0645-01A-01R-0306-01	5500024037497121008340.D06.level2.data.txt	broad.mit.edu_GBM.HT_HG-U133A.Level_2.7.1007.0	Expression-Gene	Level 2	yes	83b9a13d49ac0df2df72e2738b642875	broad.mit.edu:gene_rma:HT_HG-U133A:01	TCGA-06-0645-01A-01R-0306-01	5500024037497121008340.D06.level3.data.txt	broad.mit.edu_GBM.HT_HG-U133A.Level_3.7.1007.0	Expression-Gene	Level 3	yes	6e8888f0b3194f60af71100e989a3115	TCGA-06-0645
f53a7163-626a-452e-8107-476a62ada46e	TCGA-06-0646-01A-01R-0306-01	broad.mit.edu:labeling:HT_HG-U133A:01	TCGA-06-0646-01A-01R-0306-01	biotin	MGED Ontology	broad.mit.edu:hybridization:HT_HG-U133A:01	5500024037497121008340.F07	Affymetrix.com:PhysicalArrayDesign:HT_HG-U133A	caArray	broad.mit.edu:image_acquisition:HT_HG-U133A:01	TCGA-06-0646-01A-01R-0306-01	5500024037497121008340.F07.CEL	broad.mit.edu_GBM.HT_HG-U133A.Level_1.7.1007.0	Expression-Gene	Level 1	yes	4093a5062f4d5a7d3754f57cfb86bccd	broad.mit.edu:probeset_rma:HT_HG-U133A:01	TCGA-06-0646-01A-01R-0306-01	5500024037497121008340.F07.level2.data.txt	broad.mit.edu_GBM.HT_HG-U133A.Level_2.7.1007.0	Expression-Gene	Level 2	yes	b6a88e6d3af19bbb057212f00903481c	broad.mit.edu:gene_rma:HT_HG-U133A:01	TCGA-06-0646-01A-01R-0306-01	5500024037497121008340.F07.level3.data.txt	broad.mit.edu_GBM.HT_HG-U133A.Level_3.7.1007.0	Expression-Gene	Level 3	yes	67fa0e2aed4803f80e52221bea7f99e6	TCGA-06-0646
573eafaf-2f00-4e5b-beb1-8cdcc64dd2fc	TCGA-06-0648-01A-01R-0306-01	broad.mit.edu:labeling:HT_HG-U133A:01	TCGA-06-0648-01A-01R-0306-01	biotin	MGED Ontology	broad.mit.edu:hybridization:HT_HG-U133A:01	5500024037497121008340.C05	Affymetrix.com:PhysicalArrayDesign:HT_HG-U133A	caArray	broad.mit.edu:image_acquisition:HT_HG-U133A:01	TCGA-06-0648-01A-01R-0306-01	5500024037497121008340.C05.CEL	broad.mit.edu_GBM.HT_HG-U133A.Level_1.7.1007.0	Expression-Gene	Level 1	yes	b1c6647b5f3b555a13de8af48b99920f	broad.mit.edu:probeset_rma:HT_HG-U133A:01	TCGA-06-0648-01A-01R-0306-01	5500024037497121008340.C05.level2.data.txt	broad.mit.edu_GBM.HT_HG-U133A.Level_2.7.1007.0	Expression-Gene	Level 2	yes	3d036139be87addd2853f8042a3a8345	broad.mit.edu:gene_rma:HT_HG-U133A:01	TCGA-06-0648-01A-01R-0306-01	5500024037497121008340.C05.level3.data.txt	broad.mit.edu_GBM.HT_HG-U133A.Level_3.7.1007.0	Expression-Gene	Level 3	yes	773d14b2df9e43c855b38dae5bc97764	TCGA-06-0648
f227456c-71df-49a0-a63c-57098e4ce75c	TCGA-06-0649-01B-01R-0338-01	broad.mit.edu:labeling:HT_HG-U133A:01	TCGA-06-0649-01B-01R-0338-01	biotin	MGED Ontology	broad.mit.edu:hybridization:HT_HG-U133A:01	BONES_p_TCGA_Batch8_9_RNA_HT_HG-U133A_96-HTA_A09_298056	Affymetrix.com:PhysicalArrayDesign:HT_HG-U133A	caArray	broad.mit.edu:image_acquisition:HT_HG-U133A:01	TCGA-06-0649-01B-01R-0338-01	BONES_p_TCGA_Batch8_9_RNA_HT_HG-U133A_96-HTA_A09_298056.CEL	broad.mit.edu_GBM.HT_HG-U133A.Level_1.8.1007.0	Expression-Gene	Level 1	yes	74b36f9376a750ded3b954c9db6b0483	broad.mit.edu:probeset_rma:HT_HG-U133A:01	TCGA-06-0649-01B-01R-0338-01	BONES_p_TCGA_Batch8_9_RNA_HT_HG-U133A_96-HTA_A09_298056.level2.data.txt	broad.mit.edu_GBM.HT_HG-U133A.Level_2.8.1007.0	Expression-Gene	Level 2	yes	c1dd14312ee4a56963fa93e0af2a0417	broad.mit.edu:gene_rma:HT_HG-U133A:01	TCGA-06-0649-01B-01R-0338-01	BONES_p_TCGA_Batch8_9_RNA_HT_HG-U133A_96-HTA_A09_298056.level3.data.txt	broad.mit.edu_GBM.HT_HG-U133A.Level_3.8.1007.0	Expression-Gene	Level 3	yes	4d7c6814e722e6a04815546ddb1d5fc9	TCGA-06-0649
0a6d7636-d7eb-47e6-8920-617d1a4df13a	TCGA-06-0650-01A-02R-1698-01	broad.mit.edu:labeling:HT_HG-U133A:01	TCGA-06-0650-01A-02R-1698-01	biotin	MGED Ontology	broad.mit.edu:hybridization:HT_HG-U133A:01	URGED_p_TCGA_Pop_May2011_HT_HG-U133A_96-HTA_A01_787034	Affymetrix.com:PhysicalArrayDesign:HT_HG-U133A	caArray	broad.mit.edu:image_acquisition:HT_HG-U133A:01	TCGA-06-0650-01A-02R-1698-01	URGED_p_TCGA_Pop_May2011_HT_HG-U133A_96-HTA_A01_787034.CEL	broad.mit.edu_GBM.HT_HG-U133A.Level_1.111.1007.0	Expression-Gene	Level 1	yes	d3396fb481e942fa2baef19d21b4c600	broad.mit.edu:probeset_rma:HT_HG-U133A:01	TCGA-06-0650-01A-02R-1698-01	URGED_p_TCGA_Pop_May2011_HT_HG-U133A_96-HTA_A01_787034.level2.data.txt	broad.mit.edu_GBM.HT_HG-U133A.Level_2.111.1007.0	Expression-Gene	Level 2	yes	c4d4205069ee384db3fcf0e103680933	broad.mit.edu:gene_rma:HT_HG-U133A:01	TCGA-06-0650-01A-02R-1698-01	URGED_p_TCGA_Pop_May2011_HT_HG-U133A_96-HTA_A01_787034.level3.data.txt	broad.mit.edu_GBM.HT_HG-U133A.Level_3.111.1007.0	Expression-Gene	Level 3	yes	04458ad963618414e456ef4ba25669fc	TCGA-06-0650
26a0789e-8cd6-45ed-adff-54b31a99c376	TCGA-06-0686-01A-01R-0338-01	broad.mit.edu:labeling:HT_HG-U133A:01	TCGA-06-0686-01A-01R-0338-01	biotin	MGED Ontology	broad.mit.edu:hybridization:HT_HG-U133A:01	BONES_p_TCGA_Batch8_9_RNA_HT_HG-U133A_96-HTA_A02_298028	Affymetrix.com:PhysicalArrayDesign:HT_HG-U133A	caArray	broad.mit.edu:image_acquisition:HT_HG-U133A:01	TCGA-06-0686-01A-01R-0338-01	BONES_p_TCGA_Batch8_9_RNA_HT_HG-U133A_96-HTA_A02_298028.CEL	broad.mit.edu_GBM.HT_HG-U133A.Level_1.8.1007.0	Expression-Gene	Level 1	yes	d55c455d3f22f03c4357ec442991efe4	broad.mit.edu:probeset_rma:HT_HG-U133A:01	TCGA-06-0686-01A-01R-0338-01	BONES_p_TCGA_Batch8_9_RNA_HT_HG-U133A_96-HTA_A02_298028.level2.data.txt	broad.mit.edu_GBM.HT_HG-U133A.Level_2.8.1007.0	Expression-Gene	Level 2	yes	aea9dc4f262895393e4a762cc1421aa2	broad.mit.edu:gene_rma:HT_HG-U133A:01	TCGA-06-0686-01A-01R-0338-01	BONES_p_TCGA_Batch8_9_RNA_HT_HG-U133A_96-HTA_A02_298028.level3.data.txt	broad.mit.edu_GBM.HT_HG-U133A.Level_3.8.1007.0	Expression-Gene	Level 3	yes	1cfa3c1b6a93009144a9011b63a46ceb	TCGA-06-0686
17273fe3-f44d-443d-b2dc-fd7265c9a4cc	TCGA-06-0743-01A-01R-0338-01	broad.mit.edu:labeling:HT_HG-U133A:01	TCGA-06-0743-01A-01R-0338-01	biotin	MGED Ontology	broad.mit.edu:hybridization:HT_HG-U133A:01	BONES_p_TCGA_Batch8_9_RNA_HT_HG-U133A_96-HTA_C04_298070	Affymetrix.com:PhysicalArrayDesign:HT_HG-U133A	caArray	broad.mit.edu:image_acquisition:HT_HG-U133A:01	TCGA-06-0743-01A-01R-0338-01	BONES_p_TCGA_Batch8_9_RNA_HT_HG-U133A_96-HTA_C04_298070.CEL	broad.mit.edu_GBM.HT_HG-U133A.Level_1.8.1007.0	Expression-Gene	Level 1	yes	b98c2dbf96c748cebfc754ff5f3b53e5	broad.mit.edu:probeset_rma:HT_HG-U133A:01	TCGA-06-0743-01A-01R-0338-01	BONES_p_TCGA_Batch8_9_RNA_HT_HG-U133A_96-HTA_C04_298070.level2.data.txt	broad.mit.edu_GBM.HT_HG-U133A.Level_2.8.1007.0	Expression-Gene	Level 2	yes	8a388fc7b2133789d184b219cac276cc	broad.mit.edu:gene_rma:HT_HG-U133A:01	TCGA-06-0743-01A-01R-0338-01	BONES_p_TCGA_Batch8_9_RNA_HT_HG-U133A_96-HTA_C04_298070.level3.data.txt	broad.mit.edu_GBM.HT_HG-U133A.Level_3.8.1007.0	Expression-Gene	Level 3	yes	8324e6fb863170fdce0bde6e15405b78	TCGA-06-0743
81326363-0c6a-414c-8550-3d7fa4935b00	TCGA-06-0744-01A-01R-0338-01	broad.mit.edu:labeling:HT_HG-U133A:01	TCGA-06-0744-01A-01R-0338-01	biotin	MGED Ontology	broad.mit.edu:hybridization:HT_HG-U133A:01	BONES_p_TCGA_Batch8_9_RNA_HT_HG-U133A_96-HTA_A03_297980	Affymetrix.com:PhysicalArrayDesign:HT_HG-U133A	caArray	broad.mit.edu:image_acquisition:HT_HG-U133A:01	TCGA-06-0744-01A-01R-0338-01	BONES_p_TCGA_Batch8_9_RNA_HT_HG-U133A_96-HTA_A03_297980.CEL	broad.mit.edu_GBM.HT_HG-U133A.Level_1.8.1007.0	Expression-Gene	Level 1	yes	ab2ffe807c45d148371f4e8d2a1093b0	broad.mit.edu:probeset_rma:HT_HG-U133A:01	TCGA-06-0744-01A-01R-0338-01	BONES_p_TCGA_Batch8_9_RNA_HT_HG-U133A_96-HTA_A03_297980.level2.data.txt	broad.mit.edu_GBM.HT_HG-U133A.Level_2.8.1007.0	Expression-Gene	Level 2	yes	91676eca651cb3855d507702c2c817a6	broad.mit.edu:gene_rma:HT_HG-U133A:01	TCGA-06-0744-01A-01R-0338-01	BONES_p_TCGA_Batch8_9_RNA_HT_HG-U133A_96-HTA_A03_297980.level3.data.txt	broad.mit.edu_GBM.HT_HG-U133A.Level_3.8.1007.0	Expression-Gene	Level 3	yes	b4f6a7ba7f8c5358d7d02fc93d1a7e82	TCGA-06-0744
b9f61d14-86ad-4de4-b921-63f42016e6f4	TCGA-06-0745-01A-01R-0338-01	broad.mit.edu:labeling:HT_HG-U133A:01	TCGA-06-0745-01A-01R-0338-01	biotin	MGED Ontology	broad.mit.edu:hybridization:HT_HG-U133A:01	BONES_p_TCGA_Batch8_9_RNA_HT_HG-U133A_96-HTA_A07_297924	Affymetrix.com:PhysicalArrayDesign:HT_HG-U133A	caArray	broad.mit.edu:image_acquisition:HT_HG-U133A:01	TCGA-06-0745-01A-01R-0338-01	BONES_p_TCGA_Batch8_9_RNA_HT_HG-U133A_96-HTA_A07_297924.CEL	broad.mit.edu_GBM.HT_HG-U133A.Level_1.8.1007.0	Expression-Gene	Level 1	yes	e41849294ebc864d511b565068381d22	broad.mit.edu:probeset_rma:HT_HG-U133A:01	TCGA-06-0745-01A-01R-0338-01	BONES_p_TCGA_Batch8_9_RNA_HT_HG-U133A_96-HTA_A07_297924.level2.data.txt	broad.mit.edu_GBM.HT_HG-U133A.Level_2.8.1007.0	Expression-Gene	Level 2	yes	ac632d3e1b28517fbb12b0d536d486f1	broad.mit.edu:gene_rma:HT_HG-U133A:01	TCGA-06-0745-01A-01R-0338-01	BONES_p_TCGA_Batch8_9_RNA_HT_HG-U133A_96-HTA_A07_297924.level3.data.txt	broad.mit.edu_GBM.HT_HG-U133A.Level_3.8.1007.0	Expression-Gene	Level 3	yes	e9d02d05b9946feb730e3e9bb5881bf9	TCGA-06-0745
64763d7a-2512-4f59-bab7-4ecffa95cec5	TCGA-06-0747-01A-01R-0338-01	broad.mit.edu:labeling:HT_HG-U133A:01	TCGA-06-0747-01A-01R-0338-01	biotin	MGED Ontology	broad.mit.edu:hybridization:HT_HG-U133A:01	BONES_p_TCGA_Batch8_9_RNA_HT_HG-U133A_96-HTA_H06_298000	Affymetrix.com:PhysicalArrayDesign:HT_HG-U133A	caArray	broad.mit.edu:image_acquisition:HT_HG-U133A:01	TCGA-06-0747-01A-01R-0338-01	BONES_p_TCGA_Batch8_9_RNA_HT_HG-U133A_96-HTA_H06_298000.CEL	broad.mit.edu_GBM.HT_HG-U133A.Level_1.8.1007.0	Expression-Gene	Level 1	yes	20e6cc8ec996ca4b47aedc9f14592157	broad.mit.edu:probeset_rma:HT_HG-U133A:01	TCGA-06-0747-01A-01R-0338-01	BONES_p_TCGA_Batch8_9_RNA_HT_HG-U133A_96-HTA_H06_298000.level2.data.txt	broad.mit.edu_GBM.HT_HG-U133A.Level_2.8.1007.0	Expression-Gene	Level 2	yes	f6980c83cbebd3df8627e859372f950b	broad.mit.edu:gene_rma:HT_HG-U133A:01	TCGA-06-0747-01A-01R-0338-01	BONES_p_TCGA_Batch8_9_RNA_HT_HG-U133A_96-HTA_H06_298000.level3.data.txt	broad.mit.edu_GBM.HT_HG-U133A.Level_3.8.1007.0	Expression-Gene	Level 3	yes	f959a6c59988bd062d5a130fad263e83	TCGA-06-0747
f38a9ae4-ed75-466b-8f98-eff28a11a274	TCGA-06-0749-01A-01R-0338-01	broad.mit.edu:labeling:HT_HG-U133A:01	TCGA-06-0749-01A-01R-0338-01	biotin	MGED Ontology	broad.mit.edu:hybridization:HT_HG-U133A:01	BONES_p_TCGA_Batch8_9_RNA_HT_HG-U133A_96-HTA_B03_298026	Affymetrix.com:PhysicalArrayDesign:HT_HG-U133A	caArray	broad.mit.edu:image_acquisition:HT_HG-U133A:01	TCGA-06-0749-01A-01R-0338-01	BONES_p_TCGA_Batch8_9_RNA_HT_HG-U133A_96-HTA_B03_298026.CEL	broad.mit.edu_GBM.HT_HG-U133A.Level_1.8.1007.0	Expression-Gene	Level 1	yes	ec128501a285bac53fcd75ef1387667c	broad.mit.edu:probeset_rma:HT_HG-U133A:01	TCGA-06-0749-01A-01R-0338-01	BONES_p_TCGA_Batch8_9_RNA_HT_HG-U133A_96-HTA_B03_298026.level2.data.txt	broad.mit.edu_GBM.HT_HG-U133A.Level_2.8.1007.0	Expression-Gene	Level 2	yes	80087d881877f60c50bff28f74cf68cf	broad.mit.edu:gene_rma:HT_HG-U133A:01	TCGA-06-0749-01A-01R-0338-01	BONES_p_TCGA_Batch8_9_RNA_HT_HG-U133A_96-HTA_B03_298026.level3.data.txt	broad.mit.edu_GBM.HT_HG-U133A.Level_3.8.1007.0	Expression-Gene	Level 3	yes	bc58d330ea09ab5d32a2107bc61a844a	TCGA-06-0749
bd168f89-8f8a-4ee4-b539-eb56588a1a74	TCGA-06-0750-01A-01R-0338-01	broad.mit.edu:labeling:HT_HG-U133A:01	TCGA-06-0750-01A-01R-0338-01	biotin	MGED Ontology	broad.mit.edu:hybridization:HT_HG-U133A:01	BONES_p_TCGA_Batch8_9_RNA_HT_HG-U133A_96-HTA_B07_297984	Affymetrix.com:PhysicalArrayDesign:HT_HG-U133A	caArray	broad.mit.edu:image_acquisition:HT_HG-U133A:01	TCGA-06-0750-01A-01R-0338-01	BONES_p_TCGA_Batch8_9_RNA_HT_HG-U133A_96-HTA_B07_297984.CEL	broad.mit.edu_GBM.HT_HG-U133A.Level_1.8.1007.0	Expression-Gene	Level 1	yes	bd1e9524f6b72189aea09f9535bf77fd	broad.mit.edu:probeset_rma:HT_HG-U133A:01	TCGA-06-0750-01A-01R-0338-01	BONES_p_TCGA_Batch8_9_RNA_HT_HG-U133A_96-HTA_B07_297984.level2.data.txt	broad.mit.edu_GBM.HT_HG-U133A.Level_2.8.1007.0	Expression-Gene	Level 2	yes	125055cc80e65a47064bd47cd97860f0	broad.mit.edu:gene_rma:HT_HG-U133A:01	TCGA-06-0750-01A-01R-0338-01	BONES_p_TCGA_Batch8_9_RNA_HT_HG-U133A_96-HTA_B07_297984.level3.data.txt	broad.mit.edu_GBM.HT_HG-U133A.Level_3.8.1007.0	Expression-Gene	Level 3	yes	21e4783aa5a02d37cce47c8f87c1202f	TCGA-06-0750
afe66af9-e7e0-4fdf-a923-30c9bea3b9e7	TCGA-06-0875-01A-01R-0389-01	broad.mit.edu:labeling:HT_HG-U133A:01	TCGA-06-0875-01A-01R-0389-01	biotin	MGED Ontology	broad.mit.edu:hybridization:HT_HG-U133A:01	NIDUS_p_TCGA_Batch10_RNA_HT_HG-U133A_96-HTA_B11_400384	Affymetrix.com:PhysicalArrayDesign:HT_HG-U133A	caArray	broad.mit.edu:image_acquisition:HT_HG-U133A:01	TCGA-06-0875-01A-01R-0389-01	NIDUS_p_TCGA_Batch10_RNA_HT_HG-U133A_96-HTA_B11_400384.CEL	broad.mit.edu_GBM.HT_HG-U133A.Level_1.10.1007.0	Expression-Gene	Level 1	yes	349d2b1d0da09e8638ec8baf4f132ff5	broad.mit.edu:probeset_rma:HT_HG-U133A:01	TCGA-06-0875-01A-01R-0389-01	NIDUS_p_TCGA_Batch10_RNA_HT_HG-U133A_96-HTA_B11_400384.level2.data.txt	broad.mit.edu_GBM.HT_HG-U133A.Level_2.10.1007.0	Expression-Gene	Level 2	yes	e6ac1d411437daaddd1aea337d40f2f1	broad.mit.edu:gene_rma:HT_HG-U133A:01	TCGA-06-0875-01A-01R-0389-01	NIDUS_p_TCGA_Batch10_RNA_HT_HG-U133A_96-HTA_B11_400384.level3.data.txt	broad.mit.edu_GBM.HT_HG-U133A.Level_3.10.1007.0	Expression-Gene	Level 3	yes	3a8ec402cfbb9b44dd53fecae15d96de	TCGA-06-0875
81e7fa03-720b-4359-b581-4043f9e0d29c	TCGA-06-0876-01A-01R-0389-01	broad.mit.edu:labeling:HT_HG-U133A:01	TCGA-06-0876-01A-01R-0389-01	biotin	MGED Ontology	broad.mit.edu:hybridization:HT_HG-U133A:01	NIDUS_p_TCGA_Batch10_RNA_HT_HG-U133A_96-HTA_C02_400444	Affymetrix.com:PhysicalArrayDesign:HT_HG-U133A	caArray	broad.mit.edu:image_acquisition:HT_HG-U133A:01	TCGA-06-0876-01A-01R-0389-01	NIDUS_p_TCGA_Batch10_RNA_HT_HG-U133A_96-HTA_C02_400444.CEL	broad.mit.edu_GBM.HT_HG-U133A.Level_1.10.1007.0	Expression-Gene	Level 1	yes	f1e6b8b4588cf9a9d9ad2c36e07f43d8	broad.mit.edu:probeset_rma:HT_HG-U133A:01	TCGA-06-0876-01A-01R-0389-01	NIDUS_p_TCGA_Batch10_RNA_HT_HG-U133A_96-HTA_C02_400444.level2.data.txt	broad.mit.edu_GBM.HT_HG-U133A.Level_2.10.1007.0	Expression-Gene	Level 2	yes	892b025bc61a736eebfc88a71624c18a	broad.mit.edu:gene_rma:HT_HG-U133A:01	TCGA-06-0876-01A-01R-0389-01	NIDUS_p_TCGA_Batch10_RNA_HT_HG-U133A_96-HTA_C02_400444.level3.data.txt	broad.mit.edu_GBM.HT_HG-U133A.Level_3.10.1007.0	Expression-Gene	Level 3	yes	c0bd3085ee01d33a0d54ef477ee991f0	TCGA-06-0876
f039cb84-7444-4aa0-b6a1-a63c7f31bdd0	TCGA-06-0877-01A-01R-0389-01	broad.mit.edu:labeling:HT_HG-U133A:01	TCGA-06-0877-01A-01R-0389-01	biotin	MGED Ontology	broad.mit.edu:hybridization:HT_HG-U133A:01	NIDUS_p_TCGA_Batch10_RNA_HT_HG-U133A_96-HTA_C05_400434	Affymetrix.com:PhysicalArrayDesign:HT_HG-U133A	caArray	broad.mit.edu:image_acquisition:HT_HG-U133A:01	TCGA-06-0877-01A-01R-0389-01	NIDUS_p_TCGA_Batch10_RNA_HT_HG-U133A_96-HTA_C05_400434.CEL	broad.mit.edu_GBM.HT_HG-U133A.Level_1.10.1007.0	Expression-Gene	Level 1	yes	b9420b0d3421909dba9aaeefe4d33202	broad.mit.edu:probeset_rma:HT_HG-U133A:01	TCGA-06-0877-01A-01R-0389-01	NIDUS_p_TCGA_Batch10_RNA_HT_HG-U133A_96-HTA_C05_400434.level2.data.txt	broad.mit.edu_GBM.HT_HG-U133A.Level_2.10.1007.0	Expression-Gene	Level 2	yes	5cbb25fc84975391c04c18d6fd4ddb23	broad.mit.edu:gene_rma:HT_HG-U133A:01	TCGA-06-0877-01A-01R-0389-01	NIDUS_p_TCGA_Batch10_RNA_HT_HG-U133A_96-HTA_C05_400434.level3.data.txt	broad.mit.edu_GBM.HT_HG-U133A.Level_3.10.1007.0	Expression-Gene	Level 3	yes	0b60bde17c37220f52e716260e541a81	TCGA-06-0877
d19c4671-b8e3-4d81-8834-297e8a58d4c1	TCGA-06-0878-01A-01R-0389-01	broad.mit.edu:labeling:HT_HG-U133A:01	TCGA-06-0878-01A-01R-0389-01	biotin	MGED Ontology	broad.mit.edu:hybridization:HT_HG-U133A:01	NIDUS_p_TCGA_Batch10_RNA_HT_HG-U133A_96-HTA_A04_400374	Affymetrix.com:PhysicalArrayDesign:HT_HG-U133A	caArray	broad.mit.edu:image_acquisition:HT_HG-U133A:01	TCGA-06-0878-01A-01R-0389-01	NIDUS_p_TCGA_Batch10_RNA_HT_HG-U133A_96-HTA_A04_400374.CEL	broad.mit.edu_GBM.HT_HG-U133A.Level_1.10.1007.0	Expression-Gene	Level 1	yes	e404566927eb5543562d91755a64f551	broad.mit.edu:probeset_rma:HT_HG-U133A:01	TCGA-06-0878-01A-01R-0389-01	NIDUS_p_TCGA_Batch10_RNA_HT_HG-U133A_96-HTA_A04_400374.level2.data.txt	broad.mit.edu_GBM.HT_HG-U133A.Level_2.10.1007.0	Expression-Gene	Level 2	yes	6a5929aa7810af3adf80558a98c0b1a2	broad.mit.edu:gene_rma:HT_HG-U133A:01	TCGA-06-0878-01A-01R-0389-01	NIDUS_p_TCGA_Batch10_RNA_HT_HG-U133A_96-HTA_A04_400374.level3.data.txt	broad.mit.edu_GBM.HT_HG-U133A.Level_3.10.1007.0	Expression-Gene	Level 3	yes	6a1f242b2a9bbcdfe3455b37d182bc8b	TCGA-06-0878
493c14dc-0fe4-45bf-a6da-2a94fa064331	TCGA-06-0879-01A-01R-0389-01	broad.mit.edu:labeling:HT_HG-U133A:01	TCGA-06-0879-01A-01R-0389-01	biotin	MGED Ontology	broad.mit.edu:hybridization:HT_HG-U133A:01	NIDUS_p_TCGA_Batch10_RNA_HT_HG-U133A_96-HTA_A08_400414	Affymetrix.com:PhysicalArrayDesign:HT_HG-U133A	caArray	broad.mit.edu:image_acquisition:HT_HG-U133A:01	TCGA-06-0879-01A-01R-0389-01	NIDUS_p_TCGA_Batch10_RNA_HT_HG-U133A_96-HTA_A08_400414.CEL	broad.mit.edu_GBM.HT_HG-U133A.Level_1.10.1007.0	Expression-Gene	Level 1	yes	131dd56b6540962bbd0f09ee7c666e52	broad.mit.edu:probeset_rma:HT_HG-U133A:01	TCGA-06-0879-01A-01R-0389-01	NIDUS_p_TCGA_Batch10_RNA_HT_HG-U133A_96-HTA_A08_400414.level2.data.txt	broad.mit.edu_GBM.HT_HG-U133A.Level_2.10.1007.0	Expression-Gene	Level 2	yes	52ee9b6944d5abf1fea2179a6e6bd29a	broad.mit.edu:gene_rma:HT_HG-U133A:01	TCGA-06-0879-01A-01R-0389-01	NIDUS_p_TCGA_Batch10_RNA_HT_HG-U133A_96-HTA_A08_400414.level3.data.txt	broad.mit.edu_GBM.HT_HG-U133A.Level_3.10.1007.0	Expression-Gene	Level 3	yes	fdbf35a597ae358a13c8437fcc196a70	TCGA-06-0879
3fc0e92a-a609-4fec-8b0c-df03210aef18	TCGA-06-0881-01A-02R-0389-01	broad.mit.edu:labeling:HT_HG-U133A:01	TCGA-06-0881-01A-02R-0389-01	biotin	MGED Ontology	broad.mit.edu:hybridization:HT_HG-U133A:01	NIDUS_p_TCGA_Batch10_RNA_HT_HG-U133A_96-HTA_A12_400406	Affymetrix.com:PhysicalArrayDesign:HT_HG-U133A	caArray	broad.mit.edu:image_acquisition:HT_HG-U133A:01	TCGA-06-0881-01A-02R-0389-01	NIDUS_p_TCGA_Batch10_RNA_HT_HG-U133A_96-HTA_A12_400406.CEL	broad.mit.edu_GBM.HT_HG-U133A.Level_1.10.1007.0	Expression-Gene	Level 1	yes	207cc27a2b9bc6e56d2af0acbb8a0334	broad.mit.edu:probeset_rma:HT_HG-U133A:01	TCGA-06-0881-01A-02R-0389-01	NIDUS_p_TCGA_Batch10_RNA_HT_HG-U133A_96-HTA_A12_400406.level2.data.txt	broad.mit.edu_GBM.HT_HG-U133A.Level_2.10.1007.0	Expression-Gene	Level 2	yes	c376f6050157c4ccc92e3ba209cf65fa	broad.mit.edu:gene_rma:HT_HG-U133A:01	TCGA-06-0881-01A-02R-0389-01	NIDUS_p_TCGA_Batch10_RNA_HT_HG-U133A_96-HTA_A12_400406.level3.data.txt	broad.mit.edu_GBM.HT_HG-U133A.Level_3.10.1007.0	Expression-Gene	Level 3	yes	c4a8b0764ad10f8710f5371dd9d2dea4	TCGA-06-0881
cc9539c2-11c6-4afd-aa19-547719b99f79	TCGA-06-0882-01A-01R-0389-01	broad.mit.edu:labeling:HT_HG-U133A:01	TCGA-06-0882-01A-01R-0389-01	biotin	MGED Ontology	broad.mit.edu:hybridization:HT_HG-U133A:01	NIDUS_p_TCGA_Batch10_RNA_HT_HG-U133A_96-HTA_B04_400398	Affymetrix.com:PhysicalArrayDesign:HT_HG-U133A	caArray	broad.mit.edu:image_acquisition:HT_HG-U133A:01	TCGA-06-0882-01A-01R-0389-01	NIDUS_p_TCGA_Batch10_RNA_HT_HG-U133A_96-HTA_B04_400398.CEL	broad.mit.edu_GBM.HT_HG-U133A.Level_1.10.1007.0	Expression-Gene	Level 1	yes	21760de5cc5e8b83f539bbeef15b78cb	broad.mit.edu:probeset_rma:HT_HG-U133A:01	TCGA-06-0882-01A-01R-0389-01	NIDUS_p_TCGA_Batch10_RNA_HT_HG-U133A_96-HTA_B04_400398.level2.data.txt	broad.mit.edu_GBM.HT_HG-U133A.Level_2.10.1007.0	Expression-Gene	Level 2	yes	985b8aeea30a7c52563247ceafd33211	broad.mit.edu:gene_rma:HT_HG-U133A:01	TCGA-06-0882-01A-01R-0389-01	NIDUS_p_TCGA_Batch10_RNA_HT_HG-U133A_96-HTA_B04_400398.level3.data.txt	broad.mit.edu_GBM.HT_HG-U133A.Level_3.10.1007.0	Expression-Gene	Level 3	yes	935d5b2d82ba7b387463185e138655a5	TCGA-06-0882
9785f9ce-091d-4c84-bd57-7bcf2fd5683a	TCGA-06-0939-01A-01R-1230-01	broad.mit.edu:labeling:HT_HG-U133A:01	TCGA-06-0939-01A-01R-1230-01	biotin	MGED Ontology	broad.mit.edu:hybridization:HT_HG-U133A:01	TALAR_p_TCGA_Batch62_Expr_HT_HG-U133A_24-HTA_A05_691764	Affymetrix.com:PhysicalArrayDesign:HT_HG-U133A	caArray	broad.mit.edu:image_acquisition:HT_HG-U133A:01	TCGA-06-0939-01A-01R-1230-01	TALAR_p_TCGA_Batch62_Expr_HT_HG-U133A_24-HTA_A05_691764.CEL	broad.mit.edu_GBM.HT_HG-U133A.Level_1.62.1007.0	Expression-Gene	Level 1	yes	59024d8616fc54600cd03e6ede891d33	broad.mit.edu:probeset_rma:HT_HG-U133A:01	TCGA-06-0939-01A-01R-1230-01	TALAR_p_TCGA_Batch62_Expr_HT_HG-U133A_24-HTA_A05_691764.level2.data.txt	broad.mit.edu_GBM.HT_HG-U133A.Level_2.62.1007.0	Expression-Gene	Level 2	yes	341bb74aeeea9da4e2f615f29e8ab29e	broad.mit.edu:gene_rma:HT_HG-U133A:01	TCGA-06-0939-01A-01R-1230-01	TALAR_p_TCGA_Batch62_Expr_HT_HG-U133A_24-HTA_A05_691764.level3.data.txt	broad.mit.edu_GBM.HT_HG-U133A.Level_3.62.1007.0	Expression-Gene	Level 3	yes	cd9cc399cbce70fa4b5e980f936c34c9	TCGA-06-0939
b89abfe0-2e2c-406b-9ffb-857378c71bee	TCGA-06-1084-01A-01R-0522-01	broad.mit.edu:labeling:HT_HG-U133A:01	TCGA-06-1084-01A-01R-0522-01	biotin	MGED Ontology	broad.mit.edu:hybridization:HT_HG-U133A:01	APEEK_p_TCGA_GBM16-Ov15_Expr_HT_HG-U133A_96-HTA_F01_464054	Affymetrix.com:PhysicalArrayDesign:HT_HG-U133A	caArray	broad.mit.edu:image_acquisition:HT_HG-U133A:01	TCGA-06-1084-01A-01R-0522-01	APEEK_p_TCGA_GBM16-Ov15_Expr_HT_HG-U133A_96-HTA_F01_464054.CEL	broad.mit.edu_GBM.HT_HG-U133A.Level_1.16.1007.0	Expression-Gene	Level 1	yes	e0d68bee5a025481c58976545e79b159	broad.mit.edu:probeset_rma:HT_HG-U133A:01	TCGA-06-1084-01A-01R-0522-01	APEEK_p_TCGA_GBM16-Ov15_Expr_HT_HG-U133A_96-HTA_F01_464054.level2.data.txt	broad.mit.edu_GBM.HT_HG-U133A.Level_2.16.1007.0	Expression-Gene	Level 2	yes	07d5b8a30bd904a488f26331de3b0873	broad.mit.edu:gene_rma:HT_HG-U133A:01	TCGA-06-1084-01A-01R-0522-01	APEEK_p_TCGA_GBM16-Ov15_Expr_HT_HG-U133A_96-HTA_F01_464054.level3.data.txt	broad.mit.edu_GBM.HT_HG-U133A.Level_3.16.1007.0	Expression-Gene	Level 3	yes	ebe8a41ff26f7186c51c70c53d40c7ca	TCGA-06-1084
81ea9266-b43d-4a39-be40-f5d285da0c20	TCGA-06-1086-01A-02R-0522-01	broad.mit.edu:labeling:HT_HG-U133A:01	TCGA-06-1086-01A-02R-0522-01	biotin	MGED Ontology	broad.mit.edu:hybridization:HT_HG-U133A:01	APEEK_p_TCGA_GBM16-Ov15_Expr_HT_HG-U133A_96-HTA_D06_464114	Affymetrix.com:PhysicalArrayDesign:HT_HG-U133A	caArray	broad.mit.edu:image_acquisition:HT_HG-U133A:01	TCGA-06-1086-01A-02R-0522-01	APEEK_p_TCGA_GBM16-Ov15_Expr_HT_HG-U133A_96-HTA_D06_464114.CEL	broad.mit.edu_GBM.HT_HG-U133A.Level_1.16.1007.0	Expression-Gene	Level 1	yes	62683f4a2f1b9c2b7183f7c09831f7e9	broad.mit.edu:probeset_rma:HT_HG-U133A:01	TCGA-06-1086-01A-02R-0522-01	APEEK_p_TCGA_GBM16-Ov15_Expr_HT_HG-U133A_96-HTA_D06_464114.level2.data.txt	broad.mit.edu_GBM.HT_HG-U133A.Level_2.16.1007.0	Expression-Gene	Level 2	yes	7a437900a94b35b522261fc9e39f8fcc	broad.mit.edu:gene_rma:HT_HG-U133A:01	TCGA-06-1086-01A-02R-0522-01	APEEK_p_TCGA_GBM16-Ov15_Expr_HT_HG-U133A_96-HTA_D06_464114.level3.data.txt	broad.mit.edu_GBM.HT_HG-U133A.Level_3.16.1007.0	Expression-Gene	Level 3	yes	026551b9c31d0fb983bffc85bdf8f183	TCGA-06-1086
81e00830-d9f5-4a4e-a90e-68a241747c1b	TCGA-06-1087-01A-02R-0522-01	broad.mit.edu:labeling:HT_HG-U133A:01	TCGA-06-1087-01A-02R-0522-01	biotin	MGED Ontology	broad.mit.edu:hybridization:HT_HG-U133A:01	APEEK_p_TCGA_GBM16-Ov15_Expr_HT_HG-U133A_96-HTA_E11_464008	Affymetrix.com:PhysicalArrayDesign:HT_HG-U133A	caArray	broad.mit.edu:image_acquisition:HT_HG-U133A:01	TCGA-06-1087-01A-02R-0522-01	APEEK_p_TCGA_GBM16-Ov15_Expr_HT_HG-U133A_96-HTA_E11_464008.CEL	broad.mit.edu_GBM.HT_HG-U133A.Level_1.16.1007.0	Expression-Gene	Level 1	yes	13eda9655464e5c713dc97931a45bcb1	broad.mit.edu:probeset_rma:HT_HG-U133A:01	TCGA-06-1087-01A-02R-0522-01	APEEK_p_TCGA_GBM16-Ov15_Expr_HT_HG-U133A_96-HTA_E11_464008.level2.data.txt	broad.mit.edu_GBM.HT_HG-U133A.Level_2.16.1007.0	Expression-Gene	Level 2	yes	639f83dda7142be92ebdb1018e5f6046	broad.mit.edu:gene_rma:HT_HG-U133A:01	TCGA-06-1087-01A-02R-0522-01	APEEK_p_TCGA_GBM16-Ov15_Expr_HT_HG-U133A_96-HTA_E11_464008.level3.data.txt	broad.mit.edu_GBM.HT_HG-U133A.Level_3.16.1007.0	Expression-Gene	Level 3	yes	becc03c04d306b40ac0c5d82b7c59525	TCGA-06-1087
6175694f-9859-46a4-883b-b902dce0c95c	TCGA-06-1800-01A-01R-0596-01	broad.mit.edu:labeling:HT_HG-U133A:01	TCGA-06-1800-01A-01R-0596-01	biotin	MGED Ontology	broad.mit.edu:hybridization:HT_HG-U133A:01	FEAST_p_TCGA_B20_21_Expression_HT_HG-U133A_96-HTA_A11_516346	Affymetrix.com:PhysicalArrayDesign:HT_HG-U133A	caArray	broad.mit.edu:image_acquisition:HT_HG-U133A:01	TCGA-06-1800-01A-01R-0596-01	FEAST_p_TCGA_B20_21_Expression_HT_HG-U133A_96-HTA_A11_516346.CEL	broad.mit.edu_GBM.HT_HG-U133A.Level_1.20.1007.0	Expression-Gene	Level 1	yes	e311f4eeaea047043277d6471be6d1d8	broad.mit.edu:probeset_rma:HT_HG-U133A:01	TCGA-06-1800-01A-01R-0596-01	FEAST_p_TCGA_B20_21_Expression_HT_HG-U133A_96-HTA_A11_516346.level2.data.txt	broad.mit.edu_GBM.HT_HG-U133A.Level_2.20.1007.0	Expression-Gene	Level 2	yes	bf8995386722f404e2a6703e40ec4d8c	broad.mit.edu:gene_rma:HT_HG-U133A:01	TCGA-06-1800-01A-01R-0596-01	FEAST_p_TCGA_B20_21_Expression_HT_HG-U133A_96-HTA_A11_516346.level3.data.txt	broad.mit.edu_GBM.HT_HG-U133A.Level_3.20.1007.0	Expression-Gene	Level 3	yes	6e557e7f5b69a0be11db083a2df815f5	TCGA-06-1800
444f5f71-f0ba-41e2-a64f-e1eb8db57174	TCGA-06-1801-01A-02R-0596-01	broad.mit.edu:labeling:HT_HG-U133A:01	TCGA-06-1801-01A-02R-0596-01	biotin	MGED Ontology	broad.mit.edu:hybridization:HT_HG-U133A:01	FEAST_p_TCGA_B20_21_Expression_HT_HG-U133A_96-HTA_B05_516398	Affymetrix.com:PhysicalArrayDesign:HT_HG-U133A	caArray	broad.mit.edu:image_acquisition:HT_HG-U133A:01	TCGA-06-1801-01A-02R-0596-01	FEAST_p_TCGA_B20_21_Expression_HT_HG-U133A_96-HTA_B05_516398.CEL	broad.mit.edu_GBM.HT_HG-U133A.Level_1.20.1007.0	Expression-Gene	Level 1	yes	9ea3ad27e8dfcb24e7abc1890d5769b0	broad.mit.edu:probeset_rma:HT_HG-U133A:01	TCGA-06-1801-01A-02R-0596-01	FEAST_p_TCGA_B20_21_Expression_HT_HG-U133A_96-HTA_B05_516398.level2.data.txt	broad.mit.edu_GBM.HT_HG-U133A.Level_2.20.1007.0	Expression-Gene	Level 2	yes	969f4f55b80d12d1e8dcf511ac4f9a39	broad.mit.edu:gene_rma:HT_HG-U133A:01	TCGA-06-1801-01A-02R-0596-01	FEAST_p_TCGA_B20_21_Expression_HT_HG-U133A_96-HTA_B05_516398.level3.data.txt	broad.mit.edu_GBM.HT_HG-U133A.Level_3.20.1007.0	Expression-Gene	Level 3	yes	0e1c0730aca6e8234b51e1e945b31f18	TCGA-06-1801
7b54c7d0-9133-47b3-802f-88e6186b3ace	TCGA-06-1802-01A-01R-0596-01	broad.mit.edu:labeling:HT_HG-U133A:01	TCGA-06-1802-01A-01R-0596-01	biotin	MGED Ontology	broad.mit.edu:hybridization:HT_HG-U133A:01	FEAST_p_TCGA_B20_21_Expression_HT_HG-U133A_96-HTA_B11_516294	Affymetrix.com:PhysicalArrayDesign:HT_HG-U133A	caArray	broad.mit.edu:image_acquisition:HT_HG-U133A:01	TCGA-06-1802-01A-01R-0596-01	FEAST_p_TCGA_B20_21_Expression_HT_HG-U133A_96-HTA_B11_516294.CEL	broad.mit.edu_GBM.HT_HG-U133A.Level_1.20.1007.0	Expression-Gene	Level 1	yes	2f4b1f13518582c0b272533a7f47ee08	broad.mit.edu:probeset_rma:HT_HG-U133A:01	TCGA-06-1802-01A-01R-0596-01	FEAST_p_TCGA_B20_21_Expression_HT_HG-U133A_96-HTA_B11_516294.level2.data.txt	broad.mit.edu_GBM.HT_HG-U133A.Level_2.20.1007.0	Expression-Gene	Level 2	yes	1be87686de0e1aa6f8c8df491dee38a7	broad.mit.edu:gene_rma:HT_HG-U133A:01	TCGA-06-1802-01A-01R-0596-01	FEAST_p_TCGA_B20_21_Expression_HT_HG-U133A_96-HTA_B11_516294.level3.data.txt	broad.mit.edu_GBM.HT_HG-U133A.Level_3.20.1007.0	Expression-Gene	Level 3	yes	c6dddf6465a22f51c25d53fc845441bd	TCGA-06-1802
4be66b5a-9c3f-4c3c-b178-c92c591d0951	TCGA-06-1804-01A-01R-1698-01	broad.mit.edu:labeling:HT_HG-U133A:01	TCGA-06-1804-01A-01R-1698-01	biotin	MGED Ontology	broad.mit.edu:hybridization:HT_HG-U133A:01	URGED_p_TCGA_Pop_May2011_HT_HG-U133A_96-HTA_C10_787004	Affymetrix.com:PhysicalArrayDesign:HT_HG-U133A	caArray	broad.mit.edu:image_acquisition:HT_HG-U133A:01	TCGA-06-1804-01A-01R-1698-01	URGED_p_TCGA_Pop_May2011_HT_HG-U133A_96-HTA_C10_787004.CEL	broad.mit.edu_GBM.HT_HG-U133A.Level_1.111.1007.0	Expression-Gene	Level 1	yes	4737632ad87dba7130820ecfcd401a7e	broad.mit.edu:probeset_rma:HT_HG-U133A:01	TCGA-06-1804-01A-01R-1698-01	URGED_p_TCGA_Pop_May2011_HT_HG-U133A_96-HTA_C10_787004.level2.data.txt	broad.mit.edu_GBM.HT_HG-U133A.Level_2.111.1007.0	Expression-Gene	Level 2	yes	89cd37f04dd2e28d515f18a195ee8b10	broad.mit.edu:gene_rma:HT_HG-U133A:01	TCGA-06-1804-01A-01R-1698-01	URGED_p_TCGA_Pop_May2011_HT_HG-U133A_96-HTA_C10_787004.level3.data.txt	broad.mit.edu_GBM.HT_HG-U133A.Level_3.111.1007.0	Expression-Gene	Level 3	yes	d6d663607a676aef2f91a407f6716937	TCGA-06-1804
c9122859-5761-4f94-9572-f0ef989adc5e	TCGA-06-1805-01A-01R-0596-01	broad.mit.edu:labeling:HT_HG-U133A:01	TCGA-06-1805-01A-01R-0596-01	biotin	MGED Ontology	broad.mit.edu:hybridization:HT_HG-U133A:01	FEAST_p_TCGA_B20_21_Expression_HT_HG-U133A_96-HTA_C05_516388	Affymetrix.com:PhysicalArrayDesign:HT_HG-U133A	caArray	broad.mit.edu:image_acquisition:HT_HG-U133A:01	TCGA-06-1805-01A-01R-0596-01	FEAST_p_TCGA_B20_21_Expression_HT_HG-U133A_96-HTA_C05_516388.CEL	broad.mit.edu_GBM.HT_HG-U133A.Level_1.20.1007.0	Expression-Gene	Level 1	yes	962825567df856740825e4d8e6181ce7	broad.mit.edu:probeset_rma:HT_HG-U133A:01	TCGA-06-1805-01A-01R-0596-01	FEAST_p_TCGA_B20_21_Expression_HT_HG-U133A_96-HTA_C05_516388.level2.data.txt	broad.mit.edu_GBM.HT_HG-U133A.Level_2.20.1007.0	Expression-Gene	Level 2	yes	986c1ccd1114fa6e0aed4e0860e125fe	broad.mit.edu:gene_rma:HT_HG-U133A:01	TCGA-06-1805-01A-01R-0596-01	FEAST_p_TCGA_B20_21_Expression_HT_HG-U133A_96-HTA_C05_516388.level3.data.txt	broad.mit.edu_GBM.HT_HG-U133A.Level_3.20.1007.0	Expression-Gene	Level 3	yes	af5265802f44f9d50ffc3c6ae4b27262	TCGA-06-1805
4c27023d-5c78-4531-a104-c4d3470ebca4	TCGA-06-2557-01A-01R-0789-01	broad.mit.edu:labeling:HT_HG-U133A:01	TCGA-06-2557-01A-01R-0789-01	biotin	MGED Ontology	broad.mit.edu:hybridization:HT_HG-U133A:01	TARRE_p_MultiPlate_TCGA_SS_MA_Ref_HT_HG-U133A_96-HTA_C07_586178	Affymetrix.com:PhysicalArrayDesign:HT_HG-U133A	caArray	broad.mit.edu:image_acquisition:HT_HG-U133A:01	TCGA-06-2557-01A-01R-0789-01	TARRE_p_MultiPlate_TCGA_SS_MA_Ref_HT_HG-U133A_96-HTA_C07_586178.CEL	broad.mit.edu_GBM.HT_HG-U133A.Level_1.26.1007.0	Expression-Gene	Level 1	yes	92edd9a6aad649b8f9253cd1f4513205	broad.mit.edu:probeset_rma:HT_HG-U133A:01	TCGA-06-2557-01A-01R-0789-01	TARRE_p_MultiPlate_TCGA_SS_MA_Ref_HT_HG-U133A_96-HTA_C07_586178.level2.data.txt	broad.mit.edu_GBM.HT_HG-U133A.Level_2.26.1007.0	Expression-Gene	Level 2	yes	f585bfdcea56661a69c4130a5f300342	broad.mit.edu:gene_rma:HT_HG-U133A:01	TCGA-06-2557-01A-01R-0789-01	TARRE_p_MultiPlate_TCGA_SS_MA_Ref_HT_HG-U133A_96-HTA_C07_586178.level3.data.txt	broad.mit.edu_GBM.HT_HG-U133A.Level_3.26.1007.0	Expression-Gene	Level 3	yes	a9fc6dbf0947a8b1f6b231ea6ca2e2c9	TCGA-06-2557
f8929f4c-0ec7-4cf4-9471-b66606243452	TCGA-06-2558-01A-01R-0789-01	broad.mit.edu:labeling:HT_HG-U133A:01	TCGA-06-2558-01A-01R-0789-01	biotin	MGED Ontology	broad.mit.edu:hybridization:HT_HG-U133A:01	TARRE_p_MultiPlate_TCGA_SS_MA_Ref_HT_HG-U133A_96-HTA_D01_586198	Affymetrix.com:PhysicalArrayDesign:HT_HG-U133A	caArray	broad.mit.edu:image_acquisition:HT_HG-U133A:01	TCGA-06-2558-01A-01R-0789-01	TARRE_p_MultiPlate_TCGA_SS_MA_Ref_HT_HG-U133A_96-HTA_D01_586198.CEL	broad.mit.edu_GBM.HT_HG-U133A.Level_1.26.1007.0	Expression-Gene	Level 1	yes	8fc6998e1f2f21d0f76d46da2a4200dd	broad.mit.edu:probeset_rma:HT_HG-U133A:01	TCGA-06-2558-01A-01R-0789-01	TARRE_p_MultiPlate_TCGA_SS_MA_Ref_HT_HG-U133A_96-HTA_D01_586198.level2.data.txt	broad.mit.edu_GBM.HT_HG-U133A.Level_2.26.1007.0	Expression-Gene	Level 2	yes	8bcc253640c4881ccd17b228d5727826	broad.mit.edu:gene_rma:HT_HG-U133A:01	TCGA-06-2558-01A-01R-0789-01	TARRE_p_MultiPlate_TCGA_SS_MA_Ref_HT_HG-U133A_96-HTA_D01_586198.level3.data.txt	broad.mit.edu_GBM.HT_HG-U133A.Level_3.26.1007.0	Expression-Gene	Level 3	yes	507dd6eadd6806136a9956e10500ae0a	TCGA-06-2558
d8fdde8d-9235-4dcb-a28d-dcd506acfe75	TCGA-06-2559-01A-01R-0789-01	broad.mit.edu:labeling:HT_HG-U133A:01	TCGA-06-2559-01A-01R-0789-01	biotin	MGED Ontology	broad.mit.edu:hybridization:HT_HG-U133A:01	TARRE_p_MultiPlate_TCGA_SS_MA_Ref_HT_HG-U133A_96-HTA_D07_586186	Affymetrix.com:PhysicalArrayDesign:HT_HG-U133A	caArray	broad.mit.edu:image_acquisition:HT_HG-U133A:01	TCGA-06-2559-01A-01R-0789-01	TARRE_p_MultiPlate_TCGA_SS_MA_Ref_HT_HG-U133A_96-HTA_D07_586186.CEL	broad.mit.edu_GBM.HT_HG-U133A.Level_1.26.1007.0	Expression-Gene	Level 1	yes	894da252711d071788efd94ef594c204	broad.mit.edu:probeset_rma:HT_HG-U133A:01	TCGA-06-2559-01A-01R-0789-01	TARRE_p_MultiPlate_TCGA_SS_MA_Ref_HT_HG-U133A_96-HTA_D07_586186.level2.data.txt	broad.mit.edu_GBM.HT_HG-U133A.Level_2.26.1007.0	Expression-Gene	Level 2	yes	16832dd6e587bcef511cf73881397c16	broad.mit.edu:gene_rma:HT_HG-U133A:01	TCGA-06-2559-01A-01R-0789-01	TARRE_p_MultiPlate_TCGA_SS_MA_Ref_HT_HG-U133A_96-HTA_D07_586186.level3.data.txt	broad.mit.edu_GBM.HT_HG-U133A.Level_3.26.1007.0	Expression-Gene	Level 3	yes	d99975842e3fa60aec470baedfffc125	TCGA-06-2559
ceab8739-d922-483f-b3d7-1412143b674a	TCGA-06-2561-01A-02R-0789-01	broad.mit.edu:labeling:HT_HG-U133A:01	TCGA-06-2561-01A-02R-0789-01	biotin	MGED Ontology	broad.mit.edu:hybridization:HT_HG-U133A:01	TARRE_p_MultiPlate_TCGA_SS_MA_Ref_HT_HG-U133A_96-HTA_A02_586094	Affymetrix.com:PhysicalArrayDesign:HT_HG-U133A	caArray	broad.mit.edu:image_acquisition:HT_HG-U133A:01	TCGA-06-2561-01A-02R-0789-01	TARRE_p_MultiPlate_TCGA_SS_MA_Ref_HT_HG-U133A_96-HTA_A02_586094.CEL	broad.mit.edu_GBM.HT_HG-U133A.Level_1.26.1007.0	Expression-Gene	Level 1	yes	353e03a2a011166caf46df94689afc11	broad.mit.edu:probeset_rma:HT_HG-U133A:01	TCGA-06-2561-01A-02R-0789-01	TARRE_p_MultiPlate_TCGA_SS_MA_Ref_HT_HG-U133A_96-HTA_A02_586094.level2.data.txt	broad.mit.edu_GBM.HT_HG-U133A.Level_2.26.1007.0	Expression-Gene	Level 2	yes	39038ef4a6bc4030447094db921c744b	broad.mit.edu:gene_rma:HT_HG-U133A:01	TCGA-06-2561-01A-02R-0789-01	TARRE_p_MultiPlate_TCGA_SS_MA_Ref_HT_HG-U133A_96-HTA_A02_586094.level3.data.txt	broad.mit.edu_GBM.HT_HG-U133A.Level_3.26.1007.0	Expression-Gene	Level 3	yes	6ab9a9e9f021c9f4f18260898cbd00bb	TCGA-06-2561
e079f533-41b3-44a1-bd0d-ca0c01a03219	TCGA-06-2562-01A-01R-0789-01	broad.mit.edu:labeling:HT_HG-U133A:01	TCGA-06-2562-01A-01R-0789-01	biotin	MGED Ontology	broad.mit.edu:hybridization:HT_HG-U133A:01	TARRE_p_MultiPlate_TCGA_SS_MA_Ref_HT_HG-U133A_96-HTA_A08_586070	Affymetrix.com:PhysicalArrayDesign:HT_HG-U133A	caArray	broad.mit.edu:image_acquisition:HT_HG-U133A:01	TCGA-06-2562-01A-01R-0789-01	TARRE_p_MultiPlate_TCGA_SS_MA_Ref_HT_HG-U133A_96-HTA_A08_586070.CEL	broad.mit.edu_GBM.HT_HG-U133A.Level_1.26.1007.0	Expression-Gene	Level 1	yes	451763cd7bf71972c97bf08b9d8360c0	broad.mit.edu:probeset_rma:HT_HG-U133A:01	TCGA-06-2562-01A-01R-0789-01	TARRE_p_MultiPlate_TCGA_SS_MA_Ref_HT_HG-U133A_96-HTA_A08_586070.level2.data.txt	broad.mit.edu_GBM.HT_HG-U133A.Level_2.26.1007.0	Expression-Gene	Level 2	yes	0aec1b51cb033baebc47e861d87292de	broad.mit.edu:gene_rma:HT_HG-U133A:01	TCGA-06-2562-01A-01R-0789-01	TARRE_p_MultiPlate_TCGA_SS_MA_Ref_HT_HG-U133A_96-HTA_A08_586070.level3.data.txt	broad.mit.edu_GBM.HT_HG-U133A.Level_3.26.1007.0	Expression-Gene	Level 3	yes	22320f59edeb464ab39f7d87fb2624a9	TCGA-06-2562
1cd99070-4439-436d-879e-378bf09d1280	TCGA-06-2563-01A-01R-0789-01	broad.mit.edu:labeling:HT_HG-U133A:01	TCGA-06-2563-01A-01R-0789-01	biotin	MGED Ontology	broad.mit.edu:hybridization:HT_HG-U133A:01	TARRE_p_MultiPlate_TCGA_SS_MA_Ref_HT_HG-U133A_96-HTA_B02_586214	Affymetrix.com:PhysicalArrayDesign:HT_HG-U133A	caArray	broad.mit.edu:image_acquisition:HT_HG-U133A:01	TCGA-06-2563-01A-01R-0789-01	TARRE_p_MultiPlate_TCGA_SS_MA_Ref_HT_HG-U133A_96-HTA_B02_586214.CEL	broad.mit.edu_GBM.HT_HG-U133A.Level_1.26.1007.0	Expression-Gene	Level 1	yes	01340673dae151b48fdac41f1f034999	broad.mit.edu:probeset_rma:HT_HG-U133A:01	TCGA-06-2563-01A-01R-0789-01	TARRE_p_MultiPlate_TCGA_SS_MA_Ref_HT_HG-U133A_96-HTA_B02_586214.level2.data.txt	broad.mit.edu_GBM.HT_HG-U133A.Level_2.26.1007.0	Expression-Gene	Level 2	yes	c916da5f15392b19a7bfe4d6e7b74b83	broad.mit.edu:gene_rma:HT_HG-U133A:01	TCGA-06-2563-01A-01R-0789-01	TARRE_p_MultiPlate_TCGA_SS_MA_Ref_HT_HG-U133A_96-HTA_B02_586214.level3.data.txt	broad.mit.edu_GBM.HT_HG-U133A.Level_3.26.1007.0	Expression-Gene	Level 3	yes	863ab4dcbbbe56de3e52f5454e350d13	TCGA-06-2563
f4f7bb3d-1adb-432a-9100-c3fd995727b6	TCGA-06-2564-01A-01R-0789-01	broad.mit.edu:labeling:HT_HG-U133A:01	TCGA-06-2564-01A-01R-0789-01	biotin	MGED Ontology	broad.mit.edu:hybridization:HT_HG-U133A:01	TARRE_p_MultiPlate_TCGA_SS_MA_Ref_HT_HG-U133A_96-HTA_B08_586202	Affymetrix.com:PhysicalArrayDesign:HT_HG-U133A	caArray	broad.mit.edu:image_acquisition:HT_HG-U133A:01	TCGA-06-2564-01A-01R-0789-01	TARRE_p_MultiPlate_TCGA_SS_MA_Ref_HT_HG-U133A_96-HTA_B08_586202.CEL	broad.mit.edu_GBM.HT_HG-U133A.Level_1.26.1007.0	Expression-Gene	Level 1	yes	cd4dccdaa88f7fd62126ce513a4d4147	broad.mit.edu:probeset_rma:HT_HG-U133A:01	TCGA-06-2564-01A-01R-0789-01	TARRE_p_MultiPlate_TCGA_SS_MA_Ref_HT_HG-U133A_96-HTA_B08_586202.level2.data.txt	broad.mit.edu_GBM.HT_HG-U133A.Level_2.26.1007.0	Expression-Gene	Level 2	yes	6eabf6caf452559995c7934dd9a71d39	broad.mit.edu:gene_rma:HT_HG-U133A:01	TCGA-06-2564-01A-01R-0789-01	TARRE_p_MultiPlate_TCGA_SS_MA_Ref_HT_HG-U133A_96-HTA_B08_586202.level3.data.txt	broad.mit.edu_GBM.HT_HG-U133A.Level_3.26.1007.0	Expression-Gene	Level 3	yes	0529d31b5119d9ddacc4bf2893528b63	TCGA-06-2564
083a0aa2-4254-443c-a4f1-53f0f85ec98b	TCGA-06-2565-01A-01R-0789-01	broad.mit.edu:labeling:HT_HG-U133A:01	TCGA-06-2565-01A-01R-0789-01	biotin	MGED Ontology	broad.mit.edu:hybridization:HT_HG-U133A:01	TARRE_p_MultiPlate_TCGA_SS_MA_Ref_HT_HG-U133A_96-HTA_C02_586222	Affymetrix.com:PhysicalArrayDesign:HT_HG-U133A	caArray	broad.mit.edu:image_acquisition:HT_HG-U133A:01	TCGA-06-2565-01A-01R-0789-01	TARRE_p_MultiPlate_TCGA_SS_MA_Ref_HT_HG-U133A_96-HTA_C02_586222.CEL	broad.mit.edu_GBM.HT_HG-U133A.Level_1.26.1007.0	Expression-Gene	Level 1	yes	82c287731e4d546cbac4043a0bad082c	broad.mit.edu:probeset_rma:HT_HG-U133A:01	TCGA-06-2565-01A-01R-0789-01	TARRE_p_MultiPlate_TCGA_SS_MA_Ref_HT_HG-U133A_96-HTA_C02_586222.level2.data.txt	broad.mit.edu_GBM.HT_HG-U133A.Level_2.26.1007.0	Expression-Gene	Level 2	yes	5821ece0b03070011e0efef6e9cbeb20	broad.mit.edu:gene_rma:HT_HG-U133A:01	TCGA-06-2565-01A-01R-0789-01	TARRE_p_MultiPlate_TCGA_SS_MA_Ref_HT_HG-U133A_96-HTA_C02_586222.level3.data.txt	broad.mit.edu_GBM.HT_HG-U133A.Level_3.26.1007.0	Expression-Gene	Level 3	yes	1117b5e1a3433bdbbb2ca9c8f31fd665	TCGA-06-2565
1fff26ef-efb9-4664-8688-e3050b3c9214	TCGA-06-2566-01A-01R-0789-01	broad.mit.edu:labeling:HT_HG-U133A:01	TCGA-06-2566-01A-01R-0789-01	biotin	MGED Ontology	broad.mit.edu:hybridization:HT_HG-U133A:01	TARRE_p_MultiPlate_TCGA_SS_MA_Ref_HT_HG-U133A_96-HTA_C08_586176	Affymetrix.com:PhysicalArrayDesign:HT_HG-U133A	caArray	broad.mit.edu:image_acquisition:HT_HG-U133A:01	TCGA-06-2566-01A-01R-0789-01	TARRE_p_MultiPlate_TCGA_SS_MA_Ref_HT_HG-U133A_96-HTA_C08_586176.CEL	broad.mit.edu_GBM.HT_HG-U133A.Level_1.26.1007.0	Expression-Gene	Level 1	yes	f3959a9e1b79f6d00c12d07b4056524f	broad.mit.edu:probeset_rma:HT_HG-U133A:01	TCGA-06-2566-01A-01R-0789-01	TARRE_p_MultiPlate_TCGA_SS_MA_Ref_HT_HG-U133A_96-HTA_C08_586176.level2.data.txt	broad.mit.edu_GBM.HT_HG-U133A.Level_2.26.1007.0	Expression-Gene	Level 2	yes	66fd419aec3de410ac2c825268de30fd	broad.mit.edu:gene_rma:HT_HG-U133A:01	TCGA-06-2566-01A-01R-0789-01	TARRE_p_MultiPlate_TCGA_SS_MA_Ref_HT_HG-U133A_96-HTA_C08_586176.level3.data.txt	broad.mit.edu_GBM.HT_HG-U133A.Level_3.26.1007.0	Expression-Gene	Level 3	yes	65f4011554a883f78461f3764c15a078	TCGA-06-2566
f8406219-187f-4754-afc0-6141be1bb3df	TCGA-06-2567-01A-01R-0789-01	broad.mit.edu:labeling:HT_HG-U133A:01	TCGA-06-2567-01A-01R-0789-01	biotin	MGED Ontology	broad.mit.edu:hybridization:HT_HG-U133A:01	TARRE_p_MultiPlate_TCGA_SS_MA_Ref_HT_HG-U133A_96-HTA_D02_586196	Affymetrix.com:PhysicalArrayDesign:HT_HG-U133A	caArray	broad.mit.edu:image_acquisition:HT_HG-U133A:01	TCGA-06-2567-01A-01R-0789-01	TARRE_p_MultiPlate_TCGA_SS_MA_Ref_HT_HG-U133A_96-HTA_D02_586196.CEL	broad.mit.edu_GBM.HT_HG-U133A.Level_1.26.1007.0	Expression-Gene	Level 1	yes	122cf67b51c21ae1e81f1914ad4b99c0	broad.mit.edu:probeset_rma:HT_HG-U133A:01	TCGA-06-2567-01A-01R-0789-01	TARRE_p_MultiPlate_TCGA_SS_MA_Ref_HT_HG-U133A_96-HTA_D02_586196.level2.data.txt	broad.mit.edu_GBM.HT_HG-U133A.Level_2.26.1007.0	Expression-Gene	Level 2	yes	6b1d569f2512a137a8557220e055e9fa	broad.mit.edu:gene_rma:HT_HG-U133A:01	TCGA-06-2567-01A-01R-0789-01	TARRE_p_MultiPlate_TCGA_SS_MA_Ref_HT_HG-U133A_96-HTA_D02_586196.level3.data.txt	broad.mit.edu_GBM.HT_HG-U133A.Level_3.26.1007.0	Expression-Gene	Level 3	yes	70b7ea3b934bb3659f4108767363e6cf	TCGA-06-2567
fcefbf28-5816-4872-9e90-8c6388a9bf54	TCGA-06-2569-01A-01R-0789-01	broad.mit.edu:labeling:HT_HG-U133A:01	TCGA-06-2569-01A-01R-0789-01	biotin	MGED Ontology	broad.mit.edu:hybridization:HT_HG-U133A:01	TARRE_p_MultiPlate_TCGA_SS_MA_Ref_HT_HG-U133A_96-HTA_D08_586184	Affymetrix.com:PhysicalArrayDesign:HT_HG-U133A	caArray	broad.mit.edu:image_acquisition:HT_HG-U133A:01	TCGA-06-2569-01A-01R-0789-01	TARRE_p_MultiPlate_TCGA_SS_MA_Ref_HT_HG-U133A_96-HTA_D08_586184.CEL	broad.mit.edu_GBM.HT_HG-U133A.Level_1.26.1007.0	Expression-Gene	Level 1	yes	311472e3539d38fb5c0072beb88ec2f9	broad.mit.edu:probeset_rma:HT_HG-U133A:01	TCGA-06-2569-01A-01R-0789-01	TARRE_p_MultiPlate_TCGA_SS_MA_Ref_HT_HG-U133A_96-HTA_D08_586184.level2.data.txt	broad.mit.edu_GBM.HT_HG-U133A.Level_2.26.1007.0	Expression-Gene	Level 2	yes	e4c64b45f08882437e809db6ae709f97	broad.mit.edu:gene_rma:HT_HG-U133A:01	TCGA-06-2569-01A-01R-0789-01	TARRE_p_MultiPlate_TCGA_SS_MA_Ref_HT_HG-U133A_96-HTA_D08_586184.level3.data.txt	broad.mit.edu_GBM.HT_HG-U133A.Level_3.26.1007.0	Expression-Gene	Level 3	yes	ea49e530404dde4cdfc277e0d80cf38d	TCGA-06-2569
7dad486e-011f-425d-97d7-37b9e0856637	TCGA-06-2570-01A-01R-0789-01	broad.mit.edu:labeling:HT_HG-U133A:01	TCGA-06-2570-01A-01R-0789-01	biotin	MGED Ontology	broad.mit.edu:hybridization:HT_HG-U133A:01	TARRE_p_MultiPlate_TCGA_SS_MA_Ref_HT_HG-U133A_96-HTA_A03_586082	Affymetrix.com:PhysicalArrayDesign:HT_HG-U133A	caArray	broad.mit.edu:image_acquisition:HT_HG-U133A:01	TCGA-06-2570-01A-01R-0789-01	TARRE_p_MultiPlate_TCGA_SS_MA_Ref_HT_HG-U133A_96-HTA_A03_586082.CEL	broad.mit.edu_GBM.HT_HG-U133A.Level_1.26.1007.0	Expression-Gene	Level 1	yes	ebc4d610d2eed47ccd8da5923da6746e	broad.mit.edu:probeset_rma:HT_HG-U133A:01	TCGA-06-2570-01A-01R-0789-01	TARRE_p_MultiPlate_TCGA_SS_MA_Ref_HT_HG-U133A_96-HTA_A03_586082.level2.data.txt	broad.mit.edu_GBM.HT_HG-U133A.Level_2.26.1007.0	Expression-Gene	Level 2	yes	f6593cf9079ca894e7f9386e3ecb81c9	broad.mit.edu:gene_rma:HT_HG-U133A:01	TCGA-06-2570-01A-01R-0789-01	TARRE_p_MultiPlate_TCGA_SS_MA_Ref_HT_HG-U133A_96-HTA_A03_586082.level3.data.txt	broad.mit.edu_GBM.HT_HG-U133A.Level_3.26.1007.0	Expression-Gene	Level 3	yes	97ba69496d1cf16b988116b5f31c2ec7	TCGA-06-2570
d73e71c9-7510-4189-a578-9d021bcb96c7	TCGA-06-5408-01A-01R-1698-01	broad.mit.edu:labeling:HT_HG-U133A:01	TCGA-06-5408-01A-01R-1698-01	biotin	MGED Ontology	broad.mit.edu:hybridization:HT_HG-U133A:01	URGED_p_TCGA_Pop_May2011_HT_HG-U133A_96-HTA_C08_787000	Affymetrix.com:PhysicalArrayDesign:HT_HG-U133A	caArray	broad.mit.edu:image_acquisition:HT_HG-U133A:01	TCGA-06-5408-01A-01R-1698-01	URGED_p_TCGA_Pop_May2011_HT_HG-U133A_96-HTA_C08_787000.CEL	broad.mit.edu_GBM.HT_HG-U133A.Level_1.111.1007.0	Expression-Gene	Level 1	yes	d0b2495b828d35912f716342ae3a2cbf	broad.mit.edu:probeset_rma:HT_HG-U133A:01	TCGA-06-5408-01A-01R-1698-01	URGED_p_TCGA_Pop_May2011_HT_HG-U133A_96-HTA_C08_787000.level2.data.txt	broad.mit.edu_GBM.HT_HG-U133A.Level_2.111.1007.0	Expression-Gene	Level 2	yes	521b848788e5438be49a300825eb2076	broad.mit.edu:gene_rma:HT_HG-U133A:01	TCGA-06-5408-01A-01R-1698-01	URGED_p_TCGA_Pop_May2011_HT_HG-U133A_96-HTA_C08_787000.level3.data.txt	broad.mit.edu_GBM.HT_HG-U133A.Level_3.111.1007.0	Expression-Gene	Level 3	yes	daaf6c33ea804f40a6d2a8db696a73cd	TCGA-06-5408
84810146-2dbb-4bbb-b7f6-f3a77ad99f0c	TCGA-06-5410-01A-01R-1698-01	broad.mit.edu:labeling:HT_HG-U133A:01	TCGA-06-5410-01A-01R-1698-01	biotin	MGED Ontology	broad.mit.edu:hybridization:HT_HG-U133A:01	URGED_p_TCGA_Pop_May2011_HT_HG-U133A_96-HTA_B04_786970	Affymetrix.com:PhysicalArrayDesign:HT_HG-U133A	caArray	broad.mit.edu:image_acquisition:HT_HG-U133A:01	TCGA-06-5410-01A-01R-1698-01	URGED_p_TCGA_Pop_May2011_HT_HG-U133A_96-HTA_B04_786970.CEL	broad.mit.edu_GBM.HT_HG-U133A.Level_1.111.1007.0	Expression-Gene	Level 1	yes	27d08fc44861e23cbcc0269ad1ab2f12	broad.mit.edu:probeset_rma:HT_HG-U133A:01	TCGA-06-5410-01A-01R-1698-01	URGED_p_TCGA_Pop_May2011_HT_HG-U133A_96-HTA_B04_786970.level2.data.txt	broad.mit.edu_GBM.HT_HG-U133A.Level_2.111.1007.0	Expression-Gene	Level 2	yes	d87a2100d4d23ee6eeb9b2cd4e9c7bc6	broad.mit.edu:gene_rma:HT_HG-U133A:01	TCGA-06-5410-01A-01R-1698-01	URGED_p_TCGA_Pop_May2011_HT_HG-U133A_96-HTA_B04_786970.level3.data.txt	broad.mit.edu_GBM.HT_HG-U133A.Level_3.111.1007.0	Expression-Gene	Level 3	yes	944261e0756f4ca013eb258aca907287	TCGA-06-5410
67faec27-840a-491c-bd18-4e3a43f36899	TCGA-06-5411-01A-01R-1698-01	broad.mit.edu:labeling:HT_HG-U133A:01	TCGA-06-5411-01A-01R-1698-01	biotin	MGED Ontology	broad.mit.edu:hybridization:HT_HG-U133A:01	URGED_p_TCGA_Pop_May2011_HT_HG-U133A_96-HTA_A09_787026	Affymetrix.com:PhysicalArrayDesign:HT_HG-U133A	caArray	broad.mit.edu:image_acquisition:HT_HG-U133A:01	TCGA-06-5411-01A-01R-1698-01	URGED_p_TCGA_Pop_May2011_HT_HG-U133A_96-HTA_A09_787026.CEL	broad.mit.edu_GBM.HT_HG-U133A.Level_1.111.1007.0	Expression-Gene	Level 1	yes	e8c3148dc40fc84a2cda0d9292e0e1b1	broad.mit.edu:probeset_rma:HT_HG-U133A:01	TCGA-06-5411-01A-01R-1698-01	URGED_p_TCGA_Pop_May2011_HT_HG-U133A_96-HTA_A09_787026.level2.data.txt	broad.mit.edu_GBM.HT_HG-U133A.Level_2.111.1007.0	Expression-Gene	Level 2	yes	c99fc36809c957f2a0636559834f49fb	broad.mit.edu:gene_rma:HT_HG-U133A:01	TCGA-06-5411-01A-01R-1698-01	URGED_p_TCGA_Pop_May2011_HT_HG-U133A_96-HTA_A09_787026.level3.data.txt	broad.mit.edu_GBM.HT_HG-U133A.Level_3.111.1007.0	Expression-Gene	Level 3	yes	5d37a94d731e01f59a5ac9c7ed603849	TCGA-06-5411
0c9373e6-8b81-47af-bc35-c51674404af3	TCGA-06-5412-01A-01R-1698-01	broad.mit.edu:labeling:HT_HG-U133A:01	TCGA-06-5412-01A-01R-1698-01	biotin	MGED Ontology	broad.mit.edu:hybridization:HT_HG-U133A:01	URGED_p_TCGA_Pop_May2011_HT_HG-U133A_96-HTA_B05_786972	Affymetrix.com:PhysicalArrayDesign:HT_HG-U133A	caArray	broad.mit.edu:image_acquisition:HT_HG-U133A:01	TCGA-06-5412-01A-01R-1698-01	URGED_p_TCGA_Pop_May2011_HT_HG-U133A_96-HTA_B05_786972.CEL	broad.mit.edu_GBM.HT_HG-U133A.Level_1.111.1007.0	Expression-Gene	Level 1	yes	d7a0efcdd680439f5e8dd52e5bb827a2	broad.mit.edu:probeset_rma:HT_HG-U133A:01	TCGA-06-5412-01A-01R-1698-01	URGED_p_TCGA_Pop_May2011_HT_HG-U133A_96-HTA_B05_786972.level2.data.txt	broad.mit.edu_GBM.HT_HG-U133A.Level_2.111.1007.0	Expression-Gene	Level 2	yes	159d6700aaab0051d779d0b5d75c1c69	broad.mit.edu:gene_rma:HT_HG-U133A:01	TCGA-06-5412-01A-01R-1698-01	URGED_p_TCGA_Pop_May2011_HT_HG-U133A_96-HTA_B05_786972.level3.data.txt	broad.mit.edu_GBM.HT_HG-U133A.Level_3.111.1007.0	Expression-Gene	Level 3	yes	ebd857df659f7d66fb8a5ac9cfc873c2	TCGA-06-5412
04ffbe69-badc-4636-ba81-d0efa3c2196d	TCGA-06-5413-01A-01R-1698-01	broad.mit.edu:labeling:HT_HG-U133A:01	TCGA-06-5413-01A-01R-1698-01	biotin	MGED Ontology	broad.mit.edu:hybridization:HT_HG-U133A:01	URGED_p_TCGA_Pop_May2011_HT_HG-U133A_96-HTA_A07_787014	Affymetrix.com:PhysicalArrayDesign:HT_HG-U133A	caArray	broad.mit.edu:image_acquisition:HT_HG-U133A:01	TCGA-06-5413-01A-01R-1698-01	URGED_p_TCGA_Pop_May2011_HT_HG-U133A_96-HTA_A07_787014.CEL	broad.mit.edu_GBM.HT_HG-U133A.Level_1.111.1007.0	Expression-Gene	Level 1	yes	7b787a306af0a782b20810fac4200242	broad.mit.edu:probeset_rma:HT_HG-U133A:01	TCGA-06-5413-01A-01R-1698-01	URGED_p_TCGA_Pop_May2011_HT_HG-U133A_96-HTA_A07_787014.level2.data.txt	broad.mit.edu_GBM.HT_HG-U133A.Level_2.111.1007.0	Expression-Gene	Level 2	yes	9953f22d2c889fea46b505dbb3fc479a	broad.mit.edu:gene_rma:HT_HG-U133A:01	TCGA-06-5413-01A-01R-1698-01	URGED_p_TCGA_Pop_May2011_HT_HG-U133A_96-HTA_A07_787014.level3.data.txt	broad.mit.edu_GBM.HT_HG-U133A.Level_3.111.1007.0	Expression-Gene	Level 3	yes	b779d1270fe135c5f61e6ef6103f2af0	TCGA-06-5413
4d29daf4-476e-40eb-bfa4-a0eda3ce75cd	TCGA-06-5414-01A-01R-1482-01	broad.mit.edu:labeling:HT_HG-U133A:01	TCGA-06-5414-01A-01R-1482-01	biotin	MGED Ontology	broad.mit.edu:hybridization:HT_HG-U133A:01	MULEY_p_TCGA_b53and79_Expr_HT_HG-U133A_24-HTA_E07_723866	Affymetrix.com:PhysicalArrayDesign:HT_HG-U133A	caArray	broad.mit.edu:image_acquisition:HT_HG-U133A:01	TCGA-06-5414-01A-01R-1482-01	MULEY_p_TCGA_b53and79_Expr_HT_HG-U133A_24-HTA_E07_723866.CEL	broad.mit.edu_GBM.HT_HG-U133A.Level_1.79.1007.0	Expression-Gene	Level 1	yes	e75d79ff24ce80179727fa09a243980e	broad.mit.edu:probeset_rma:HT_HG-U133A:01	TCGA-06-5414-01A-01R-1482-01	MULEY_p_TCGA_b53and79_Expr_HT_HG-U133A_24-HTA_E07_723866.level2.data.txt	broad.mit.edu_GBM.HT_HG-U133A.Level_2.79.1007.0	Expression-Gene	Level 2	yes	365296cc4f25117afdd886153d79fb88	broad.mit.edu:gene_rma:HT_HG-U133A:01	TCGA-06-5414-01A-01R-1482-01	MULEY_p_TCGA_b53and79_Expr_HT_HG-U133A_24-HTA_E07_723866.level3.data.txt	broad.mit.edu_GBM.HT_HG-U133A.Level_3.79.1007.0	Expression-Gene	Level 3	yes	57d7040d1336c0d7580e82ab77234d78	TCGA-06-5414
57f550c9-9da7-468d-bb18-5f91c45ebeec	TCGA-06-5415-01A-01R-1482-01	broad.mit.edu:labeling:HT_HG-U133A:01	TCGA-06-5415-01A-01R-1482-01	biotin	MGED Ontology	broad.mit.edu:hybridization:HT_HG-U133A:01	MULEY_p_TCGA_b53and79_Expr_HT_HG-U133A_24-HTA_F07_723920	Affymetrix.com:PhysicalArrayDesign:HT_HG-U133A	caArray	broad.mit.edu:image_acquisition:HT_HG-U133A:01	TCGA-06-5415-01A-01R-1482-01	MULEY_p_TCGA_b53and79_Expr_HT_HG-U133A_24-HTA_F07_723920.CEL	broad.mit.edu_GBM.HT_HG-U133A.Level_1.79.1007.0	Expression-Gene	Level 1	yes	6ddcc2062da21d7eecf86ff016e830ce	broad.mit.edu:probeset_rma:HT_HG-U133A:01	TCGA-06-5415-01A-01R-1482-01	MULEY_p_TCGA_b53and79_Expr_HT_HG-U133A_24-HTA_F07_723920.level2.data.txt	broad.mit.edu_GBM.HT_HG-U133A.Level_2.79.1007.0	Expression-Gene	Level 2	yes	9f46fc3721b69db9e0ea38c4efa54bdb	broad.mit.edu:gene_rma:HT_HG-U133A:01	TCGA-06-5415-01A-01R-1482-01	MULEY_p_TCGA_b53and79_Expr_HT_HG-U133A_24-HTA_F07_723920.level3.data.txt	broad.mit.edu_GBM.HT_HG-U133A.Level_3.79.1007.0	Expression-Gene	Level 3	yes	6677d39f0dad5e6ea5535526e94b0769	TCGA-06-5415
3b8e44e6-d0d8-41c1-b19c-33943a4e979d	TCGA-06-5416-01A-01R-1482-01	broad.mit.edu:labeling:HT_HG-U133A:01	TCGA-06-5416-01A-01R-1482-01	biotin	MGED Ontology	broad.mit.edu:hybridization:HT_HG-U133A:01	MULEY_p_TCGA_b53and79_Expr_HT_HG-U133A_24-HTA_G07_723860	Affymetrix.com:PhysicalArrayDesign:HT_HG-U133A	caArray	broad.mit.edu:image_acquisition:HT_HG-U133A:01	TCGA-06-5416-01A-01R-1482-01	MULEY_p_TCGA_b53and79_Expr_HT_HG-U133A_24-HTA_G07_723860.CEL	broad.mit.edu_GBM.HT_HG-U133A.Level_1.79.1007.0	Expression-Gene	Level 1	yes	504a782fd73185fa4ed520d6b787f385	broad.mit.edu:probeset_rma:HT_HG-U133A:01	TCGA-06-5416-01A-01R-1482-01	MULEY_p_TCGA_b53and79_Expr_HT_HG-U133A_24-HTA_G07_723860.level2.data.txt	broad.mit.edu_GBM.HT_HG-U133A.Level_2.79.1007.0	Expression-Gene	Level 2	yes	9f112d9701cb27c5b1c6e4ed8ad803a0	broad.mit.edu:gene_rma:HT_HG-U133A:01	TCGA-06-5416-01A-01R-1482-01	MULEY_p_TCGA_b53and79_Expr_HT_HG-U133A_24-HTA_G07_723860.level3.data.txt	broad.mit.edu_GBM.HT_HG-U133A.Level_3.79.1007.0	Expression-Gene	Level 3	yes	f0a1475936312cefb8c422648decfdfa	TCGA-06-5416
08055ccb-21df-4288-8ecc-6862186bf5f5	TCGA-06-5417-01A-01R-1482-01	broad.mit.edu:labeling:HT_HG-U133A:01	TCGA-06-5417-01A-01R-1482-01	biotin	MGED Ontology	broad.mit.edu:hybridization:HT_HG-U133A:01	MULEY_p_TCGA_b53and79_Expr_HT_HG-U133A_24-HTA_H07_723918	Affymetrix.com:PhysicalArrayDesign:HT_HG-U133A	caArray	broad.mit.edu:image_acquisition:HT_HG-U133A:01	TCGA-06-5417-01A-01R-1482-01	MULEY_p_TCGA_b53and79_Expr_HT_HG-U133A_24-HTA_H07_723918.CEL	broad.mit.edu_GBM.HT_HG-U133A.Level_1.79.1007.0	Expression-Gene	Level 1	yes	596c3ec30f2aaf9c237d6636c417dcb6	broad.mit.edu:probeset_rma:HT_HG-U133A:01	TCGA-06-5417-01A-01R-1482-01	MULEY_p_TCGA_b53and79_Expr_HT_HG-U133A_24-HTA_H07_723918.level2.data.txt	broad.mit.edu_GBM.HT_HG-U133A.Level_2.79.1007.0	Expression-Gene	Level 2	yes	ed74247791d943545ed1a87473f094fd	broad.mit.edu:gene_rma:HT_HG-U133A:01	TCGA-06-5417-01A-01R-1482-01	MULEY_p_TCGA_b53and79_Expr_HT_HG-U133A_24-HTA_H07_723918.level3.data.txt	broad.mit.edu_GBM.HT_HG-U133A.Level_3.79.1007.0	Expression-Gene	Level 3	yes	d5bfab9da46906bde32957cd5552619a	TCGA-06-5417
f1410750-2598-4e03-acf5-4fa6c4096cb0	TCGA-06-5418-01A-01R-1482-01	broad.mit.edu:labeling:HT_HG-U133A:01	TCGA-06-5418-01A-01R-1482-01	biotin	MGED Ontology	broad.mit.edu:hybridization:HT_HG-U133A:01	MULEY_p_TCGA_b53and79_Expr_HT_HG-U133A_24-HTA_A09_723906	Affymetrix.com:PhysicalArrayDesign:HT_HG-U133A	caArray	broad.mit.edu:image_acquisition:HT_HG-U133A:01	TCGA-06-5418-01A-01R-1482-01	MULEY_p_TCGA_b53and79_Expr_HT_HG-U133A_24-HTA_A09_723906.CEL	broad.mit.edu_GBM.HT_HG-U133A.Level_1.79.1007.0	Expression-Gene	Level 1	yes	ee5c67c923acaeb390be2904cc80ddff	broad.mit.edu:probeset_rma:HT_HG-U133A:01	TCGA-06-5418-01A-01R-1482-01	MULEY_p_TCGA_b53and79_Expr_HT_HG-U133A_24-HTA_A09_723906.level2.data.txt	broad.mit.edu_GBM.HT_HG-U133A.Level_2.79.1007.0	Expression-Gene	Level 2	yes	9d91eb394fa718f79770b65e5714eb45	broad.mit.edu:gene_rma:HT_HG-U133A:01	TCGA-06-5418-01A-01R-1482-01	MULEY_p_TCGA_b53and79_Expr_HT_HG-U133A_24-HTA_A09_723906.level3.data.txt	broad.mit.edu_GBM.HT_HG-U133A.Level_3.79.1007.0	Expression-Gene	Level 3	yes	76cf4df9bfc7618681ad8240d9aed7f3	TCGA-06-5418
a8a6d5d5-e212-41e9-8024-939fb5b444b2	TCGA-06-5856-01A-01R-1698-01	broad.mit.edu:labeling:HT_HG-U133A:01	TCGA-06-5856-01A-01R-1698-01	biotin	MGED Ontology	broad.mit.edu:hybridization:HT_HG-U133A:01	URGED_p_TCGA_Pop_May2011_HT_HG-U133A_96-HTA_B02_786966	Affymetrix.com:PhysicalArrayDesign:HT_HG-U133A	caArray	broad.mit.edu:image_acquisition:HT_HG-U133A:01	TCGA-06-5856-01A-01R-1698-01	URGED_p_TCGA_Pop_May2011_HT_HG-U133A_96-HTA_B02_786966.CEL	broad.mit.edu_GBM.HT_HG-U133A.Level_1.111.1007.0	Expression-Gene	Level 1	yes	b1226c7867400260172d4723f970cf62	broad.mit.edu:probeset_rma:HT_HG-U133A:01	TCGA-06-5856-01A-01R-1698-01	URGED_p_TCGA_Pop_May2011_HT_HG-U133A_96-HTA_B02_786966.level2.data.txt	broad.mit.edu_GBM.HT_HG-U133A.Level_2.111.1007.0	Expression-Gene	Level 2	yes	8c74cd5d4f2c23be337d5c4ced650107	broad.mit.edu:gene_rma:HT_HG-U133A:01	TCGA-06-5856-01A-01R-1698-01	URGED_p_TCGA_Pop_May2011_HT_HG-U133A_96-HTA_B02_786966.level3.data.txt	broad.mit.edu_GBM.HT_HG-U133A.Level_3.111.1007.0	Expression-Gene	Level 3	yes	d755c2417bb1c5f723e81644d8cf1643	TCGA-06-5856
a19c46fa-f1b4-4b8b-9268-20e8dec941a1	TCGA-06-5858-01A-01R-1698-01	broad.mit.edu:labeling:HT_HG-U133A:01	TCGA-06-5858-01A-01R-1698-01	biotin	MGED Ontology	broad.mit.edu:hybridization:HT_HG-U133A:01	URGED_p_TCGA_Pop_May2011_HT_HG-U133A_96-HTA_C05_786998	Affymetrix.com:PhysicalArrayDesign:HT_HG-U133A	caArray	broad.mit.edu:image_acquisition:HT_HG-U133A:01	TCGA-06-5858-01A-01R-1698-01	URGED_p_TCGA_Pop_May2011_HT_HG-U133A_96-HTA_C05_786998.CEL	broad.mit.edu_GBM.HT_HG-U133A.Level_1.111.1007.0	Expression-Gene	Level 1	yes	b0197967f1dd571451d5ec7731e8a299	broad.mit.edu:probeset_rma:HT_HG-U133A:01	TCGA-06-5858-01A-01R-1698-01	URGED_p_TCGA_Pop_May2011_HT_HG-U133A_96-HTA_C05_786998.level2.data.txt	broad.mit.edu_GBM.HT_HG-U133A.Level_2.111.1007.0	Expression-Gene	Level 2	yes	b28bf2598c77c3a10958465b092f3655	broad.mit.edu:gene_rma:HT_HG-U133A:01	TCGA-06-5858-01A-01R-1698-01	URGED_p_TCGA_Pop_May2011_HT_HG-U133A_96-HTA_C05_786998.level3.data.txt	broad.mit.edu_GBM.HT_HG-U133A.Level_3.111.1007.0	Expression-Gene	Level 3	yes	8bc0d3077318f2bd16d3159ea2395195	TCGA-06-5858
20d2a5a5-c650-4487-9f3b-fa819e2159cd	TCGA-06-5859-01A-01R-1698-01	broad.mit.edu:labeling:HT_HG-U133A:01	TCGA-06-5859-01A-01R-1698-01	biotin	MGED Ontology	broad.mit.edu:hybridization:HT_HG-U133A:01	URGED_p_TCGA_Pop_May2011_HT_HG-U133A_96-HTA_C11_787010	Affymetrix.com:PhysicalArrayDesign:HT_HG-U133A	caArray	broad.mit.edu:image_acquisition:HT_HG-U133A:01	TCGA-06-5859-01A-01R-1698-01	URGED_p_TCGA_Pop_May2011_HT_HG-U133A_96-HTA_C11_787010.CEL	broad.mit.edu_GBM.HT_HG-U133A.Level_1.111.1007.0	Expression-Gene	Level 1	yes	8d5ff0b6d11710051389dc7bdc23d6e6	broad.mit.edu:probeset_rma:HT_HG-U133A:01	TCGA-06-5859-01A-01R-1698-01	URGED_p_TCGA_Pop_May2011_HT_HG-U133A_96-HTA_C11_787010.level2.data.txt	broad.mit.edu_GBM.HT_HG-U133A.Level_2.111.1007.0	Expression-Gene	Level 2	yes	1ed5b170cc090ae1cbb6a201db5b0f6b	broad.mit.edu:gene_rma:HT_HG-U133A:01	TCGA-06-5859-01A-01R-1698-01	URGED_p_TCGA_Pop_May2011_HT_HG-U133A_96-HTA_C11_787010.level3.data.txt	broad.mit.edu_GBM.HT_HG-U133A.Level_3.111.1007.0	Expression-Gene	Level 3	yes	8594e7f16c1f4d4c04b92c2d7817deb0	TCGA-06-5859
46223129-8827-49e5-ae6b-25dcbfc77756	TCGA-06-6389-01A-13R-1698-01	broad.mit.edu:labeling:HT_HG-U133A:01	TCGA-06-6389-01A-13R-1698-01	biotin	MGED Ontology	broad.mit.edu:hybridization:HT_HG-U133A:01	URGED_p_TCGA_Pop_May2011_HT_HG-U133A_96-HTA_C12_787008	Affymetrix.com:PhysicalArrayDesign:HT_HG-U133A	caArray	broad.mit.edu:image_acquisition:HT_HG-U133A:01	TCGA-06-6389-01A-13R-1698-01	URGED_p_TCGA_Pop_May2011_HT_HG-U133A_96-HTA_C12_787008.CEL	broad.mit.edu_GBM.HT_HG-U133A.Level_1.111.1007.0	Expression-Gene	Level 1	yes	d3cf58ad0993e6afe980a5f0449cb8c6	broad.mit.edu:probeset_rma:HT_HG-U133A:01	TCGA-06-6389-01A-13R-1698-01	URGED_p_TCGA_Pop_May2011_HT_HG-U133A_96-HTA_C12_787008.level2.data.txt	broad.mit.edu_GBM.HT_HG-U133A.Level_2.111.1007.0	Expression-Gene	Level 2	yes	c148daa49a181b0df2e6a993422509f2	broad.mit.edu:gene_rma:HT_HG-U133A:01	TCGA-06-6389-01A-13R-1698-01	URGED_p_TCGA_Pop_May2011_HT_HG-U133A_96-HTA_C12_787008.level3.data.txt	broad.mit.edu_GBM.HT_HG-U133A.Level_3.111.1007.0	Expression-Gene	Level 3	yes	6e995266a80602d933835f7f750c5a1f	TCGA-06-6389
5a9a9511-8952-48be-a2ad-7c245a90f337	TCGA-06-6390-01A-13R-1698-01	broad.mit.edu:labeling:HT_HG-U133A:01	TCGA-06-6390-01A-13R-1698-01	biotin	MGED Ontology	broad.mit.edu:hybridization:HT_HG-U133A:01	URGED_p_TCGA_Pop_May2011_HT_HG-U133A_96-HTA_D03_786986	Affymetrix.com:PhysicalArrayDesign:HT_HG-U133A	caArray	broad.mit.edu:image_acquisition:HT_HG-U133A:01	TCGA-06-6390-01A-13R-1698-01	URGED_p_TCGA_Pop_May2011_HT_HG-U133A_96-HTA_D03_786986.CEL	broad.mit.edu_GBM.HT_HG-U133A.Level_1.111.1007.0	Expression-Gene	Level 1	yes	22039d9ae4f287fa80d27ed88aa7fa2a	broad.mit.edu:probeset_rma:HT_HG-U133A:01	TCGA-06-6390-01A-13R-1698-01	URGED_p_TCGA_Pop_May2011_HT_HG-U133A_96-HTA_D03_786986.level2.data.txt	broad.mit.edu_GBM.HT_HG-U133A.Level_2.111.1007.0	Expression-Gene	Level 2	yes	470180adc6d7292be974453906a6151a	broad.mit.edu:gene_rma:HT_HG-U133A:01	TCGA-06-6390-01A-13R-1698-01	URGED_p_TCGA_Pop_May2011_HT_HG-U133A_96-HTA_D03_786986.level3.data.txt	broad.mit.edu_GBM.HT_HG-U133A.Level_3.111.1007.0	Expression-Gene	Level 3	yes	7202f6b324c537b735adfe1e2a859f16	TCGA-06-6390
ff7fe9b9-919d-4353-ad36-253385697316	TCGA-06-6391-01A-13R-1698-01	broad.mit.edu:labeling:HT_HG-U133A:01	TCGA-06-6391-01A-13R-1698-01	biotin	MGED Ontology	broad.mit.edu:hybridization:HT_HG-U133A:01	URGED_p_TCGA_Pop_May2011_HT_HG-U133A_96-HTA_C09_787006	Affymetrix.com:PhysicalArrayDesign:HT_HG-U133A	caArray	broad.mit.edu:image_acquisition:HT_HG-U133A:01	TCGA-06-6391-01A-13R-1698-01	URGED_p_TCGA_Pop_May2011_HT_HG-U133A_96-HTA_C09_787006.CEL	broad.mit.edu_GBM.HT_HG-U133A.Level_1.111.1007.0	Expression-Gene	Level 1	yes	ba471b5e1533b31ff08ec7d2d043e4dc	broad.mit.edu:probeset_rma:HT_HG-U133A:01	TCGA-06-6391-01A-13R-1698-01	URGED_p_TCGA_Pop_May2011_HT_HG-U133A_96-HTA_C09_787006.level2.data.txt	broad.mit.edu_GBM.HT_HG-U133A.Level_2.111.1007.0	Expression-Gene	Level 2	yes	e5ff797b8a4f3513830ed53dcefe22c4	broad.mit.edu:gene_rma:HT_HG-U133A:01	TCGA-06-6391-01A-13R-1698-01	URGED_p_TCGA_Pop_May2011_HT_HG-U133A_96-HTA_C09_787006.level3.data.txt	broad.mit.edu_GBM.HT_HG-U133A.Level_3.111.1007.0	Expression-Gene	Level 3	yes	35d111c44339bb0fed69d57f3bcf886e	TCGA-06-6391
82b6ee75-6c18-45c1-8b29-a1843153bd70	TCGA-08-0244-01A-01R-0298-01	broad.mit.edu:labeling:HT_HG-U133A:01	TCGA-08-0244-01A-01R-0298-01	biotin	MGED Ontology	broad.mit.edu:hybridization:HT_HG-U133A:01	5.5e+22	Affymetrix.com:PhysicalArrayDesign:HT_HG-U133A	caArray	broad.mit.edu:image_acquisition:HT_HG-U133A:01	TCGA-08-0244-01A-01R-0298-01	5500024037497121008340.E01.CEL	broad.mit.edu_GBM.HT_HG-U133A.Level_1.6.1007.0	Expression-Gene	Level 1	yes	57825c4b43654746a8dfbf8198d41976	broad.mit.edu:probeset_rma:HT_HG-U133A:01	TCGA-08-0244-01A-01R-0298-01	5500024037497121008340.E01.level2.data.txt	broad.mit.edu_GBM.HT_HG-U133A.Level_2.6.1007.0	Expression-Gene	Level 2	yes	c95bb2c4e1c83eaf077e409bef59a505	broad.mit.edu:gene_rma:HT_HG-U133A:01	TCGA-08-0244-01A-01R-0298-01	5500024037497121008340.E01.level3.data.txt	broad.mit.edu_GBM.HT_HG-U133A.Level_3.6.1007.0	Expression-Gene	Level 3	yes	4044903cafd577b1479e65c0ec05b1c7	TCGA-08-0244
23bfe866-28e7-4a6e-abb1-ec3f52f32c18	TCGA-08-0245-01A-01R-0298-01	broad.mit.edu:labeling:HT_HG-U133A:01	TCGA-08-0245-01A-01R-0298-01	biotin	MGED Ontology	broad.mit.edu:hybridization:HT_HG-U133A:01	5500024037497121008340.A03	Affymetrix.com:PhysicalArrayDesign:HT_HG-U133A	caArray	broad.mit.edu:image_acquisition:HT_HG-U133A:01	TCGA-08-0245-01A-01R-0298-01	5500024037497121008340.A03.CEL	broad.mit.edu_GBM.HT_HG-U133A.Level_1.6.1007.0	Expression-Gene	Level 1	yes	1836abf630b8e0a72af4b75996516052	broad.mit.edu:probeset_rma:HT_HG-U133A:01	TCGA-08-0245-01A-01R-0298-01	5500024037497121008340.A03.level2.data.txt	broad.mit.edu_GBM.HT_HG-U133A.Level_2.6.1007.0	Expression-Gene	Level 2	yes	6206a07fbcf2e6f0fa17e791818df5ea	broad.mit.edu:gene_rma:HT_HG-U133A:01	TCGA-08-0245-01A-01R-0298-01	5500024037497121008340.A03.level3.data.txt	broad.mit.edu_GBM.HT_HG-U133A.Level_3.6.1007.0	Expression-Gene	Level 3	yes	bc6b78c4b36928cbdc7fc42ba76a2336	TCGA-08-0245
3e10d52d-92df-4eae-ad22-a9c08b72e16b	TCGA-08-0246-01A-01R-0298-01	broad.mit.edu:labeling:HT_HG-U133A:01	TCGA-08-0246-01A-01R-0298-01	biotin	MGED Ontology	broad.mit.edu:hybridization:HT_HG-U133A:01	5500024037497121008340.A07	Affymetrix.com:PhysicalArrayDesign:HT_HG-U133A	caArray	broad.mit.edu:image_acquisition:HT_HG-U133A:01	TCGA-08-0246-01A-01R-0298-01	5500024037497121008340.A07.CEL	broad.mit.edu_GBM.HT_HG-U133A.Level_1.6.1007.0	Expression-Gene	Level 1	yes	ecfc24e5c16596c191b64d14b55ec428	broad.mit.edu:probeset_rma:HT_HG-U133A:01	TCGA-08-0246-01A-01R-0298-01	5500024037497121008340.A07.level2.data.txt	broad.mit.edu_GBM.HT_HG-U133A.Level_2.6.1007.0	Expression-Gene	Level 2	yes	8f67a50ad0c8d49924511192dd2cd170	broad.mit.edu:gene_rma:HT_HG-U133A:01	TCGA-08-0246-01A-01R-0298-01	5500024037497121008340.A07.level3.data.txt	broad.mit.edu_GBM.HT_HG-U133A.Level_3.6.1007.0	Expression-Gene	Level 3	yes	c25da71c238b8ffa2aed74da75514982	TCGA-08-0246
7a756ec8-a1cc-4e9c-a70c-d9a9c793ff30	TCGA-08-0344-01A-01R-0298-01	broad.mit.edu:labeling:HT_HG-U133A:01	TCGA-08-0344-01A-01R-0298-01	biotin	MGED Ontology	broad.mit.edu:hybridization:HT_HG-U133A:01	5.5e+29	Affymetrix.com:PhysicalArrayDesign:HT_HG-U133A	caArray	broad.mit.edu:image_acquisition:HT_HG-U133A:01	TCGA-08-0344-01A-01R-0298-01	5500024037497121008340.E08.CEL	broad.mit.edu_GBM.HT_HG-U133A.Level_1.6.1007.0	Expression-Gene	Level 1	yes	a4196d1a36fee41e88d8b26fb7dd4112	broad.mit.edu:probeset_rma:HT_HG-U133A:01	TCGA-08-0344-01A-01R-0298-01	5500024037497121008340.E08.level2.data.txt	broad.mit.edu_GBM.HT_HG-U133A.Level_2.6.1007.0	Expression-Gene	Level 2	yes	d1b01827d3a3bed81d22ce454758debf	broad.mit.edu:gene_rma:HT_HG-U133A:01	TCGA-08-0344-01A-01R-0298-01	5500024037497121008340.E08.level3.data.txt	broad.mit.edu_GBM.HT_HG-U133A.Level_3.6.1007.0	Expression-Gene	Level 3	yes	0303c3e99705e7ee5d43e68ac9c6c0b0	TCGA-08-0344
3ebd9422-5f5b-4e65-bdee-81922bd000d4	TCGA-08-0345-01A-01R-0306-01	broad.mit.edu:labeling:HT_HG-U133A:01	TCGA-08-0345-01A-01R-0306-01	biotin	MGED Ontology	broad.mit.edu:hybridization:HT_HG-U133A:01	5500024037497121008340.C08	Affymetrix.com:PhysicalArrayDesign:HT_HG-U133A	caArray	broad.mit.edu:image_acquisition:HT_HG-U133A:01	TCGA-08-0345-01A-01R-0306-01	5500024037497121008340.C08.CEL	broad.mit.edu_GBM.HT_HG-U133A.Level_1.7.1007.0	Expression-Gene	Level 1	yes	329a9ab38b74f50326250d5f5abbbfb4	broad.mit.edu:probeset_rma:HT_HG-U133A:01	TCGA-08-0345-01A-01R-0306-01	5500024037497121008340.C08.level2.data.txt	broad.mit.edu_GBM.HT_HG-U133A.Level_2.7.1007.0	Expression-Gene	Level 2	yes	da16081fac638c69ac59fc07c1a248e8	broad.mit.edu:gene_rma:HT_HG-U133A:01	TCGA-08-0345-01A-01R-0306-01	5500024037497121008340.C08.level3.data.txt	broad.mit.edu_GBM.HT_HG-U133A.Level_3.7.1007.0	Expression-Gene	Level 3	yes	eea32ee63b23fa5756196b9d388a53d3	TCGA-08-0345
b2ec7a4e-0df2-4a50-b48f-f0393f0c6ae9	TCGA-08-0346-01A-01R-0298-01	broad.mit.edu:labeling:HT_HG-U133A:01	TCGA-08-0346-01A-01R-0298-01	biotin	MGED Ontology	broad.mit.edu:hybridization:HT_HG-U133A:01	5500024037497121008340.B01	Affymetrix.com:PhysicalArrayDesign:HT_HG-U133A	caArray	broad.mit.edu:image_acquisition:HT_HG-U133A:01	TCGA-08-0346-01A-01R-0298-01	5500024037497121008340.B01.CEL	broad.mit.edu_GBM.HT_HG-U133A.Level_1.6.1007.0	Expression-Gene	Level 1	yes	c8c90016a50084364d3b3061b641adb5	broad.mit.edu:probeset_rma:HT_HG-U133A:01	TCGA-08-0346-01A-01R-0298-01	5500024037497121008340.B01.level2.data.txt	broad.mit.edu_GBM.HT_HG-U133A.Level_2.6.1007.0	Expression-Gene	Level 2	yes	8f1a5852c0011447f5c7f93e124845b4	broad.mit.edu:gene_rma:HT_HG-U133A:01	TCGA-08-0346-01A-01R-0298-01	5500024037497121008340.B01.level3.data.txt	broad.mit.edu_GBM.HT_HG-U133A.Level_3.6.1007.0	Expression-Gene	Level 3	yes	43bea08d33e6f3568f7461765637f78e	TCGA-08-0346
0932fbd2-715a-495f-9601-d4f492ae02b2	TCGA-08-0347-01A-01R-0298-01	broad.mit.edu:labeling:HT_HG-U133A:01	TCGA-08-0347-01A-01R-0298-01	biotin	MGED Ontology	broad.mit.edu:hybridization:HT_HG-U133A:01	5.5e+24	Affymetrix.com:PhysicalArrayDesign:HT_HG-U133A	caArray	broad.mit.edu:image_acquisition:HT_HG-U133A:01	TCGA-08-0347-01A-01R-0298-01	5500024037497121008340.E03.CEL	broad.mit.edu_GBM.HT_HG-U133A.Level_1.6.1007.0	Expression-Gene	Level 1	yes	45aa168475e6625e6cffd9619159670a	broad.mit.edu:probeset_rma:HT_HG-U133A:01	TCGA-08-0347-01A-01R-0298-01	5500024037497121008340.E03.level2.data.txt	broad.mit.edu_GBM.HT_HG-U133A.Level_2.6.1007.0	Expression-Gene	Level 2	yes	3cd085dc3d51cf8e07bba40d3c8d1b1c	broad.mit.edu:gene_rma:HT_HG-U133A:01	TCGA-08-0347-01A-01R-0298-01	5500024037497121008340.E03.level3.data.txt	broad.mit.edu_GBM.HT_HG-U133A.Level_3.6.1007.0	Expression-Gene	Level 3	yes	14fd77339db3673dc9bd09a9dae3f76e	TCGA-08-0347
8125c8d8-f9d3-4ee1-b78a-1643050cf378	TCGA-08-0348-01A-01R-0298-01	broad.mit.edu:labeling:HT_HG-U133A:01	TCGA-08-0348-01A-01R-0298-01	biotin	MGED Ontology	broad.mit.edu:hybridization:HT_HG-U133A:01	5500024037497121008340.B08	Affymetrix.com:PhysicalArrayDesign:HT_HG-U133A	caArray	broad.mit.edu:image_acquisition:HT_HG-U133A:01	TCGA-08-0348-01A-01R-0298-01	5500024037497121008340.B08.CEL	broad.mit.edu_GBM.HT_HG-U133A.Level_1.6.1007.0	Expression-Gene	Level 1	yes	dbbc31a27c3b52482fc1acaa48aa84a8	broad.mit.edu:probeset_rma:HT_HG-U133A:01	TCGA-08-0348-01A-01R-0298-01	5500024037497121008340.B08.level2.data.txt	broad.mit.edu_GBM.HT_HG-U133A.Level_2.6.1007.0	Expression-Gene	Level 2	yes	2984fe10fcc5ce81d2a2d8cd0f63599d	broad.mit.edu:gene_rma:HT_HG-U133A:01	TCGA-08-0348-01A-01R-0298-01	5500024037497121008340.B08.level3.data.txt	broad.mit.edu_GBM.HT_HG-U133A.Level_3.6.1007.0	Expression-Gene	Level 3	yes	35b6fa8272b661fd932c9f8c19da7c30	TCGA-08-0348
9f3c8820-129d-48bb-bc0e-5248825bf2a5	TCGA-08-0349-01A-01R-0306-01	broad.mit.edu:labeling:HT_HG-U133A:01	TCGA-08-0349-01A-01R-0306-01	biotin	MGED Ontology	broad.mit.edu:hybridization:HT_HG-U133A:01	5.5e+25	Affymetrix.com:PhysicalArrayDesign:HT_HG-U133A	caArray	broad.mit.edu:image_acquisition:HT_HG-U133A:01	TCGA-08-0349-01A-01R-0306-01	5500024037497121008340.E04.CEL	broad.mit.edu_GBM.HT_HG-U133A.Level_1.7.1007.0	Expression-Gene	Level 1	yes	215aaa50809f7613ec19415c9fa63e6a	broad.mit.edu:probeset_rma:HT_HG-U133A:01	TCGA-08-0349-01A-01R-0306-01	5500024037497121008340.E04.level2.data.txt	broad.mit.edu_GBM.HT_HG-U133A.Level_2.7.1007.0	Expression-Gene	Level 2	yes	77963b6caf80ba11fe74cd49cf18e54a	broad.mit.edu:gene_rma:HT_HG-U133A:01	TCGA-08-0349-01A-01R-0306-01	5500024037497121008340.E04.level3.data.txt	broad.mit.edu_GBM.HT_HG-U133A.Level_3.7.1007.0	Expression-Gene	Level 3	yes	0d89b96c63544ebac15254fd2512db85	TCGA-08-0349
b47d3af1-243e-4960-838b-be6670565e1e	TCGA-08-0350-01A-01R-0298-01	broad.mit.edu:labeling:HT_HG-U133A:01	TCGA-08-0350-01A-01R-0298-01	biotin	MGED Ontology	broad.mit.edu:hybridization:HT_HG-U133A:01	5500024037497121008340.B12	Affymetrix.com:PhysicalArrayDesign:HT_HG-U133A	caArray	broad.mit.edu:image_acquisition:HT_HG-U133A:01	TCGA-08-0350-01A-01R-0298-01	5500024037497121008340.B12.CEL	broad.mit.edu_GBM.HT_HG-U133A.Level_1.6.1007.0	Expression-Gene	Level 1	yes	1be2f49df355ee3d618793dca14e78ef	broad.mit.edu:probeset_rma:HT_HG-U133A:01	TCGA-08-0350-01A-01R-0298-01	5500024037497121008340.B12.level2.data.txt	broad.mit.edu_GBM.HT_HG-U133A.Level_2.6.1007.0	Expression-Gene	Level 2	yes	3fa280e74e243db816084a2812547a54	broad.mit.edu:gene_rma:HT_HG-U133A:01	TCGA-08-0350-01A-01R-0298-01	5500024037497121008340.B12.level3.data.txt	broad.mit.edu_GBM.HT_HG-U133A.Level_3.6.1007.0	Expression-Gene	Level 3	yes	a6db984ed1077a3890036f5bad74ab9e	TCGA-08-0350
f5cbdace-f712-44c4-a110-13ca70ea475d	TCGA-08-0351-01A-01R-0298-01	broad.mit.edu:labeling:HT_HG-U133A:01	TCGA-08-0351-01A-01R-0298-01	biotin	MGED Ontology	broad.mit.edu:hybridization:HT_HG-U133A:01	5500024037497121008340.F03	Affymetrix.com:PhysicalArrayDesign:HT_HG-U133A	caArray	broad.mit.edu:image_acquisition:HT_HG-U133A:01	TCGA-08-0351-01A-01R-0298-01	5500024037497121008340.F03.CEL	broad.mit.edu_GBM.HT_HG-U133A.Level_1.6.1007.0	Expression-Gene	Level 1	yes	5f0a95b1710220628be8a79921d604ce	broad.mit.edu:probeset_rma:HT_HG-U133A:01	TCGA-08-0351-01A-01R-0298-01	5500024037497121008340.F03.level2.data.txt	broad.mit.edu_GBM.HT_HG-U133A.Level_2.6.1007.0	Expression-Gene	Level 2	yes	77cb3419eb98c5fcd7e77600f4d4e02c	broad.mit.edu:gene_rma:HT_HG-U133A:01	TCGA-08-0351-01A-01R-0298-01	5500024037497121008340.F03.level3.data.txt	broad.mit.edu_GBM.HT_HG-U133A.Level_3.6.1007.0	Expression-Gene	Level 3	yes	3bf52a960599330a0c4dce5dde5e777e	TCGA-08-0351
0f152c22-879a-4d16-b2c4-3efd2884043c	TCGA-08-0352-01A-01R-0306-01	broad.mit.edu:labeling:HT_HG-U133A:01	TCGA-08-0352-01A-01R-0306-01	biotin	MGED Ontology	broad.mit.edu:hybridization:HT_HG-U133A:01	5.5e+28	Affymetrix.com:PhysicalArrayDesign:HT_HG-U133A	caArray	broad.mit.edu:image_acquisition:HT_HG-U133A:01	TCGA-08-0352-01A-01R-0306-01	5500024037497121008340.E07.CEL	broad.mit.edu_GBM.HT_HG-U133A.Level_1.7.1007.0	Expression-Gene	Level 1	yes	87c34ccae930ba5648934da5bcdd15e0	broad.mit.edu:probeset_rma:HT_HG-U133A:01	TCGA-08-0352-01A-01R-0306-01	5500024037497121008340.E07.level2.data.txt	broad.mit.edu_GBM.HT_HG-U133A.Level_2.7.1007.0	Expression-Gene	Level 2	yes	578d72a54744a57755294570a130beee	broad.mit.edu:gene_rma:HT_HG-U133A:01	TCGA-08-0352-01A-01R-0306-01	5500024037497121008340.E07.level3.data.txt	broad.mit.edu_GBM.HT_HG-U133A.Level_3.7.1007.0	Expression-Gene	Level 3	yes	ad870cb08841d0198a7b34458c17e904	TCGA-08-0352
6a446e32-45b7-4ef3-84af-e1db088d493f	TCGA-08-0353-01A-01R-0298-01	broad.mit.edu:labeling:HT_HG-U133A:01	TCGA-08-0353-01A-01R-0298-01	biotin	MGED Ontology	broad.mit.edu:hybridization:HT_HG-U133A:01	5500024037497121008340.A04	Affymetrix.com:PhysicalArrayDesign:HT_HG-U133A	caArray	broad.mit.edu:image_acquisition:HT_HG-U133A:01	TCGA-08-0353-01A-01R-0298-01	5500024037497121008340.A04.CEL	broad.mit.edu_GBM.HT_HG-U133A.Level_1.6.1007.0	Expression-Gene	Level 1	yes	caa841e78a7cef4e66511fe9073bfbb2	broad.mit.edu:probeset_rma:HT_HG-U133A:01	TCGA-08-0353-01A-01R-0298-01	5500024037497121008340.A04.level2.data.txt	broad.mit.edu_GBM.HT_HG-U133A.Level_2.6.1007.0	Expression-Gene	Level 2	yes	a8a9c1bbc83477cb6957ef0024f6647b	broad.mit.edu:gene_rma:HT_HG-U133A:01	TCGA-08-0353-01A-01R-0298-01	5500024037497121008340.A04.level3.data.txt	broad.mit.edu_GBM.HT_HG-U133A.Level_3.6.1007.0	Expression-Gene	Level 3	yes	2f99b7fd25edc2b2ee48544312a775d1	TCGA-08-0353
4cb0098b-598d-44de-99bc-0fbff3916ee3	TCGA-08-0354-01A-01R-0298-01	broad.mit.edu:labeling:HT_HG-U133A:01	TCGA-08-0354-01A-01R-0298-01	biotin	MGED Ontology	broad.mit.edu:hybridization:HT_HG-U133A:01	5500024037497121008340.D03	Affymetrix.com:PhysicalArrayDesign:HT_HG-U133A	caArray	broad.mit.edu:image_acquisition:HT_HG-U133A:01	TCGA-08-0354-01A-01R-0298-01	5500024037497121008340.D03.CEL	broad.mit.edu_GBM.HT_HG-U133A.Level_1.6.1007.0	Expression-Gene	Level 1	yes	f3975a3b47cb12d8dff3bde71b37fb7f	broad.mit.edu:probeset_rma:HT_HG-U133A:01	TCGA-08-0354-01A-01R-0298-01	5500024037497121008340.D03.level2.data.txt	broad.mit.edu_GBM.HT_HG-U133A.Level_2.6.1007.0	Expression-Gene	Level 2	yes	f14f7107e2819420d6edc733e788887a	broad.mit.edu:gene_rma:HT_HG-U133A:01	TCGA-08-0354-01A-01R-0298-01	5500024037497121008340.D03.level3.data.txt	broad.mit.edu_GBM.HT_HG-U133A.Level_3.6.1007.0	Expression-Gene	Level 3	yes	94ddd293368b29fd746fc0d23e05e6bc	TCGA-08-0354
048e9858-4710-4fe2-90ad-e6b3b76bcb6e	TCGA-08-0355-01A-01R-0298-01	broad.mit.edu:labeling:HT_HG-U133A:01	TCGA-08-0355-01A-01R-0298-01	biotin	MGED Ontology	broad.mit.edu:hybridization:HT_HG-U133A:01	5500024037497121008340.D10	Affymetrix.com:PhysicalArrayDesign:HT_HG-U133A	caArray	broad.mit.edu:image_acquisition:HT_HG-U133A:01	TCGA-08-0355-01A-01R-0298-01	5500024037497121008340.D10.CEL	broad.mit.edu_GBM.HT_HG-U133A.Level_1.6.1007.0	Expression-Gene	Level 1	yes	f91441254a64b5428596e46d2fb9ccdc	broad.mit.edu:probeset_rma:HT_HG-U133A:01	TCGA-08-0355-01A-01R-0298-01	5500024037497121008340.D10.level2.data.txt	broad.mit.edu_GBM.HT_HG-U133A.Level_2.6.1007.0	Expression-Gene	Level 2	yes	f73fda2bcff3c1366b61669457165dca	broad.mit.edu:gene_rma:HT_HG-U133A:01	TCGA-08-0355-01A-01R-0298-01	5500024037497121008340.D10.level3.data.txt	broad.mit.edu_GBM.HT_HG-U133A.Level_3.6.1007.0	Expression-Gene	Level 3	yes	2a347776122928f2f5a4fab49d777bda	TCGA-08-0355
b667f877-b523-49d4-a81a-51956df388c1	TCGA-08-0356-01A-01R-0298-01	broad.mit.edu:labeling:HT_HG-U133A:01	TCGA-08-0356-01A-01R-0298-01	biotin	MGED Ontology	broad.mit.edu:hybridization:HT_HG-U133A:01	5500024037497121008340.B02	Affymetrix.com:PhysicalArrayDesign:HT_HG-U133A	caArray	broad.mit.edu:image_acquisition:HT_HG-U133A:01	TCGA-08-0356-01A-01R-0298-01	5500024037497121008340.B02.CEL	broad.mit.edu_GBM.HT_HG-U133A.Level_1.6.1007.0	Expression-Gene	Level 1	yes	e3881ccb644b0c6bf5f9a56ee0ebdca5	broad.mit.edu:probeset_rma:HT_HG-U133A:01	TCGA-08-0356-01A-01R-0298-01	5500024037497121008340.B02.level2.data.txt	broad.mit.edu_GBM.HT_HG-U133A.Level_2.6.1007.0	Expression-Gene	Level 2	yes	ede7de8986e483d1550edfeffd684585	broad.mit.edu:gene_rma:HT_HG-U133A:01	TCGA-08-0356-01A-01R-0298-01	5500024037497121008340.B02.level3.data.txt	broad.mit.edu_GBM.HT_HG-U133A.Level_3.6.1007.0	Expression-Gene	Level 3	yes	a6249704e17f555ce4aa151abeb85207	TCGA-08-0356
49bfc718-30d2-4a57-b8b3-a6c812dd9b62	TCGA-08-0357-01A-01R-0298-01	broad.mit.edu:labeling:HT_HG-U133A:01	TCGA-08-0357-01A-01R-0298-01	biotin	MGED Ontology	broad.mit.edu:hybridization:HT_HG-U133A:01	5.5e+30	Affymetrix.com:PhysicalArrayDesign:HT_HG-U133A	caArray	broad.mit.edu:image_acquisition:HT_HG-U133A:01	TCGA-08-0357-01A-01R-0298-01	5500024037497121008340.E09.CEL	broad.mit.edu_GBM.HT_HG-U133A.Level_1.6.1007.0	Expression-Gene	Level 1	yes	67ff8cbf7233e3fbd733588d7c5a7148	broad.mit.edu:probeset_rma:HT_HG-U133A:01	TCGA-08-0357-01A-01R-0298-01	5500024037497121008340.E09.level2.data.txt	broad.mit.edu_GBM.HT_HG-U133A.Level_2.6.1007.0	Expression-Gene	Level 2	yes	d7011365b8a17dfb5b451b0c9460da3a	broad.mit.edu:gene_rma:HT_HG-U133A:01	TCGA-08-0357-01A-01R-0298-01	5500024037497121008340.E09.level3.data.txt	broad.mit.edu_GBM.HT_HG-U133A.Level_3.6.1007.0	Expression-Gene	Level 3	yes	15a0a1df5caf6ca46aec0a0835132e69	TCGA-08-0357
00d7fc45-b4d0-4137-93be-e1b2b00a2f08	TCGA-08-0358-01A-01R-0306-01	broad.mit.edu:labeling:HT_HG-U133A:01	TCGA-08-0358-01A-01R-0306-01	biotin	MGED Ontology	broad.mit.edu:hybridization:HT_HG-U133A:01	5500024037497121008340.D02	Affymetrix.com:PhysicalArrayDesign:HT_HG-U133A	caArray	broad.mit.edu:image_acquisition:HT_HG-U133A:01	TCGA-08-0358-01A-01R-0306-01	5500024037497121008340.D02.CEL	broad.mit.edu_GBM.HT_HG-U133A.Level_1.7.1007.0	Expression-Gene	Level 1	yes	ec2877b38250e6eae4e4db6e6f9a807d	broad.mit.edu:probeset_rma:HT_HG-U133A:01	TCGA-08-0358-01A-01R-0306-01	5500024037497121008340.D02.level2.data.txt	broad.mit.edu_GBM.HT_HG-U133A.Level_2.7.1007.0	Expression-Gene	Level 2	yes	db3137964a10ff0da6aa92b6579473db	broad.mit.edu:gene_rma:HT_HG-U133A:01	TCGA-08-0358-01A-01R-0306-01	5500024037497121008340.D02.level3.data.txt	broad.mit.edu_GBM.HT_HG-U133A.Level_3.7.1007.0	Expression-Gene	Level 3	yes	d4d1fd09a95cf3aebf19e7a1edd31325	TCGA-08-0358
103237ac-e6d6-4c07-b6b2-8acea361c882	TCGA-08-0359-01A-01R-0298-01	broad.mit.edu:labeling:HT_HG-U133A:01	TCGA-08-0359-01A-01R-0298-01	biotin	MGED Ontology	broad.mit.edu:hybridization:HT_HG-U133A:01	5500024037497121008340.B09	Affymetrix.com:PhysicalArrayDesign:HT_HG-U133A	caArray	broad.mit.edu:image_acquisition:HT_HG-U133A:01	TCGA-08-0359-01A-01R-0298-01	5500024037497121008340.B09.CEL	broad.mit.edu_GBM.HT_HG-U133A.Level_1.6.1007.0	Expression-Gene	Level 1	yes	30cf60face78715bbbc4d58328b2de4d	broad.mit.edu:probeset_rma:HT_HG-U133A:01	TCGA-08-0359-01A-01R-0298-01	5500024037497121008340.B09.level2.data.txt	broad.mit.edu_GBM.HT_HG-U133A.Level_2.6.1007.0	Expression-Gene	Level 2	yes	8b643bbda5886247ad9e64ebb6dd60ec	broad.mit.edu:gene_rma:HT_HG-U133A:01	TCGA-08-0359-01A-01R-0298-01	5500024037497121008340.B09.level3.data.txt	broad.mit.edu_GBM.HT_HG-U133A.Level_3.6.1007.0	Expression-Gene	Level 3	yes	61a64a1fa5fd45641fa8756cdf5ef5db	TCGA-08-0359
1f45dc16-1a9e-4279-9b83-2f8e4ab073db	TCGA-08-0360-01A-01R-0298-01	broad.mit.edu:labeling:HT_HG-U133A:01	TCGA-08-0360-01A-01R-0298-01	biotin	MGED Ontology	broad.mit.edu:hybridization:HT_HG-U133A:01	5500024037497121008340.C01	Affymetrix.com:PhysicalArrayDesign:HT_HG-U133A	caArray	broad.mit.edu:image_acquisition:HT_HG-U133A:01	TCGA-08-0360-01A-01R-0298-01	5500024037497121008340.C01.CEL	broad.mit.edu_GBM.HT_HG-U133A.Level_1.6.1007.0	Expression-Gene	Level 1	yes	f39bae152e41316ef6edfaddb5381d19	broad.mit.edu:probeset_rma:HT_HG-U133A:01	TCGA-08-0360-01A-01R-0298-01	5500024037497121008340.C01.level2.data.txt	broad.mit.edu_GBM.HT_HG-U133A.Level_2.6.1007.0	Expression-Gene	Level 2	yes	9bb0d5942d8ab7a6c0b85a34df6e865c	broad.mit.edu:gene_rma:HT_HG-U133A:01	TCGA-08-0360-01A-01R-0298-01	5500024037497121008340.C01.level3.data.txt	broad.mit.edu_GBM.HT_HG-U133A.Level_3.6.1007.0	Expression-Gene	Level 3	yes	1de9554baee236f67d24892db889af80	TCGA-08-0360
c4412513-b296-43b2-8377-7e77d342cd27	TCGA-08-0373-01A-01R-0306-01	broad.mit.edu:labeling:HT_HG-U133A:01	TCGA-08-0373-01A-01R-0306-01	biotin	MGED Ontology	broad.mit.edu:hybridization:HT_HG-U133A:01	5500024037497121008340.D05	Affymetrix.com:PhysicalArrayDesign:HT_HG-U133A	caArray	broad.mit.edu:image_acquisition:HT_HG-U133A:01	TCGA-08-0373-01A-01R-0306-01	5500024037497121008340.D05.CEL	broad.mit.edu_GBM.HT_HG-U133A.Level_1.7.1007.0	Expression-Gene	Level 1	yes	c83c9211247c929c9a1f95051ac0981d	broad.mit.edu:probeset_rma:HT_HG-U133A:01	TCGA-08-0373-01A-01R-0306-01	5500024037497121008340.D05.level2.data.txt	broad.mit.edu_GBM.HT_HG-U133A.Level_2.7.1007.0	Expression-Gene	Level 2	yes	ab9906f90660b053cfd2b6116dd1cadf	broad.mit.edu:gene_rma:HT_HG-U133A:01	TCGA-08-0373-01A-01R-0306-01	5500024037497121008340.D05.level3.data.txt	broad.mit.edu_GBM.HT_HG-U133A.Level_3.7.1007.0	Expression-Gene	Level 3	yes	e086cca42fd290379493429bc26e342e	TCGA-08-0373
c246c1b8-5df9-42b8-919d-1f1efc436ae8	TCGA-08-0375-01A-01R-0298-01	broad.mit.edu:labeling:HT_HG-U133A:01	TCGA-08-0375-01A-01R-0298-01	biotin	MGED Ontology	broad.mit.edu:hybridization:HT_HG-U133A:01	5500024037497121008340.F02	Affymetrix.com:PhysicalArrayDesign:HT_HG-U133A	caArray	broad.mit.edu:image_acquisition:HT_HG-U133A:01	TCGA-08-0375-01A-01R-0298-01	5500024037497121008340.F02.CEL	broad.mit.edu_GBM.HT_HG-U133A.Level_1.6.1007.0	Expression-Gene	Level 1	yes	c791bb75dbb607f941039f700bbdc252	broad.mit.edu:probeset_rma:HT_HG-U133A:01	TCGA-08-0375-01A-01R-0298-01	5500024037497121008340.F02.level2.data.txt	broad.mit.edu_GBM.HT_HG-U133A.Level_2.6.1007.0	Expression-Gene	Level 2	yes	e6fc93a2aebc72663a6f2b70de8bc20a	broad.mit.edu:gene_rma:HT_HG-U133A:01	TCGA-08-0375-01A-01R-0298-01	5500024037497121008340.F02.level3.data.txt	broad.mit.edu_GBM.HT_HG-U133A.Level_3.6.1007.0	Expression-Gene	Level 3	yes	c30986dbeffe791e6e54076982fdc2b2	TCGA-08-0375
999f59a6-a4b9-45c6-9577-0b96cbc8c0f9	TCGA-08-0380-01A-01R-0298-01	broad.mit.edu:labeling:HT_HG-U133A:01	TCGA-08-0380-01A-01R-0298-01	biotin	MGED Ontology	broad.mit.edu:hybridization:HT_HG-U133A:01	5500024037497121008340.A05	Affymetrix.com:PhysicalArrayDesign:HT_HG-U133A	caArray	broad.mit.edu:image_acquisition:HT_HG-U133A:01	TCGA-08-0380-01A-01R-0298-01	5500024037497121008340.A05.CEL	broad.mit.edu_GBM.HT_HG-U133A.Level_1.6.1007.0	Expression-Gene	Level 1	yes	53624442754aadbbd61540abefeb7915	broad.mit.edu:probeset_rma:HT_HG-U133A:01	TCGA-08-0380-01A-01R-0298-01	5500024037497121008340.A05.level2.data.txt	broad.mit.edu_GBM.HT_HG-U133A.Level_2.6.1007.0	Expression-Gene	Level 2	yes	df90b513d9adaef98a0c49b9ae42af78	broad.mit.edu:gene_rma:HT_HG-U133A:01	TCGA-08-0380-01A-01R-0298-01	5500024037497121008340.A05.level3.data.txt	broad.mit.edu_GBM.HT_HG-U133A.Level_3.6.1007.0	Expression-Gene	Level 3	yes	f837af883487606e8ae0fdc71b247014	TCGA-08-0380
fe7abc2e-2eb2-4e2e-9fff-3889c663f8b1	TCGA-08-0385-01A-01R-0298-01	broad.mit.edu:labeling:HT_HG-U133A:01	TCGA-08-0385-01A-01R-0298-01	biotin	MGED Ontology	broad.mit.edu:hybridization:HT_HG-U133A:01	5500024037497121008340.A10	Affymetrix.com:PhysicalArrayDesign:HT_HG-U133A	caArray	broad.mit.edu:image_acquisition:HT_HG-U133A:01	TCGA-08-0385-01A-01R-0298-01	5500024037497121008340.A10.CEL	broad.mit.edu_GBM.HT_HG-U133A.Level_1.6.1007.0	Expression-Gene	Level 1	yes	bd8d56f3b2bd89110e62b447ba162078	broad.mit.edu:probeset_rma:HT_HG-U133A:01	TCGA-08-0385-01A-01R-0298-01	5500024037497121008340.A10.level2.data.txt	broad.mit.edu_GBM.HT_HG-U133A.Level_2.6.1007.0	Expression-Gene	Level 2	yes	9dd1ae4c6b13b1412ae82feb210e583a	broad.mit.edu:gene_rma:HT_HG-U133A:01	TCGA-08-0385-01A-01R-0298-01	5500024037497121008340.A10.level3.data.txt	broad.mit.edu_GBM.HT_HG-U133A.Level_3.6.1007.0	Expression-Gene	Level 3	yes	2aa8521a8378fe4b5a3fd8e950ed0331	TCGA-08-0385
0459e7ba-285f-460d-8fea-cca4d148d4da	TCGA-08-0386-01A-01R-0306-01	broad.mit.edu:labeling:HT_HG-U133A:01	TCGA-08-0386-01A-01R-0306-01	biotin	MGED Ontology	broad.mit.edu:hybridization:HT_HG-U133A:01	5500024037497121008340.D07	Affymetrix.com:PhysicalArrayDesign:HT_HG-U133A	caArray	broad.mit.edu:image_acquisition:HT_HG-U133A:01	TCGA-08-0386-01A-01R-0306-01	5500024037497121008340.D07.CEL	broad.mit.edu_GBM.HT_HG-U133A.Level_1.7.1007.0	Expression-Gene	Level 1	yes	396a037167d99688482f79eb201ac984	broad.mit.edu:probeset_rma:HT_HG-U133A:01	TCGA-08-0386-01A-01R-0306-01	5500024037497121008340.D07.level2.data.txt	broad.mit.edu_GBM.HT_HG-U133A.Level_2.7.1007.0	Expression-Gene	Level 2	yes	1be25d060a50e8a21a54e5bbaacec626	broad.mit.edu:gene_rma:HT_HG-U133A:01	TCGA-08-0386-01A-01R-0306-01	5500024037497121008340.D07.level3.data.txt	broad.mit.edu_GBM.HT_HG-U133A.Level_3.7.1007.0	Expression-Gene	Level 3	yes	c4028a65df6d0059902ca90ad6544ff4	TCGA-08-0386
a374f511-684a-4c30-a8e6-e437d7cd6fc6	TCGA-08-0389-01A-01R-0298-01	broad.mit.edu:labeling:HT_HG-U133A:01	TCGA-08-0389-01A-01R-0298-01	biotin	MGED Ontology	broad.mit.edu:hybridization:HT_HG-U133A:01	5500024037497121008340.B03	Affymetrix.com:PhysicalArrayDesign:HT_HG-U133A	caArray	broad.mit.edu:image_acquisition:HT_HG-U133A:01	TCGA-08-0389-01A-01R-0298-01	5500024037497121008340.B03.CEL	broad.mit.edu_GBM.HT_HG-U133A.Level_1.6.1007.0	Expression-Gene	Level 1	yes	fff7073ba2bf6df038e6bb7df29240bc	broad.mit.edu:probeset_rma:HT_HG-U133A:01	TCGA-08-0389-01A-01R-0298-01	5500024037497121008340.B03.level2.data.txt	broad.mit.edu_GBM.HT_HG-U133A.Level_2.6.1007.0	Expression-Gene	Level 2	yes	2daf19a098c4d11d3718dcf75d2f4531	broad.mit.edu:gene_rma:HT_HG-U133A:01	TCGA-08-0389-01A-01R-0298-01	5500024037497121008340.B03.level3.data.txt	broad.mit.edu_GBM.HT_HG-U133A.Level_3.6.1007.0	Expression-Gene	Level 3	yes	38b96d4d3cfb547e46c49cbdd210cf48	TCGA-08-0389
41f319e4-8051-4bde-88ee-7abf22e362e1	TCGA-08-0390-01A-01R-0298-01	broad.mit.edu:labeling:HT_HG-U133A:01	TCGA-08-0390-01A-01R-0298-01	biotin	MGED Ontology	broad.mit.edu:hybridization:HT_HG-U133A:01	5500024037497121008340.D12	Affymetrix.com:PhysicalArrayDesign:HT_HG-U133A	caArray	broad.mit.edu:image_acquisition:HT_HG-U133A:01	TCGA-08-0390-01A-01R-0298-01	5500024037497121008340.D12.CEL	broad.mit.edu_GBM.HT_HG-U133A.Level_1.6.1007.0	Expression-Gene	Level 1	yes	0d66402061b99a33db9cf5545f4236b0	broad.mit.edu:probeset_rma:HT_HG-U133A:01	TCGA-08-0390-01A-01R-0298-01	5500024037497121008340.D12.level2.data.txt	broad.mit.edu_GBM.HT_HG-U133A.Level_2.6.1007.0	Expression-Gene	Level 2	yes	1dc55e4030a2702c99707732759ec7c1	broad.mit.edu:gene_rma:HT_HG-U133A:01	TCGA-08-0390-01A-01R-0298-01	5500024037497121008340.D12.level3.data.txt	broad.mit.edu_GBM.HT_HG-U133A.Level_3.6.1007.0	Expression-Gene	Level 3	yes	f3d95b3b58670543e163f22bd8a49486	TCGA-08-0390
248a18ba-498f-4037-91ec-464bd236fa1c	TCGA-08-0392-01A-01R-0298-01	broad.mit.edu:labeling:HT_HG-U133A:01	TCGA-08-0392-01A-01R-0298-01	biotin	MGED Ontology	broad.mit.edu:hybridization:HT_HG-U133A:01	5500024037497121008340.B10	Affymetrix.com:PhysicalArrayDesign:HT_HG-U133A	caArray	broad.mit.edu:image_acquisition:HT_HG-U133A:01	TCGA-08-0392-01A-01R-0298-01	5500024037497121008340.B10.CEL	broad.mit.edu_GBM.HT_HG-U133A.Level_1.6.1007.0	Expression-Gene	Level 1	yes	7dc06f9f15ec435737d8db67f0b67c3d	broad.mit.edu:probeset_rma:HT_HG-U133A:01	TCGA-08-0392-01A-01R-0298-01	5500024037497121008340.B10.level2.data.txt	broad.mit.edu_GBM.HT_HG-U133A.Level_2.6.1007.0	Expression-Gene	Level 2	yes	b6f48a504556fdc08ea28e47c077a926	broad.mit.edu:gene_rma:HT_HG-U133A:01	TCGA-08-0392-01A-01R-0298-01	5500024037497121008340.B10.level3.data.txt	broad.mit.edu_GBM.HT_HG-U133A.Level_3.6.1007.0	Expression-Gene	Level 3	yes	dcd62fd46b063d910cfa1ce37e206a5b	TCGA-08-0392
bbd92d88-9a4b-418b-ac21-983712f8f22d	TCGA-08-0509-01A-01R-0280-01	broad.mit.edu:labeling:HT_HG-U133A:01	TCGA-08-0509-01A-01R-0280-01	biotin	MGED Ontology	broad.mit.edu:hybridization:HT_HG-U133A:01	5500024035736031208615.D06	Affymetrix.com:PhysicalArrayDesign:HT_HG-U133A	caArray	broad.mit.edu:image_acquisition:HT_HG-U133A:01	TCGA-08-0509-01A-01R-0280-01	5500024035736031208615.D06.CEL	broad.mit.edu_GBM.HT_HG-U133A.Level_1.5.1007.0	Expression-Gene	Level 1	yes	4e6663482ef508d0bff8235cbf603706	broad.mit.edu:probeset_rma:HT_HG-U133A:01	TCGA-08-0509-01A-01R-0280-01	5500024035736031208615.D06.level2.data.txt	broad.mit.edu_GBM.HT_HG-U133A.Level_2.5.1007.0	Expression-Gene	Level 2	yes	e329df089511a5c7168fa9e5009989d2	broad.mit.edu:gene_rma:HT_HG-U133A:01	TCGA-08-0509-01A-01R-0280-01	5500024035736031208615.D06.level3.data.txt	broad.mit.edu_GBM.HT_HG-U133A.Level_3.5.1007.0	Expression-Gene	Level 3	yes	ac6095212c933fa8f9e17479a5e50ba0	TCGA-08-0509
d58895ff-8a86-4bee-b4ec-764085b0d36f	TCGA-08-0510-01A-01R-0280-01	broad.mit.edu:labeling:HT_HG-U133A:01	TCGA-08-0510-01A-01R-0280-01	biotin	MGED Ontology	broad.mit.edu:hybridization:HT_HG-U133A:01	5.5e+23	Affymetrix.com:PhysicalArrayDesign:HT_HG-U133A	caArray	broad.mit.edu:image_acquisition:HT_HG-U133A:01	TCGA-08-0510-01A-01R-0280-01	5500024035736031208615.E02.CEL	broad.mit.edu_GBM.HT_HG-U133A.Level_1.5.1007.0	Expression-Gene	Level 1	yes	801965b8050fec2aa39a36499da47b78	broad.mit.edu:probeset_rma:HT_HG-U133A:01	TCGA-08-0510-01A-01R-0280-01	5500024035736031208615.E02.level2.data.txt	broad.mit.edu_GBM.HT_HG-U133A.Level_2.5.1007.0	Expression-Gene	Level 2	yes	6a147131bec86d6c90b77f1c5bb58923	broad.mit.edu:gene_rma:HT_HG-U133A:01	TCGA-08-0510-01A-01R-0280-01	5500024035736031208615.E02.level3.data.txt	broad.mit.edu_GBM.HT_HG-U133A.Level_3.5.1007.0	Expression-Gene	Level 3	yes	eb7a1a3caf5326924928511bd9f86538	TCGA-08-0510
9c23a5b8-0ec0-469e-8d16-343c216ac6d7	TCGA-08-0511-01A-01R-0280-01	broad.mit.edu:labeling:HT_HG-U133A:01	TCGA-08-0511-01A-01R-0280-01	biotin	MGED Ontology	broad.mit.edu:hybridization:HT_HG-U133A:01	5.5e+31	Affymetrix.com:PhysicalArrayDesign:HT_HG-U133A	caArray	broad.mit.edu:image_acquisition:HT_HG-U133A:01	TCGA-08-0511-01A-01R-0280-01	5500024035736031208615.E10.CEL	broad.mit.edu_GBM.HT_HG-U133A.Level_1.5.1007.0	Expression-Gene	Level 1	yes	0f04a1add7fe2b6a9aaa961135c6c88f	broad.mit.edu:probeset_rma:HT_HG-U133A:01	TCGA-08-0511-01A-01R-0280-01	5500024035736031208615.E10.level2.data.txt	broad.mit.edu_GBM.HT_HG-U133A.Level_2.5.1007.0	Expression-Gene	Level 2	yes	3cae253f5072d69e6bc472aeb94ec6c5	broad.mit.edu:gene_rma:HT_HG-U133A:01	TCGA-08-0511-01A-01R-0280-01	5500024035736031208615.E10.level3.data.txt	broad.mit.edu_GBM.HT_HG-U133A.Level_3.5.1007.0	Expression-Gene	Level 3	yes	cbbc14b6281089113b0a147eca568f56	TCGA-08-0511
36fb4519-1fdf-4e3a-8c31-9d984725267b	TCGA-08-0512-01A-01R-0280-01	broad.mit.edu:labeling:HT_HG-U133A:01	TCGA-08-0512-01A-01R-0280-01	biotin	MGED Ontology	broad.mit.edu:hybridization:HT_HG-U133A:01	5500024035736031208615.F06	Affymetrix.com:PhysicalArrayDesign:HT_HG-U133A	caArray	broad.mit.edu:image_acquisition:HT_HG-U133A:01	TCGA-08-0512-01A-01R-0280-01	5500024035736031208615.F06.CEL	broad.mit.edu_GBM.HT_HG-U133A.Level_1.5.1007.0	Expression-Gene	Level 1	yes	7cc2b8342d4361bb2a35084865eb8dc8	broad.mit.edu:probeset_rma:HT_HG-U133A:01	TCGA-08-0512-01A-01R-0280-01	5500024035736031208615.F06.level2.data.txt	broad.mit.edu_GBM.HT_HG-U133A.Level_2.5.1007.0	Expression-Gene	Level 2	yes	fe3db62ac036040bcb0205b7b01745c4	broad.mit.edu:gene_rma:HT_HG-U133A:01	TCGA-08-0512-01A-01R-0280-01	5500024035736031208615.F06.level3.data.txt	broad.mit.edu_GBM.HT_HG-U133A.Level_3.5.1007.0	Expression-Gene	Level 3	yes	416a1ac5ef56c455b178464d5ff51d58	TCGA-08-0512
69cfce7f-4304-4631-be90-8fbdeb7a50f5	TCGA-08-0514-01A-01R-0280-01	broad.mit.edu:labeling:HT_HG-U133A:01	TCGA-08-0514-01A-01R-0280-01	biotin	MGED Ontology	broad.mit.edu:hybridization:HT_HG-U133A:01	5500024035736031208615.A08	Affymetrix.com:PhysicalArrayDesign:HT_HG-U133A	caArray	broad.mit.edu:image_acquisition:HT_HG-U133A:01	TCGA-08-0514-01A-01R-0280-01	5500024035736031208615.A08.CEL	broad.mit.edu_GBM.HT_HG-U133A.Level_1.5.1007.0	Expression-Gene	Level 1	yes	383caa11792078374e60e61b947407b7	broad.mit.edu:probeset_rma:HT_HG-U133A:01	TCGA-08-0514-01A-01R-0280-01	5500024035736031208615.A08.level2.data.txt	broad.mit.edu_GBM.HT_HG-U133A.Level_2.5.1007.0	Expression-Gene	Level 2	yes	153c498248c5cdb23833ebfc79a6e180	broad.mit.edu:gene_rma:HT_HG-U133A:01	TCGA-08-0514-01A-01R-0280-01	5500024035736031208615.A08.level3.data.txt	broad.mit.edu_GBM.HT_HG-U133A.Level_3.5.1007.0	Expression-Gene	Level 3	yes	62a604f522e3e7335090aa3b1c1f7807	TCGA-08-0514
bf00c2a1-08cd-4a50-8f73-1f618195b7e0	TCGA-08-0516-01A-01R-0280-01	broad.mit.edu:labeling:HT_HG-U133A:01	TCGA-08-0516-01A-01R-0280-01	biotin	MGED Ontology	broad.mit.edu:hybridization:HT_HG-U133A:01	5500024035736031208615.B05	Affymetrix.com:PhysicalArrayDesign:HT_HG-U133A	caArray	broad.mit.edu:image_acquisition:HT_HG-U133A:01	TCGA-08-0516-01A-01R-0280-01	5500024035736031208615.B05.CEL	broad.mit.edu_GBM.HT_HG-U133A.Level_1.5.1007.0	Expression-Gene	Level 1	yes	4a463fbcf0d0243d9b02a5ecaa9ed3be	broad.mit.edu:probeset_rma:HT_HG-U133A:01	TCGA-08-0516-01A-01R-0280-01	5500024035736031208615.B05.level2.data.txt	broad.mit.edu_GBM.HT_HG-U133A.Level_2.5.1007.0	Expression-Gene	Level 2	yes	55f03af1920a3868b7d975734b1de060	broad.mit.edu:gene_rma:HT_HG-U133A:01	TCGA-08-0516-01A-01R-0280-01	5500024035736031208615.B05.level3.data.txt	broad.mit.edu_GBM.HT_HG-U133A.Level_3.5.1007.0	Expression-Gene	Level 3	yes	91043881bbee029ceaf26aa33b9d8ec2	TCGA-08-0516
2d1c2945-b89e-4dfa-b884-eae923da07a3	TCGA-08-0517-01A-01R-0280-01	broad.mit.edu:labeling:HT_HG-U133A:01	TCGA-08-0517-01A-01R-0280-01	biotin	MGED Ontology	broad.mit.edu:hybridization:HT_HG-U133A:01	5500024035736031208615.C02	Affymetrix.com:PhysicalArrayDesign:HT_HG-U133A	caArray	broad.mit.edu:image_acquisition:HT_HG-U133A:01	TCGA-08-0517-01A-01R-0280-01	5500024035736031208615.C02.CEL	broad.mit.edu_GBM.HT_HG-U133A.Level_1.5.1007.0	Expression-Gene	Level 1	yes	5f2ec306e14bce117096da9ea46e5a07	broad.mit.edu:probeset_rma:HT_HG-U133A:01	TCGA-08-0517-01A-01R-0280-01	5500024035736031208615.C02.level2.data.txt	broad.mit.edu_GBM.HT_HG-U133A.Level_2.5.1007.0	Expression-Gene	Level 2	yes	47f08b3bb3544a363bf9afd21af12cfe	broad.mit.edu:gene_rma:HT_HG-U133A:01	TCGA-08-0517-01A-01R-0280-01	5500024035736031208615.C02.level3.data.txt	broad.mit.edu_GBM.HT_HG-U133A.Level_3.5.1007.0	Expression-Gene	Level 3	yes	914eca5e9596bee8f55ab48ec4722f9c	TCGA-08-0517
d3f5ce22-4a66-447f-af82-9020e42b1239	TCGA-08-0518-01A-01R-0280-01	broad.mit.edu:labeling:HT_HG-U133A:01	TCGA-08-0518-01A-01R-0280-01	biotin	MGED Ontology	broad.mit.edu:hybridization:HT_HG-U133A:01	5500024035736031208615.F02	Affymetrix.com:PhysicalArrayDesign:HT_HG-U133A	caArray	broad.mit.edu:image_acquisition:HT_HG-U133A:01	TCGA-08-0518-01A-01R-0280-01	5500024035736031208615.F02.CEL	broad.mit.edu_GBM.HT_HG-U133A.Level_1.5.1007.0	Expression-Gene	Level 1	yes	47295767b681a6c00eb51faaa4b09af3	broad.mit.edu:probeset_rma:HT_HG-U133A:01	TCGA-08-0518-01A-01R-0280-01	5500024035736031208615.F02.level2.data.txt	broad.mit.edu_GBM.HT_HG-U133A.Level_2.5.1007.0	Expression-Gene	Level 2	yes	590a14ff9abb92b7cd0886795f59a1c2	broad.mit.edu:gene_rma:HT_HG-U133A:01	TCGA-08-0518-01A-01R-0280-01	5500024035736031208615.F02.level3.data.txt	broad.mit.edu_GBM.HT_HG-U133A.Level_3.5.1007.0	Expression-Gene	Level 3	yes	885beba35543e787c25c816c15d96cba	TCGA-08-0518
4f908aa3-f1be-46de-a3da-960f2147f788	TCGA-08-0520-01A-01R-0280-01	broad.mit.edu:labeling:HT_HG-U133A:01	TCGA-08-0520-01A-01R-0280-01	biotin	MGED Ontology	broad.mit.edu:hybridization:HT_HG-U133A:01	5500024035736031208615.D07	Affymetrix.com:PhysicalArrayDesign:HT_HG-U133A	caArray	broad.mit.edu:image_acquisition:HT_HG-U133A:01	TCGA-08-0520-01A-01R-0280-01	5500024035736031208615.D07.CEL	broad.mit.edu_GBM.HT_HG-U133A.Level_1.5.1007.0	Expression-Gene	Level 1	yes	954cac7a75c396095edade42706c92eb	broad.mit.edu:probeset_rma:HT_HG-U133A:01	TCGA-08-0520-01A-01R-0280-01	5500024035736031208615.D07.level2.data.txt	broad.mit.edu_GBM.HT_HG-U133A.Level_2.5.1007.0	Expression-Gene	Level 2	yes	63da3a73999dbd256643b98cd05bd3d5	broad.mit.edu:gene_rma:HT_HG-U133A:01	TCGA-08-0520-01A-01R-0280-01	5500024035736031208615.D07.level3.data.txt	broad.mit.edu_GBM.HT_HG-U133A.Level_3.5.1007.0	Expression-Gene	Level 3	yes	e85251e623d8d3ba0e49bf06af35e0a6	TCGA-08-0520
54585de4-b88f-4fa5-aeb5-f6977a25c81f	TCGA-08-0521-01A-01R-0280-01	broad.mit.edu:labeling:HT_HG-U133A:01	TCGA-08-0521-01A-01R-0280-01	biotin	MGED Ontology	broad.mit.edu:hybridization:HT_HG-U133A:01	5.5e+24	Affymetrix.com:PhysicalArrayDesign:HT_HG-U133A	caArray	broad.mit.edu:image_acquisition:HT_HG-U133A:01	TCGA-08-0521-01A-01R-0280-01	5500024035736031208615.E03.CEL	broad.mit.edu_GBM.HT_HG-U133A.Level_1.5.1007.0	Expression-Gene	Level 1	yes	1def42688248b799c20186d79cb6b633	broad.mit.edu:probeset_rma:HT_HG-U133A:01	TCGA-08-0521-01A-01R-0280-01	5500024035736031208615.E03.level2.data.txt	broad.mit.edu_GBM.HT_HG-U133A.Level_2.5.1007.0	Expression-Gene	Level 2	yes	a704dff842e28d7bf26a2733cff309cd	broad.mit.edu:gene_rma:HT_HG-U133A:01	TCGA-08-0521-01A-01R-0280-01	5500024035736031208615.E03.level3.data.txt	broad.mit.edu_GBM.HT_HG-U133A.Level_3.5.1007.0	Expression-Gene	Level 3	yes	f91376e1e91975eb0994adc4b340ae05	TCGA-08-0521
577038ba-4f8f-437f-829f-0e978e73ee3e	TCGA-08-0522-01A-01R-0280-01	broad.mit.edu:labeling:HT_HG-U133A:01	TCGA-08-0522-01A-01R-0280-01	biotin	MGED Ontology	broad.mit.edu:hybridization:HT_HG-U133A:01	5500024035736031208615.H08	Affymetrix.com:PhysicalArrayDesign:HT_HG-U133A	caArray	broad.mit.edu:image_acquisition:HT_HG-U133A:01	TCGA-08-0522-01A-01R-0280-01	5500024035736031208615.H08.CEL	broad.mit.edu_GBM.HT_HG-U133A.Level_1.5.1007.0	Expression-Gene	Level 1	yes	338f93bff34acb9514b660995cd030f9	broad.mit.edu:probeset_rma:HT_HG-U133A:01	TCGA-08-0522-01A-01R-0280-01	5500024035736031208615.H08.level2.data.txt	broad.mit.edu_GBM.HT_HG-U133A.Level_2.5.1007.0	Expression-Gene	Level 2	yes	fc3de99b6f1cac4b963e660888d33303	broad.mit.edu:gene_rma:HT_HG-U133A:01	TCGA-08-0522-01A-01R-0280-01	5500024035736031208615.H08.level3.data.txt	broad.mit.edu_GBM.HT_HG-U133A.Level_3.5.1007.0	Expression-Gene	Level 3	yes	69e02a2853abd515ef55a0d0939a7082	TCGA-08-0522
0ddfcf76-df78-4ae7-8530-16a86df23329	TCGA-08-0524-01A-01R-0280-01	broad.mit.edu:labeling:HT_HG-U133A:01	TCGA-08-0524-01A-01R-0280-01	biotin	MGED Ontology	broad.mit.edu:hybridization:HT_HG-U133A:01	5500024035736031208615.F07	Affymetrix.com:PhysicalArrayDesign:HT_HG-U133A	caArray	broad.mit.edu:image_acquisition:HT_HG-U133A:01	TCGA-08-0524-01A-01R-0280-01	5500024035736031208615.F07.CEL	broad.mit.edu_GBM.HT_HG-U133A.Level_1.5.1007.0	Expression-Gene	Level 1	yes	ba0b47806b6bf2bc45a41bc07d90443d	broad.mit.edu:probeset_rma:HT_HG-U133A:01	TCGA-08-0524-01A-01R-0280-01	5500024035736031208615.F07.level2.data.txt	broad.mit.edu_GBM.HT_HG-U133A.Level_2.5.1007.0	Expression-Gene	Level 2	yes	82ab37d30fb63c75719bd1afc9ae55dd	broad.mit.edu:gene_rma:HT_HG-U133A:01	TCGA-08-0524-01A-01R-0280-01	5500024035736031208615.F07.level3.data.txt	broad.mit.edu_GBM.HT_HG-U133A.Level_3.5.1007.0	Expression-Gene	Level 3	yes	f351073a590cefaf033f3d98cba7ac32	TCGA-08-0524
cadde7ac-882b-4eb8-af1f-a7b650c41076	TCGA-08-0525-01A-01R-0280-01	broad.mit.edu:labeling:HT_HG-U133A:01	TCGA-08-0525-01A-01R-0280-01	biotin	MGED Ontology	broad.mit.edu:hybridization:HT_HG-U133A:01	5500024035736031208615.A09	Affymetrix.com:PhysicalArrayDesign:HT_HG-U133A	caArray	broad.mit.edu:image_acquisition:HT_HG-U133A:01	TCGA-08-0525-01A-01R-0280-01	5500024035736031208615.A09.CEL	broad.mit.edu_GBM.HT_HG-U133A.Level_1.5.1007.0	Expression-Gene	Level 1	yes	2ec1667f6759ce8be16096a2ba3eed14	broad.mit.edu:probeset_rma:HT_HG-U133A:01	TCGA-08-0525-01A-01R-0280-01	5500024035736031208615.A09.level2.data.txt	broad.mit.edu_GBM.HT_HG-U133A.Level_2.5.1007.0	Expression-Gene	Level 2	yes	c1ecb7ff8ce4ded8bcdd3777282b3ac9	broad.mit.edu:gene_rma:HT_HG-U133A:01	TCGA-08-0525-01A-01R-0280-01	5500024035736031208615.A09.level3.data.txt	broad.mit.edu_GBM.HT_HG-U133A.Level_3.5.1007.0	Expression-Gene	Level 3	yes	a7ca3fda23bd1fe4a12d993710a75098	TCGA-08-0525
c93d4eed-eca2-42a8-b2ee-98f33fa41ff6	TCGA-08-0529-01A-02R-0280-01	broad.mit.edu:labeling:HT_HG-U133A:01	TCGA-08-0529-01A-02R-0280-01	biotin	MGED Ontology	broad.mit.edu:hybridization:HT_HG-U133A:01	5500024035736031208615.B06	Affymetrix.com:PhysicalArrayDesign:HT_HG-U133A	caArray	broad.mit.edu:image_acquisition:HT_HG-U133A:01	TCGA-08-0529-01A-02R-0280-01	5500024035736031208615.B06.CEL	broad.mit.edu_GBM.HT_HG-U133A.Level_1.5.1007.0	Expression-Gene	Level 1	yes	9a845a4aa396d36597485a1cfd75b1f8	broad.mit.edu:probeset_rma:HT_HG-U133A:01	TCGA-08-0529-01A-02R-0280-01	5500024035736031208615.B06.level2.data.txt	broad.mit.edu_GBM.HT_HG-U133A.Level_2.5.1007.0	Expression-Gene	Level 2	yes	bca56024a8d4b0978dadf1a750317df6	broad.mit.edu:gene_rma:HT_HG-U133A:01	TCGA-08-0529-01A-02R-0280-01	5500024035736031208615.B06.level3.data.txt	broad.mit.edu_GBM.HT_HG-U133A.Level_3.5.1007.0	Expression-Gene	Level 3	yes	153dfda1f4f7a09d661bec661b56bb94	TCGA-08-0529
bf24f204-a04d-491c-9f57-b1d228d6989b	TCGA-08-0531-01A-01R-0280-01	broad.mit.edu:labeling:HT_HG-U133A:01	TCGA-08-0531-01A-01R-0280-01	biotin	MGED Ontology	broad.mit.edu:hybridization:HT_HG-U133A:01	5500024035736031208615.C03	Affymetrix.com:PhysicalArrayDesign:HT_HG-U133A	caArray	broad.mit.edu:image_acquisition:HT_HG-U133A:01	TCGA-08-0531-01A-01R-0280-01	5500024035736031208615.C03.CEL	broad.mit.edu_GBM.HT_HG-U133A.Level_1.5.1007.0	Expression-Gene	Level 1	yes	b76ca247204435d289dd77491ee86bc8	broad.mit.edu:probeset_rma:HT_HG-U133A:01	TCGA-08-0531-01A-01R-0280-01	5500024035736031208615.C03.level2.data.txt	broad.mit.edu_GBM.HT_HG-U133A.Level_2.5.1007.0	Expression-Gene	Level 2	yes	314b1284bb53c1b796705dca81da8c26	broad.mit.edu:gene_rma:HT_HG-U133A:01	TCGA-08-0531-01A-01R-0280-01	5500024035736031208615.C03.level3.data.txt	broad.mit.edu_GBM.HT_HG-U133A.Level_3.5.1007.0	Expression-Gene	Level 3	yes	c7dd97dd465b652189b9ca514027991b	TCGA-08-0531
c4543cce-35b1-43fb-9242-5f8005096205	TCGA-12-0616-01A-01R-0306-01	broad.mit.edu:labeling:HT_HG-U133A:01	TCGA-12-0616-01A-01R-0306-01	biotin	MGED Ontology	broad.mit.edu:hybridization:HT_HG-U133A:01	5500024037497121008340.C06	Affymetrix.com:PhysicalArrayDesign:HT_HG-U133A	caArray	broad.mit.edu:image_acquisition:HT_HG-U133A:01	TCGA-12-0616-01A-01R-0306-01	5500024037497121008340.C06.CEL	broad.mit.edu_GBM.HT_HG-U133A.Level_1.7.1007.0	Expression-Gene	Level 1	yes	abceb6390bb9c9dfe79695404268ad70	broad.mit.edu:probeset_rma:HT_HG-U133A:01	TCGA-12-0616-01A-01R-0306-01	5500024037497121008340.C06.level2.data.txt	broad.mit.edu_GBM.HT_HG-U133A.Level_2.7.1007.0	Expression-Gene	Level 2	yes	87583d28fed7d55051ee900b05614eb1	broad.mit.edu:gene_rma:HT_HG-U133A:01	TCGA-12-0616-01A-01R-0306-01	5500024037497121008340.C06.level3.data.txt	broad.mit.edu_GBM.HT_HG-U133A.Level_3.7.1007.0	Expression-Gene	Level 3	yes	7435a08627afc9e92ba4b5c51888b3f8	TCGA-12-0616
c16558d1-a500-40ab-973d-33db0c0432f9	TCGA-12-0618-01A-01R-0306-01	broad.mit.edu:labeling:HT_HG-U133A:01	TCGA-12-0618-01A-01R-0306-01	biotin	MGED Ontology	broad.mit.edu:hybridization:HT_HG-U133A:01	5500024037497121008340.C09	Affymetrix.com:PhysicalArrayDesign:HT_HG-U133A	caArray	broad.mit.edu:image_acquisition:HT_HG-U133A:01	TCGA-12-0618-01A-01R-0306-01	5500024037497121008340.C09.CEL	broad.mit.edu_GBM.HT_HG-U133A.Level_1.7.1007.0	Expression-Gene	Level 1	yes	25d8b8bbd24fb64a571867fccdf1c852	broad.mit.edu:probeset_rma:HT_HG-U133A:01	TCGA-12-0618-01A-01R-0306-01	5500024037497121008340.C09.level2.data.txt	broad.mit.edu_GBM.HT_HG-U133A.Level_2.7.1007.0	Expression-Gene	Level 2	yes	c953b9f26c6675c2072057264454524f	broad.mit.edu:gene_rma:HT_HG-U133A:01	TCGA-12-0618-01A-01R-0306-01	5500024037497121008340.C09.level3.data.txt	broad.mit.edu_GBM.HT_HG-U133A.Level_3.7.1007.0	Expression-Gene	Level 3	yes	69b63e2ed2d7c7407b8fea40e34e9674	TCGA-12-0618
188b63cc-42a6-444c-beea-02507f6fe36d	TCGA-12-0619-01A-01R-0306-01	broad.mit.edu:labeling:HT_HG-U133A:01	TCGA-12-0619-01A-01R-0306-01	biotin	MGED Ontology	broad.mit.edu:hybridization:HT_HG-U133A:01	5.5e+31	Affymetrix.com:PhysicalArrayDesign:HT_HG-U133A	caArray	broad.mit.edu:image_acquisition:HT_HG-U133A:01	TCGA-12-0619-01A-01R-0306-01	5500024037497121008340.E10.CEL	broad.mit.edu_GBM.HT_HG-U133A.Level_1.7.1007.0	Expression-Gene	Level 1	yes	ee9b0cc38ec733470857a39cc124d736	broad.mit.edu:probeset_rma:HT_HG-U133A:01	TCGA-12-0619-01A-01R-0306-01	5500024037497121008340.E10.level2.data.txt	broad.mit.edu_GBM.HT_HG-U133A.Level_2.7.1007.0	Expression-Gene	Level 2	yes	5ada88cdf33794814cb9c5130d41fedb	broad.mit.edu:gene_rma:HT_HG-U133A:01	TCGA-12-0619-01A-01R-0306-01	5500024037497121008340.E10.level3.data.txt	broad.mit.edu_GBM.HT_HG-U133A.Level_3.7.1007.0	Expression-Gene	Level 3	yes	a8d32e918ec36d8931abc341993bcad2	TCGA-12-0619
6eeab846-c9a4-4663-98c5-0dd8527c14ac	TCGA-12-0620-01A-01R-0306-01	broad.mit.edu:labeling:HT_HG-U133A:01	TCGA-12-0620-01A-01R-0306-01	biotin	MGED Ontology	broad.mit.edu:hybridization:HT_HG-U133A:01	5500024037497121008340.D11	Affymetrix.com:PhysicalArrayDesign:HT_HG-U133A	caArray	broad.mit.edu:image_acquisition:HT_HG-U133A:01	TCGA-12-0620-01A-01R-0306-01	5500024037497121008340.D11.CEL	broad.mit.edu_GBM.HT_HG-U133A.Level_1.7.1007.0	Expression-Gene	Level 1	yes	b1d8d4b02df4bafd0d1da10896cae366	broad.mit.edu:probeset_rma:HT_HG-U133A:01	TCGA-12-0620-01A-01R-0306-01	5500024037497121008340.D11.level2.data.txt	broad.mit.edu_GBM.HT_HG-U133A.Level_2.7.1007.0	Expression-Gene	Level 2	yes	32cd70d2a649b5a8aa23be5b9fdca172	broad.mit.edu:gene_rma:HT_HG-U133A:01	TCGA-12-0620-01A-01R-0306-01	5500024037497121008340.D11.level3.data.txt	broad.mit.edu_GBM.HT_HG-U133A.Level_3.7.1007.0	Expression-Gene	Level 3	yes	cecc77d62dfcebb67d8e6333675663ba	TCGA-12-0620
b4298a42-9a89-4430-af2b-a30f846f7b66	TCGA-12-0654-01B-01R-0338-01	broad.mit.edu:labeling:HT_HG-U133A:01	TCGA-12-0654-01B-01R-0338-01	biotin	MGED Ontology	broad.mit.edu:hybridization:HT_HG-U133A:01	BONES_p_TCGA_Batch8_9_RNA_HT_HG-U133A_96-HTA_B05_298096	Affymetrix.com:PhysicalArrayDesign:HT_HG-U133A	caArray	broad.mit.edu:image_acquisition:HT_HG-U133A:01	TCGA-12-0654-01B-01R-0338-01	BONES_p_TCGA_Batch8_9_RNA_HT_HG-U133A_96-HTA_B05_298096.CEL	broad.mit.edu_GBM.HT_HG-U133A.Level_1.8.1007.0	Expression-Gene	Level 1	yes	b8030fe429b725e7d4f5bced0e819e4e	broad.mit.edu:probeset_rma:HT_HG-U133A:01	TCGA-12-0654-01B-01R-0338-01	BONES_p_TCGA_Batch8_9_RNA_HT_HG-U133A_96-HTA_B05_298096.level2.data.txt	broad.mit.edu_GBM.HT_HG-U133A.Level_2.8.1007.0	Expression-Gene	Level 2	yes	f48cca6237edf981f253160bfc33a267	broad.mit.edu:gene_rma:HT_HG-U133A:01	TCGA-12-0654-01B-01R-0338-01	BONES_p_TCGA_Batch8_9_RNA_HT_HG-U133A_96-HTA_B05_298096.level3.data.txt	broad.mit.edu_GBM.HT_HG-U133A.Level_3.8.1007.0	Expression-Gene	Level 3	yes	b8ddbfabc7208eff6868008e411d6a9a	TCGA-12-0654
c4d8159e-1c6c-424f-831b-8901b0b6900f	TCGA-12-0656-01B-01R-0338-01	broad.mit.edu:labeling:HT_HG-U133A:01	TCGA-12-0656-01B-01R-0338-01	biotin	MGED Ontology	broad.mit.edu:hybridization:HT_HG-U133A:01	BONES_p_TCGA_Batch8_9_RNA_HT_HG-U133A_96-HTA_B09_297962	Affymetrix.com:PhysicalArrayDesign:HT_HG-U133A	caArray	broad.mit.edu:image_acquisition:HT_HG-U133A:01	TCGA-12-0656-01B-01R-0338-01	BONES_p_TCGA_Batch8_9_RNA_HT_HG-U133A_96-HTA_B09_297962.CEL	broad.mit.edu_GBM.HT_HG-U133A.Level_1.8.1007.0	Expression-Gene	Level 1	yes	1408a3fbf68dc7ed297f10af7bf85136	broad.mit.edu:probeset_rma:HT_HG-U133A:01	TCGA-12-0656-01B-01R-0338-01	BONES_p_TCGA_Batch8_9_RNA_HT_HG-U133A_96-HTA_B09_297962.level2.data.txt	broad.mit.edu_GBM.HT_HG-U133A.Level_2.8.1007.0	Expression-Gene	Level 2	yes	a9270a5aaf182b15d6d5c0490ad7e093	broad.mit.edu:gene_rma:HT_HG-U133A:01	TCGA-12-0656-01B-01R-0338-01	BONES_p_TCGA_Batch8_9_RNA_HT_HG-U133A_96-HTA_B09_297962.level3.data.txt	broad.mit.edu_GBM.HT_HG-U133A.Level_3.8.1007.0	Expression-Gene	Level 3	yes	7b5ac093e32fa4aa2c7966a4d98b7023	TCGA-12-0656
12ffb4a2-10ab-48a3-8e7d-5e7a7c57c17a	TCGA-12-0657-01A-01R-0338-01	broad.mit.edu:labeling:HT_HG-U133A:01	TCGA-12-0657-01A-01R-0338-01	biotin	MGED Ontology	broad.mit.edu:hybridization:HT_HG-U133A:01	BONES_p_TCGA_Batch8_9_RNA_HT_HG-U133A_96-HTA_H05_297958	Affymetrix.com:PhysicalArrayDesign:HT_HG-U133A	caArray	broad.mit.edu:image_acquisition:HT_HG-U133A:01	TCGA-12-0657-01A-01R-0338-01	BONES_p_TCGA_Batch8_9_RNA_HT_HG-U133A_96-HTA_H05_297958.CEL	broad.mit.edu_GBM.HT_HG-U133A.Level_1.8.1007.0	Expression-Gene	Level 1	yes	8dfb9a267be311b76f052fc8f0ad3bc9	broad.mit.edu:probeset_rma:HT_HG-U133A:01	TCGA-12-0657-01A-01R-0338-01	BONES_p_TCGA_Batch8_9_RNA_HT_HG-U133A_96-HTA_H05_297958.level2.data.txt	broad.mit.edu_GBM.HT_HG-U133A.Level_2.8.1007.0	Expression-Gene	Level 2	yes	cb7c843015ecd6c64b22b47c72805764	broad.mit.edu:gene_rma:HT_HG-U133A:01	TCGA-12-0657-01A-01R-0338-01	BONES_p_TCGA_Batch8_9_RNA_HT_HG-U133A_96-HTA_H05_297958.level3.data.txt	broad.mit.edu_GBM.HT_HG-U133A.Level_3.8.1007.0	Expression-Gene	Level 3	yes	3219f5f087751a9cfc8fdf480dcff139	TCGA-12-0657
4e49702c-5c4b-4e0d-b643-23162393bf51	TCGA-12-0670-01B-01R-0389-01	broad.mit.edu:labeling:HT_HG-U133A:01	TCGA-12-0670-01B-01R-0389-01	biotin	MGED Ontology	broad.mit.edu:hybridization:HT_HG-U133A:01	NIDUS_p_TCGA_Batch10_RNA_HT_HG-U133A_96-HTA_B05_400396	Affymetrix.com:PhysicalArrayDesign:HT_HG-U133A	caArray	broad.mit.edu:image_acquisition:HT_HG-U133A:01	TCGA-12-0670-01B-01R-0389-01	NIDUS_p_TCGA_Batch10_RNA_HT_HG-U133A_96-HTA_B05_400396.CEL	broad.mit.edu_GBM.HT_HG-U133A.Level_1.10.1007.0	Expression-Gene	Level 1	yes	7f1ffd42d0966f1d6b09a5d8a3e9e5b0	broad.mit.edu:probeset_rma:HT_HG-U133A:01	TCGA-12-0670-01B-01R-0389-01	NIDUS_p_TCGA_Batch10_RNA_HT_HG-U133A_96-HTA_B05_400396.level2.data.txt	broad.mit.edu_GBM.HT_HG-U133A.Level_2.10.1007.0	Expression-Gene	Level 2	yes	c952c152bbbb4557a2670eddfda8e35a	broad.mit.edu:gene_rma:HT_HG-U133A:01	TCGA-12-0670-01B-01R-0389-01	NIDUS_p_TCGA_Batch10_RNA_HT_HG-U133A_96-HTA_B05_400396.level3.data.txt	broad.mit.edu_GBM.HT_HG-U133A.Level_3.10.1007.0	Expression-Gene	Level 3	yes	9fe95acec1fd941a1af2882f88afb49d	TCGA-12-0670
7b3e2207-1c9a-4298-87e2-82edb5b24339	TCGA-12-0688-01A-02R-0338-01	broad.mit.edu:labeling:HT_HG-U133A:01	TCGA-12-0688-01A-02R-0338-01	biotin	MGED Ontology	broad.mit.edu:hybridization:HT_HG-U133A:01	BONES_p_TCGA_Batch8_9_RNA_HT_HG-U133A_96-HTA_A06_298074	Affymetrix.com:PhysicalArrayDesign:HT_HG-U133A	caArray	broad.mit.edu:image_acquisition:HT_HG-U133A:01	TCGA-12-0688-01A-02R-0338-01	BONES_p_TCGA_Batch8_9_RNA_HT_HG-U133A_96-HTA_A06_298074.CEL	broad.mit.edu_GBM.HT_HG-U133A.Level_1.8.1007.0	Expression-Gene	Level 1	yes	99c3577b7660a3942818df1f35431388	broad.mit.edu:probeset_rma:HT_HG-U133A:01	TCGA-12-0688-01A-02R-0338-01	BONES_p_TCGA_Batch8_9_RNA_HT_HG-U133A_96-HTA_A06_298074.level2.data.txt	broad.mit.edu_GBM.HT_HG-U133A.Level_2.8.1007.0	Expression-Gene	Level 2	yes	4292c974ebeba88b79017e9c7558e0a6	broad.mit.edu:gene_rma:HT_HG-U133A:01	TCGA-12-0688-01A-02R-0338-01	BONES_p_TCGA_Batch8_9_RNA_HT_HG-U133A_96-HTA_A06_298074.level3.data.txt	broad.mit.edu_GBM.HT_HG-U133A.Level_3.8.1007.0	Expression-Gene	Level 3	yes	4306f24f1e0739e03e79317e7e1c6f96	TCGA-12-0688
f8c52e4c-dcd2-4dd6-9fef-8fb2a48bf74e	TCGA-12-0692-01A-01R-0338-01	broad.mit.edu:labeling:HT_HG-U133A:01	TCGA-12-0692-01A-01R-0338-01	biotin	MGED Ontology	broad.mit.edu:hybridization:HT_HG-U133A:01	BONES_p_TCGA_Batch8_9_RNA_HT_HG-U133A_96-HTA_B02_297952	Affymetrix.com:PhysicalArrayDesign:HT_HG-U133A	caArray	broad.mit.edu:image_acquisition:HT_HG-U133A:01	TCGA-12-0692-01A-01R-0338-01	BONES_p_TCGA_Batch8_9_RNA_HT_HG-U133A_96-HTA_B02_297952.CEL	broad.mit.edu_GBM.HT_HG-U133A.Level_1.8.1007.0	Expression-Gene	Level 1	yes	aeae2dbd87e54bec0d2cf1818609b0e9	broad.mit.edu:probeset_rma:HT_HG-U133A:01	TCGA-12-0692-01A-01R-0338-01	BONES_p_TCGA_Batch8_9_RNA_HT_HG-U133A_96-HTA_B02_297952.level2.data.txt	broad.mit.edu_GBM.HT_HG-U133A.Level_2.8.1007.0	Expression-Gene	Level 2	yes	ec805f02e241b02c9edbfa836e499b40	broad.mit.edu:gene_rma:HT_HG-U133A:01	TCGA-12-0692-01A-01R-0338-01	BONES_p_TCGA_Batch8_9_RNA_HT_HG-U133A_96-HTA_B02_297952.level3.data.txt	broad.mit.edu_GBM.HT_HG-U133A.Level_3.8.1007.0	Expression-Gene	Level 3	yes	42d7c1b0269802ffb813f95b1cf4ec46	TCGA-12-0692
cf3a056f-abf2-4a84-902a-9e428fbe8ea5	TCGA-12-0703-01A-02R-0338-01	broad.mit.edu:labeling:HT_HG-U133A:01	TCGA-12-0703-01A-02R-0338-01	biotin	MGED Ontology	broad.mit.edu:hybridization:HT_HG-U133A:01	BONES_p_TCGA_Batch8_9_RNA_HT_HG-U133A_96-HTA_B06_298078	Affymetrix.com:PhysicalArrayDesign:HT_HG-U133A	caArray	broad.mit.edu:image_acquisition:HT_HG-U133A:01	TCGA-12-0703-01A-02R-0338-01	BONES_p_TCGA_Batch8_9_RNA_HT_HG-U133A_96-HTA_B06_298078.CEL	broad.mit.edu_GBM.HT_HG-U133A.Level_1.8.1007.0	Expression-Gene	Level 1	yes	148a9f5a159cc2f7c8d0ad420e8293b3	broad.mit.edu:probeset_rma:HT_HG-U133A:01	TCGA-12-0703-01A-02R-0338-01	BONES_p_TCGA_Batch8_9_RNA_HT_HG-U133A_96-HTA_B06_298078.level2.data.txt	broad.mit.edu_GBM.HT_HG-U133A.Level_2.8.1007.0	Expression-Gene	Level 2	yes	98e118df27cab723f6b863e5161d6fca	broad.mit.edu:gene_rma:HT_HG-U133A:01	TCGA-12-0703-01A-02R-0338-01	BONES_p_TCGA_Batch8_9_RNA_HT_HG-U133A_96-HTA_B06_298078.level3.data.txt	broad.mit.edu_GBM.HT_HG-U133A.Level_3.8.1007.0	Expression-Gene	Level 3	yes	465c7b4377ad94494ea0ee64a397f3c7	TCGA-12-0703
364f4ec6-d18c-45c0-908c-0d51328d5719	TCGA-12-0707-01A-01R-0338-01	broad.mit.edu:labeling:HT_HG-U133A:01	TCGA-12-0707-01A-01R-0338-01	biotin	MGED Ontology	broad.mit.edu:hybridization:HT_HG-U133A:01	BONES_p_TCGA_Batch8_9_RNA_HT_HG-U133A_96-HTA_B10_297936	Affymetrix.com:PhysicalArrayDesign:HT_HG-U133A	caArray	broad.mit.edu:image_acquisition:HT_HG-U133A:01	TCGA-12-0707-01A-01R-0338-01	BONES_p_TCGA_Batch8_9_RNA_HT_HG-U133A_96-HTA_B10_297936.CEL	broad.mit.edu_GBM.HT_HG-U133A.Level_1.8.1007.0	Expression-Gene	Level 1	yes	da5b9ce170df1839a387bf4c52491290	broad.mit.edu:probeset_rma:HT_HG-U133A:01	TCGA-12-0707-01A-01R-0338-01	BONES_p_TCGA_Batch8_9_RNA_HT_HG-U133A_96-HTA_B10_297936.level2.data.txt	broad.mit.edu_GBM.HT_HG-U133A.Level_2.8.1007.0	Expression-Gene	Level 2	yes	2487b641d80e3fa2c82da3c250c49e58	broad.mit.edu:gene_rma:HT_HG-U133A:01	TCGA-12-0707-01A-01R-0338-01	BONES_p_TCGA_Batch8_9_RNA_HT_HG-U133A_96-HTA_B10_297936.level3.data.txt	broad.mit.edu_GBM.HT_HG-U133A.Level_3.8.1007.0	Expression-Gene	Level 3	yes	76a818971a690c7687d8b44d6882eced	TCGA-12-0707
7ded2c8a-41af-47b9-940b-bcda29cac337	TCGA-12-0772-01A-01R-0338-01	broad.mit.edu:labeling:HT_HG-U133A:01	TCGA-12-0772-01A-01R-0338-01	biotin	MGED Ontology	broad.mit.edu:hybridization:HT_HG-U133A:01	BONES_p_TCGA_Batch8_9_RNA_HT_HG-U133A_96-HTA_C02_298052	Affymetrix.com:PhysicalArrayDesign:HT_HG-U133A	caArray	broad.mit.edu:image_acquisition:HT_HG-U133A:01	TCGA-12-0772-01A-01R-0338-01	BONES_p_TCGA_Batch8_9_RNA_HT_HG-U133A_96-HTA_C02_298052.CEL	broad.mit.edu_GBM.HT_HG-U133A.Level_1.8.1007.0	Expression-Gene	Level 1	yes	e8e812c199695aac7d2af22bc97dfd74	broad.mit.edu:probeset_rma:HT_HG-U133A:01	TCGA-12-0772-01A-01R-0338-01	BONES_p_TCGA_Batch8_9_RNA_HT_HG-U133A_96-HTA_C02_298052.level2.data.txt	broad.mit.edu_GBM.HT_HG-U133A.Level_2.8.1007.0	Expression-Gene	Level 2	yes	4298e4045e0912d5cbdf94ded28b6f0d	broad.mit.edu:gene_rma:HT_HG-U133A:01	TCGA-12-0772-01A-01R-0338-01	BONES_p_TCGA_Batch8_9_RNA_HT_HG-U133A_96-HTA_C02_298052.level3.data.txt	broad.mit.edu_GBM.HT_HG-U133A.Level_3.8.1007.0	Expression-Gene	Level 3	yes	425a904d8b9fcc7186b44cbc9cc798f3	TCGA-12-0772
f50736df-2c8d-4af8-bee8-410cfe2af1eb	TCGA-12-0773-01A-01R-0338-01	broad.mit.edu:labeling:HT_HG-U133A:01	TCGA-12-0773-01A-01R-0338-01	biotin	MGED Ontology	broad.mit.edu:hybridization:HT_HG-U133A:01	BONES_p_TCGA_Batch8_9_RNA_HT_HG-U133A_96-HTA_C05_297954	Affymetrix.com:PhysicalArrayDesign:HT_HG-U133A	caArray	broad.mit.edu:image_acquisition:HT_HG-U133A:01	TCGA-12-0773-01A-01R-0338-01	BONES_p_TCGA_Batch8_9_RNA_HT_HG-U133A_96-HTA_C05_297954.CEL	broad.mit.edu_GBM.HT_HG-U133A.Level_1.8.1007.0	Expression-Gene	Level 1	yes	60b933cfb67f0d4ae339fe72b5b494d2	broad.mit.edu:probeset_rma:HT_HG-U133A:01	TCGA-12-0773-01A-01R-0338-01	BONES_p_TCGA_Batch8_9_RNA_HT_HG-U133A_96-HTA_C05_297954.level2.data.txt	broad.mit.edu_GBM.HT_HG-U133A.Level_2.8.1007.0	Expression-Gene	Level 2	yes	83d6d8b361bd3e918e1abbcbd2ada73f	broad.mit.edu:gene_rma:HT_HG-U133A:01	TCGA-12-0773-01A-01R-0338-01	BONES_p_TCGA_Batch8_9_RNA_HT_HG-U133A_96-HTA_C05_297954.level3.data.txt	broad.mit.edu_GBM.HT_HG-U133A.Level_3.8.1007.0	Expression-Gene	Level 3	yes	3b449982d12422ecafaac7fdc23eafe9	TCGA-12-0773
91c1324f-1b5d-445b-8844-6353752e2f5b	TCGA-12-0775-01A-01R-0338-01	broad.mit.edu:labeling:HT_HG-U133A:01	TCGA-12-0775-01A-01R-0338-01	biotin	MGED Ontology	broad.mit.edu:hybridization:HT_HG-U133A:01	BONES_p_TCGA_Batch8_9_RNA_HT_HG-U133A_96-HTA_A04_298010	Affymetrix.com:PhysicalArrayDesign:HT_HG-U133A	caArray	broad.mit.edu:image_acquisition:HT_HG-U133A:01	TCGA-12-0775-01A-01R-0338-01	BONES_p_TCGA_Batch8_9_RNA_HT_HG-U133A_96-HTA_A04_298010.CEL	broad.mit.edu_GBM.HT_HG-U133A.Level_1.8.1007.0	Expression-Gene	Level 1	yes	294d8f1829700252ecc2eaf162b81326	broad.mit.edu:probeset_rma:HT_HG-U133A:01	TCGA-12-0775-01A-01R-0338-01	BONES_p_TCGA_Batch8_9_RNA_HT_HG-U133A_96-HTA_A04_298010.level2.data.txt	broad.mit.edu_GBM.HT_HG-U133A.Level_2.8.1007.0	Expression-Gene	Level 2	yes	d83e800be76e303c631f0292d8f688d8	broad.mit.edu:gene_rma:HT_HG-U133A:01	TCGA-12-0775-01A-01R-0338-01	BONES_p_TCGA_Batch8_9_RNA_HT_HG-U133A_96-HTA_A04_298010.level3.data.txt	broad.mit.edu_GBM.HT_HG-U133A.Level_3.8.1007.0	Expression-Gene	Level 3	yes	798a90187265ca26634a9cb9ab35e0a7	TCGA-12-0775
ce5af613-5911-4314-8949-6250d82ecf9d	TCGA-12-0776-01A-01R-0338-01	broad.mit.edu:labeling:HT_HG-U133A:01	TCGA-12-0776-01A-01R-0338-01	biotin	MGED Ontology	broad.mit.edu:hybridization:HT_HG-U133A:01	BONES_p_TCGA_Batch8_9_RNA_HT_HG-U133A_96-HTA_A08_297946	Affymetrix.com:PhysicalArrayDesign:HT_HG-U133A	caArray	broad.mit.edu:image_acquisition:HT_HG-U133A:01	TCGA-12-0776-01A-01R-0338-01	BONES_p_TCGA_Batch8_9_RNA_HT_HG-U133A_96-HTA_A08_297946.CEL	broad.mit.edu_GBM.HT_HG-U133A.Level_1.8.1007.0	Expression-Gene	Level 1	yes	035ffb5004d862a3d0b68845e1041c3b	broad.mit.edu:probeset_rma:HT_HG-U133A:01	TCGA-12-0776-01A-01R-0338-01	BONES_p_TCGA_Batch8_9_RNA_HT_HG-U133A_96-HTA_A08_297946.level2.data.txt	broad.mit.edu_GBM.HT_HG-U133A.Level_2.8.1007.0	Expression-Gene	Level 2	yes	88c8eb85395a7f0600f123d06d74ffa5	broad.mit.edu:gene_rma:HT_HG-U133A:01	TCGA-12-0776-01A-01R-0338-01	BONES_p_TCGA_Batch8_9_RNA_HT_HG-U133A_96-HTA_A08_297946.level3.data.txt	broad.mit.edu_GBM.HT_HG-U133A.Level_3.8.1007.0	Expression-Gene	Level 3	yes	55753acff05f0e1a533cdb8b1825a20e	TCGA-12-0776
ba032910-4a8a-4abf-ab63-b0720911ca4d	TCGA-12-0778-01A-01R-0338-01	broad.mit.edu:labeling:HT_HG-U133A:01	TCGA-12-0778-01A-01R-0338-01	biotin	MGED Ontology	broad.mit.edu:hybridization:HT_HG-U133A:01	BONES_p_TCGA_Batch8_9_RNA_HT_HG-U133A_96-HTA_H04_298008	Affymetrix.com:PhysicalArrayDesign:HT_HG-U133A	caArray	broad.mit.edu:image_acquisition:HT_HG-U133A:01	TCGA-12-0778-01A-01R-0338-01	BONES_p_TCGA_Batch8_9_RNA_HT_HG-U133A_96-HTA_H04_298008.CEL	broad.mit.edu_GBM.HT_HG-U133A.Level_1.8.1007.0	Expression-Gene	Level 1	yes	83533951774f369321d9c8584efb7a84	broad.mit.edu:probeset_rma:HT_HG-U133A:01	TCGA-12-0778-01A-01R-0338-01	BONES_p_TCGA_Batch8_9_RNA_HT_HG-U133A_96-HTA_H04_298008.level2.data.txt	broad.mit.edu_GBM.HT_HG-U133A.Level_2.8.1007.0	Expression-Gene	Level 2	yes	7d27e70533b2bcd19f9d81044ce5aa54	broad.mit.edu:gene_rma:HT_HG-U133A:01	TCGA-12-0778-01A-01R-0338-01	BONES_p_TCGA_Batch8_9_RNA_HT_HG-U133A_96-HTA_H04_298008.level3.data.txt	broad.mit.edu_GBM.HT_HG-U133A.Level_3.8.1007.0	Expression-Gene	Level 3	yes	20a3533ce89d8e72427c50da30e7b467	TCGA-12-0778
e9852a9d-fbd5-4dd3-8d4c-cc39b664613a	TCGA-12-0780-01A-01R-0338-01	broad.mit.edu:labeling:HT_HG-U133A:01	TCGA-12-0780-01A-01R-0338-01	biotin	MGED Ontology	broad.mit.edu:hybridization:HT_HG-U133A:01	BONES_p_TCGA_Batch8_9_RNA_HT_HG-U133A_96-HTA_B04_298060	Affymetrix.com:PhysicalArrayDesign:HT_HG-U133A	caArray	broad.mit.edu:image_acquisition:HT_HG-U133A:01	TCGA-12-0780-01A-01R-0338-01	BONES_p_TCGA_Batch8_9_RNA_HT_HG-U133A_96-HTA_B04_298060.CEL	broad.mit.edu_GBM.HT_HG-U133A.Level_1.8.1007.0	Expression-Gene	Level 1	yes	ec30664fd8a21857c376ff7fde34296f	broad.mit.edu:probeset_rma:HT_HG-U133A:01	TCGA-12-0780-01A-01R-0338-01	BONES_p_TCGA_Batch8_9_RNA_HT_HG-U133A_96-HTA_B04_298060.level2.data.txt	broad.mit.edu_GBM.HT_HG-U133A.Level_2.8.1007.0	Expression-Gene	Level 2	yes	ae30846939ecfc0d6884cc4e7240ac1c	broad.mit.edu:gene_rma:HT_HG-U133A:01	TCGA-12-0780-01A-01R-0338-01	BONES_p_TCGA_Batch8_9_RNA_HT_HG-U133A_96-HTA_B04_298060.level3.data.txt	broad.mit.edu_GBM.HT_HG-U133A.Level_3.8.1007.0	Expression-Gene	Level 3	yes	008d0880b8e5c83dabb7bbcf77709f41	TCGA-12-0780
798f2d46-0273-4ccc-8ab2-537a6f75de52	TCGA-12-0818-01A-01R-0389-01	broad.mit.edu:labeling:HT_HG-U133A:01	TCGA-12-0818-01A-01R-0389-01	biotin	MGED Ontology	broad.mit.edu:hybridization:HT_HG-U133A:01	NIDUS_p_TCGA_Batch10_RNA_HT_HG-U133A_96-HTA_B09_400388	Affymetrix.com:PhysicalArrayDesign:HT_HG-U133A	caArray	broad.mit.edu:image_acquisition:HT_HG-U133A:01	TCGA-12-0818-01A-01R-0389-01	NIDUS_p_TCGA_Batch10_RNA_HT_HG-U133A_96-HTA_B09_400388.CEL	broad.mit.edu_GBM.HT_HG-U133A.Level_1.10.1007.0	Expression-Gene	Level 1	yes	1d6383aa304cc1805484a511d59f797a	broad.mit.edu:probeset_rma:HT_HG-U133A:01	TCGA-12-0818-01A-01R-0389-01	NIDUS_p_TCGA_Batch10_RNA_HT_HG-U133A_96-HTA_B09_400388.level2.data.txt	broad.mit.edu_GBM.HT_HG-U133A.Level_2.10.1007.0	Expression-Gene	Level 2	yes	8c89fef9f1cc28f85a8019d9bc3e5a21	broad.mit.edu:gene_rma:HT_HG-U133A:01	TCGA-12-0818-01A-01R-0389-01	NIDUS_p_TCGA_Batch10_RNA_HT_HG-U133A_96-HTA_B09_400388.level3.data.txt	broad.mit.edu_GBM.HT_HG-U133A.Level_3.10.1007.0	Expression-Gene	Level 3	yes	bb8f5b8f4a043f53ee5902c73280f1e1	TCGA-12-0818
2ef667fc-8263-4883-835a-cbbc613ef528	TCGA-12-0819-01A-01R-0389-01	broad.mit.edu:labeling:HT_HG-U133A:01	TCGA-12-0819-01A-01R-0389-01	biotin	MGED Ontology	broad.mit.edu:hybridization:HT_HG-U133A:01	NIDUS_p_TCGA_Batch10_RNA_HT_HG-U133A_96-HTA_B12_400440	Affymetrix.com:PhysicalArrayDesign:HT_HG-U133A	caArray	broad.mit.edu:image_acquisition:HT_HG-U133A:01	TCGA-12-0819-01A-01R-0389-01	NIDUS_p_TCGA_Batch10_RNA_HT_HG-U133A_96-HTA_B12_400440.CEL	broad.mit.edu_GBM.HT_HG-U133A.Level_1.10.1007.0	Expression-Gene	Level 1	yes	66d81b372aed3127993766d4af73fdd3	broad.mit.edu:probeset_rma:HT_HG-U133A:01	TCGA-12-0819-01A-01R-0389-01	NIDUS_p_TCGA_Batch10_RNA_HT_HG-U133A_96-HTA_B12_400440.level2.data.txt	broad.mit.edu_GBM.HT_HG-U133A.Level_2.10.1007.0	Expression-Gene	Level 2	yes	5c12fb56b672eb14614d406da74a4834	broad.mit.edu:gene_rma:HT_HG-U133A:01	TCGA-12-0819-01A-01R-0389-01	NIDUS_p_TCGA_Batch10_RNA_HT_HG-U133A_96-HTA_B12_400440.level3.data.txt	broad.mit.edu_GBM.HT_HG-U133A.Level_3.10.1007.0	Expression-Gene	Level 3	yes	8abecc295b14c899f6b27dc9ee32b751	TCGA-12-0819
adb4987c-3a13-47f0-8882-97a10520b81f	TCGA-12-0820-01A-01R-0389-01	broad.mit.edu:labeling:HT_HG-U133A:01	TCGA-12-0820-01A-01R-0389-01	biotin	MGED Ontology	broad.mit.edu:hybridization:HT_HG-U133A:01	NIDUS_p_TCGA_Batch10_RNA_HT_HG-U133A_96-HTA_C06_400436	Affymetrix.com:PhysicalArrayDesign:HT_HG-U133A	caArray	broad.mit.edu:image_acquisition:HT_HG-U133A:01	TCGA-12-0820-01A-01R-0389-01	NIDUS_p_TCGA_Batch10_RNA_HT_HG-U133A_96-HTA_C06_400436.CEL	broad.mit.edu_GBM.HT_HG-U133A.Level_1.10.1007.0	Expression-Gene	Level 1	yes	a7d00ebbe7613a3dd2ecca7b977e72ab	broad.mit.edu:probeset_rma:HT_HG-U133A:01	TCGA-12-0820-01A-01R-0389-01	NIDUS_p_TCGA_Batch10_RNA_HT_HG-U133A_96-HTA_C06_400436.level2.data.txt	broad.mit.edu_GBM.HT_HG-U133A.Level_2.10.1007.0	Expression-Gene	Level 2	yes	2ac9f0d2090c1ca80e29297d689c5775	broad.mit.edu:gene_rma:HT_HG-U133A:01	TCGA-12-0820-01A-01R-0389-01	NIDUS_p_TCGA_Batch10_RNA_HT_HG-U133A_96-HTA_C06_400436.level3.data.txt	broad.mit.edu_GBM.HT_HG-U133A.Level_3.10.1007.0	Expression-Gene	Level 3	yes	a1dc19ffb8c28c8bc5be005780f4f5b7	TCGA-12-0820
a04d542b-2a37-464d-b0a8-ebd520a536b2	TCGA-12-0821-01A-01R-0389-01	broad.mit.edu:labeling:HT_HG-U133A:01	TCGA-12-0821-01A-01R-0389-01	biotin	MGED Ontology	broad.mit.edu:hybridization:HT_HG-U133A:01	NIDUS_p_TCGA_Batch10_RNA_HT_HG-U133A_96-HTA_A02_400378	Affymetrix.com:PhysicalArrayDesign:HT_HG-U133A	caArray	broad.mit.edu:image_acquisition:HT_HG-U133A:01	TCGA-12-0821-01A-01R-0389-01	NIDUS_p_TCGA_Batch10_RNA_HT_HG-U133A_96-HTA_A02_400378.CEL	broad.mit.edu_GBM.HT_HG-U133A.Level_1.10.1007.0	Expression-Gene	Level 1	yes	369afe641b5f7ffabb355c0b301bd481	broad.mit.edu:probeset_rma:HT_HG-U133A:01	TCGA-12-0821-01A-01R-0389-01	NIDUS_p_TCGA_Batch10_RNA_HT_HG-U133A_96-HTA_A02_400378.level2.data.txt	broad.mit.edu_GBM.HT_HG-U133A.Level_2.10.1007.0	Expression-Gene	Level 2	yes	8225a538d808f73dc748fc413cc970d3	broad.mit.edu:gene_rma:HT_HG-U133A:01	TCGA-12-0821-01A-01R-0389-01	NIDUS_p_TCGA_Batch10_RNA_HT_HG-U133A_96-HTA_A02_400378.level3.data.txt	broad.mit.edu_GBM.HT_HG-U133A.Level_3.10.1007.0	Expression-Gene	Level 3	yes	de7c93b295f3a910d92c0bc0cad3f652	TCGA-12-0821
e78c517b-9b30-4dae-bfa1-5e8d3b006a49	TCGA-12-0822-01A-01R-0389-01	broad.mit.edu:labeling:HT_HG-U133A:01	TCGA-12-0822-01A-01R-0389-01	biotin	MGED Ontology	broad.mit.edu:hybridization:HT_HG-U133A:01	NIDUS_p_TCGA_Batch10_RNA_HT_HG-U133A_96-HTA_A06_400370	Affymetrix.com:PhysicalArrayDesign:HT_HG-U133A	caArray	broad.mit.edu:image_acquisition:HT_HG-U133A:01	TCGA-12-0822-01A-01R-0389-01	NIDUS_p_TCGA_Batch10_RNA_HT_HG-U133A_96-HTA_A06_400370.CEL	broad.mit.edu_GBM.HT_HG-U133A.Level_1.10.1007.0	Expression-Gene	Level 1	yes	0f1e3cfb8c7fbcf6c2a1b8313c2c813f	broad.mit.edu:probeset_rma:HT_HG-U133A:01	TCGA-12-0822-01A-01R-0389-01	NIDUS_p_TCGA_Batch10_RNA_HT_HG-U133A_96-HTA_A06_400370.level2.data.txt	broad.mit.edu_GBM.HT_HG-U133A.Level_2.10.1007.0	Expression-Gene	Level 2	yes	44b1ddfea1004eb3557b8804d4b76a69	broad.mit.edu:gene_rma:HT_HG-U133A:01	TCGA-12-0822-01A-01R-0389-01	NIDUS_p_TCGA_Batch10_RNA_HT_HG-U133A_96-HTA_A06_400370.level3.data.txt	broad.mit.edu_GBM.HT_HG-U133A.Level_3.10.1007.0	Expression-Gene	Level 3	yes	915c55b134b03c64801a6db35e337fae	TCGA-12-0822
7e0e82c2-fb15-4abd-849c-2ef265cf28ba	TCGA-12-0826-01A-01R-0389-01	broad.mit.edu:labeling:HT_HG-U133A:01	TCGA-12-0826-01A-01R-0389-01	biotin	MGED Ontology	broad.mit.edu:hybridization:HT_HG-U133A:01	NIDUS_p_TCGA_Batch10_RNA_HT_HG-U133A_96-HTA_A10_400410	Affymetrix.com:PhysicalArrayDesign:HT_HG-U133A	caArray	broad.mit.edu:image_acquisition:HT_HG-U133A:01	TCGA-12-0826-01A-01R-0389-01	NIDUS_p_TCGA_Batch10_RNA_HT_HG-U133A_96-HTA_A10_400410.CEL	broad.mit.edu_GBM.HT_HG-U133A.Level_1.10.1007.0	Expression-Gene	Level 1	yes	0fe2c2f9b01bd05fb6c3af47004115bd	broad.mit.edu:probeset_rma:HT_HG-U133A:01	TCGA-12-0826-01A-01R-0389-01	NIDUS_p_TCGA_Batch10_RNA_HT_HG-U133A_96-HTA_A10_400410.level2.data.txt	broad.mit.edu_GBM.HT_HG-U133A.Level_2.10.1007.0	Expression-Gene	Level 2	yes	008b8243f44d162d03e4b844182b953d	broad.mit.edu:gene_rma:HT_HG-U133A:01	TCGA-12-0826-01A-01R-0389-01	NIDUS_p_TCGA_Batch10_RNA_HT_HG-U133A_96-HTA_A10_400410.level3.data.txt	broad.mit.edu_GBM.HT_HG-U133A.Level_3.10.1007.0	Expression-Gene	Level 3	yes	edd624a24a8ad8b03a7844f27d0a39d0	TCGA-12-0826
a80a09c1-8d86-4cd1-af52-80469af96a53	TCGA-12-0827-01A-01R-0389-01	broad.mit.edu:labeling:HT_HG-U133A:01	TCGA-12-0827-01A-01R-0389-01	biotin	MGED Ontology	broad.mit.edu:hybridization:HT_HG-U133A:01	NIDUS_p_TCGA_Batch10_RNA_HT_HG-U133A_96-HTA_B02_400402	Affymetrix.com:PhysicalArrayDesign:HT_HG-U133A	caArray	broad.mit.edu:image_acquisition:HT_HG-U133A:01	TCGA-12-0827-01A-01R-0389-01	NIDUS_p_TCGA_Batch10_RNA_HT_HG-U133A_96-HTA_B02_400402.CEL	broad.mit.edu_GBM.HT_HG-U133A.Level_1.10.1007.0	Expression-Gene	Level 1	yes	a29b24ff262577a9c91e4440502b17a8	broad.mit.edu:probeset_rma:HT_HG-U133A:01	TCGA-12-0827-01A-01R-0389-01	NIDUS_p_TCGA_Batch10_RNA_HT_HG-U133A_96-HTA_B02_400402.level2.data.txt	broad.mit.edu_GBM.HT_HG-U133A.Level_2.10.1007.0	Expression-Gene	Level 2	yes	8d3b1ca331a0001ab808152ecf8cc7fd	broad.mit.edu:gene_rma:HT_HG-U133A:01	TCGA-12-0827-01A-01R-0389-01	NIDUS_p_TCGA_Batch10_RNA_HT_HG-U133A_96-HTA_B02_400402.level3.data.txt	broad.mit.edu_GBM.HT_HG-U133A.Level_3.10.1007.0	Expression-Gene	Level 3	yes	1f823ec7ba456c65ba06970eaf212e03	TCGA-12-0827
226f49de-66d7-4f84-bc81-0f3c97e088fe	TCGA-12-0828-01A-01R-0389-01	broad.mit.edu:labeling:HT_HG-U133A:01	TCGA-12-0828-01A-01R-0389-01	biotin	MGED Ontology	broad.mit.edu:hybridization:HT_HG-U133A:01	NIDUS_p_TCGA_Batch10_RNA_HT_HG-U133A_96-HTA_B06_400394	Affymetrix.com:PhysicalArrayDesign:HT_HG-U133A	caArray	broad.mit.edu:image_acquisition:HT_HG-U133A:01	TCGA-12-0828-01A-01R-0389-01	NIDUS_p_TCGA_Batch10_RNA_HT_HG-U133A_96-HTA_B06_400394.CEL	broad.mit.edu_GBM.HT_HG-U133A.Level_1.10.1007.0	Expression-Gene	Level 1	yes	ec7fdcd817d4e2ec7020b832df3f0882	broad.mit.edu:probeset_rma:HT_HG-U133A:01	TCGA-12-0828-01A-01R-0389-01	NIDUS_p_TCGA_Batch10_RNA_HT_HG-U133A_96-HTA_B06_400394.level2.data.txt	broad.mit.edu_GBM.HT_HG-U133A.Level_2.10.1007.0	Expression-Gene	Level 2	yes	2043107e15a8f409550e0a4ecf8d7108	broad.mit.edu:gene_rma:HT_HG-U133A:01	TCGA-12-0828-01A-01R-0389-01	NIDUS_p_TCGA_Batch10_RNA_HT_HG-U133A_96-HTA_B06_400394.level3.data.txt	broad.mit.edu_GBM.HT_HG-U133A.Level_3.10.1007.0	Expression-Gene	Level 3	yes	fcfc743aea53945f5656c8bba03c939d	TCGA-12-0828
cb35648b-3f5a-4e64-bd87-9dd6d34ce794	TCGA-12-0829-01A-01R-0389-01	broad.mit.edu:labeling:HT_HG-U133A:01	TCGA-12-0829-01A-01R-0389-01	biotin	MGED Ontology	broad.mit.edu:hybridization:HT_HG-U133A:01	NIDUS_p_TCGA_Batch10_RNA_HT_HG-U133A_96-HTA_B10_400386	Affymetrix.com:PhysicalArrayDesign:HT_HG-U133A	caArray	broad.mit.edu:image_acquisition:HT_HG-U133A:01	TCGA-12-0829-01A-01R-0389-01	NIDUS_p_TCGA_Batch10_RNA_HT_HG-U133A_96-HTA_B10_400386.CEL	broad.mit.edu_GBM.HT_HG-U133A.Level_1.10.1007.0	Expression-Gene	Level 1	yes	e48e65d4a9ea6925fd0d06de1f496eb5	broad.mit.edu:probeset_rma:HT_HG-U133A:01	TCGA-12-0829-01A-01R-0389-01	NIDUS_p_TCGA_Batch10_RNA_HT_HG-U133A_96-HTA_B10_400386.level2.data.txt	broad.mit.edu_GBM.HT_HG-U133A.Level_2.10.1007.0	Expression-Gene	Level 2	yes	3d524ac8b75458ed5af93ba43c33be50	broad.mit.edu:gene_rma:HT_HG-U133A:01	TCGA-12-0829-01A-01R-0389-01	NIDUS_p_TCGA_Batch10_RNA_HT_HG-U133A_96-HTA_B10_400386.level3.data.txt	broad.mit.edu_GBM.HT_HG-U133A.Level_3.10.1007.0	Expression-Gene	Level 3	yes	6384c1436300d58cf0f71cfff11b1023	TCGA-12-0829
08e227ca-908a-424c-aeed-2f1b88deca33	TCGA-12-1088-01A-01R-0522-01	broad.mit.edu:labeling:HT_HG-U133A:01	TCGA-12-1088-01A-01R-0522-01	biotin	MGED Ontology	broad.mit.edu:hybridization:HT_HG-U133A:01	APEEK_p_TCGA_GBM16-Ov15_Expr_HT_HG-U133A_96-HTA_D05_464112	Affymetrix.com:PhysicalArrayDesign:HT_HG-U133A	caArray	broad.mit.edu:image_acquisition:HT_HG-U133A:01	TCGA-12-1088-01A-01R-0522-01	APEEK_p_TCGA_GBM16-Ov15_Expr_HT_HG-U133A_96-HTA_D05_464112.CEL	broad.mit.edu_GBM.HT_HG-U133A.Level_1.16.1007.0	Expression-Gene	Level 1	yes	ced207bd65126d1a3943cf4b7519eef5	broad.mit.edu:probeset_rma:HT_HG-U133A:01	TCGA-12-1088-01A-01R-0522-01	APEEK_p_TCGA_GBM16-Ov15_Expr_HT_HG-U133A_96-HTA_D05_464112.level2.data.txt	broad.mit.edu_GBM.HT_HG-U133A.Level_2.16.1007.0	Expression-Gene	Level 2	yes	f3b299a7f980daba2a1f220a591fa75e	broad.mit.edu:gene_rma:HT_HG-U133A:01	TCGA-12-1088-01A-01R-0522-01	APEEK_p_TCGA_GBM16-Ov15_Expr_HT_HG-U133A_96-HTA_D05_464112.level3.data.txt	broad.mit.edu_GBM.HT_HG-U133A.Level_3.16.1007.0	Expression-Gene	Level 3	yes	40949219481abfa747b05f305be92915	TCGA-12-1088
b2e02729-9b90-4976-af0f-a90482d0cbbe	TCGA-12-1089-01A-01R-0522-01	broad.mit.edu:labeling:HT_HG-U133A:01	TCGA-12-1089-01A-01R-0522-01	biotin	MGED Ontology	broad.mit.edu:hybridization:HT_HG-U133A:01	APEEK_p_TCGA_GBM16-Ov15_Expr_HT_HG-U133A_96-HTA_E10_464014	Affymetrix.com:PhysicalArrayDesign:HT_HG-U133A	caArray	broad.mit.edu:image_acquisition:HT_HG-U133A:01	TCGA-12-1089-01A-01R-0522-01	APEEK_p_TCGA_GBM16-Ov15_Expr_HT_HG-U133A_96-HTA_E10_464014.CEL	broad.mit.edu_GBM.HT_HG-U133A.Level_1.16.1007.0	Expression-Gene	Level 1	yes	e3c8e20a506147410288b35fd91a031f	broad.mit.edu:probeset_rma:HT_HG-U133A:01	TCGA-12-1089-01A-01R-0522-01	APEEK_p_TCGA_GBM16-Ov15_Expr_HT_HG-U133A_96-HTA_E10_464014.level2.data.txt	broad.mit.edu_GBM.HT_HG-U133A.Level_2.16.1007.0	Expression-Gene	Level 2	yes	41d1426b5e30eb8e3fbcf5239ee59872	broad.mit.edu:gene_rma:HT_HG-U133A:01	TCGA-12-1089-01A-01R-0522-01	APEEK_p_TCGA_GBM16-Ov15_Expr_HT_HG-U133A_96-HTA_E10_464014.level3.data.txt	broad.mit.edu_GBM.HT_HG-U133A.Level_3.16.1007.0	Expression-Gene	Level 3	yes	9e16002ccd1c311d5df64cbab53166f5	TCGA-12-1089
ba10bd68-1ef9-4d53-b687-4c7b4983936f	TCGA-12-1090-01A-01R-0522-01	broad.mit.edu:labeling:HT_HG-U133A:01	TCGA-12-1090-01A-01R-0522-01	biotin	MGED Ontology	broad.mit.edu:hybridization:HT_HG-U133A:01	APEEK_p_TCGA_GBM16-Ov15_Expr_HT_HG-U133A_96-HTA_C08_464110	Affymetrix.com:PhysicalArrayDesign:HT_HG-U133A	caArray	broad.mit.edu:image_acquisition:HT_HG-U133A:01	TCGA-12-1090-01A-01R-0522-01	APEEK_p_TCGA_GBM16-Ov15_Expr_HT_HG-U133A_96-HTA_C08_464110.CEL	broad.mit.edu_GBM.HT_HG-U133A.Level_1.16.1007.0	Expression-Gene	Level 1	yes	9d123f1d4e03927c0149258867b14060	broad.mit.edu:probeset_rma:HT_HG-U133A:01	TCGA-12-1090-01A-01R-0522-01	APEEK_p_TCGA_GBM16-Ov15_Expr_HT_HG-U133A_96-HTA_C08_464110.level2.data.txt	broad.mit.edu_GBM.HT_HG-U133A.Level_2.16.1007.0	Expression-Gene	Level 2	yes	eb1265e9b591f52762b352b24cc5eeee	broad.mit.edu:gene_rma:HT_HG-U133A:01	TCGA-12-1090-01A-01R-0522-01	APEEK_p_TCGA_GBM16-Ov15_Expr_HT_HG-U133A_96-HTA_C08_464110.level3.data.txt	broad.mit.edu_GBM.HT_HG-U133A.Level_3.16.1007.0	Expression-Gene	Level 3	yes	b5049b0b9e871642edf805ca5d5717fa	TCGA-12-1090
b11f018f-5889-4029-838a-9e2a9fcf1d56	TCGA-12-1091-01A-01R-0522-01	broad.mit.edu:labeling:HT_HG-U133A:01	TCGA-12-1091-01A-01R-0522-01	biotin	MGED Ontology	broad.mit.edu:hybridization:HT_HG-U133A:01	APEEK_p_TCGA_GBM16-Ov15_Expr_HT_HG-U133A_96-HTA_C01_464082	Affymetrix.com:PhysicalArrayDesign:HT_HG-U133A	caArray	broad.mit.edu:image_acquisition:HT_HG-U133A:01	TCGA-12-1091-01A-01R-0522-01	APEEK_p_TCGA_GBM16-Ov15_Expr_HT_HG-U133A_96-HTA_C01_464082.CEL	broad.mit.edu_GBM.HT_HG-U133A.Level_1.16.1007.0	Expression-Gene	Level 1	yes	808821256eca49584d6d903fb2f5483b	broad.mit.edu:probeset_rma:HT_HG-U133A:01	TCGA-12-1091-01A-01R-0522-01	APEEK_p_TCGA_GBM16-Ov15_Expr_HT_HG-U133A_96-HTA_C01_464082.level2.data.txt	broad.mit.edu_GBM.HT_HG-U133A.Level_2.16.1007.0	Expression-Gene	Level 2	yes	2a40c4de409152b480a70ddd9009f485	broad.mit.edu:gene_rma:HT_HG-U133A:01	TCGA-12-1091-01A-01R-0522-01	APEEK_p_TCGA_GBM16-Ov15_Expr_HT_HG-U133A_96-HTA_C01_464082.level3.data.txt	broad.mit.edu_GBM.HT_HG-U133A.Level_3.16.1007.0	Expression-Gene	Level 3	yes	6ccce9b757b6d9c05ee8695be7f59335	TCGA-12-1091
bacab070-937b-4d63-a6ca-6044cf8da9b7	TCGA-12-1092-01B-01R-0522-01	broad.mit.edu:labeling:HT_HG-U133A:01	TCGA-12-1092-01B-01R-0522-01	biotin	MGED Ontology	broad.mit.edu:hybridization:HT_HG-U133A:01	APEEK_p_TCGA_GBM16-Ov15_Expr_HT_HG-U133A_96-HTA_D10_464022	Affymetrix.com:PhysicalArrayDesign:HT_HG-U133A	caArray	broad.mit.edu:image_acquisition:HT_HG-U133A:01	TCGA-12-1092-01B-01R-0522-01	APEEK_p_TCGA_GBM16-Ov15_Expr_HT_HG-U133A_96-HTA_D10_464022.CEL	broad.mit.edu_GBM.HT_HG-U133A.Level_1.16.1007.0	Expression-Gene	Level 1	yes	a2452460058824dcf7f3de2385dc1989	broad.mit.edu:probeset_rma:HT_HG-U133A:01	TCGA-12-1092-01B-01R-0522-01	APEEK_p_TCGA_GBM16-Ov15_Expr_HT_HG-U133A_96-HTA_D10_464022.level2.data.txt	broad.mit.edu_GBM.HT_HG-U133A.Level_2.16.1007.0	Expression-Gene	Level 2	yes	37c4d04baccd18105e7d9efb39584305	broad.mit.edu:gene_rma:HT_HG-U133A:01	TCGA-12-1092-01B-01R-0522-01	APEEK_p_TCGA_GBM16-Ov15_Expr_HT_HG-U133A_96-HTA_D10_464022.level3.data.txt	broad.mit.edu_GBM.HT_HG-U133A.Level_3.16.1007.0	Expression-Gene	Level 3	yes	dabd97151990262e5d2826a1fffe05d3	TCGA-12-1092
589eb8b3-2e51-48d8-83d2-d1e23aa98abb	TCGA-12-1093-01A-01R-0522-01	broad.mit.edu:labeling:HT_HG-U133A:01	TCGA-12-1093-01A-01R-0522-01	biotin	MGED Ontology	broad.mit.edu:hybridization:HT_HG-U133A:01	APEEK_p_TCGA_GBM16-Ov15_Expr_HT_HG-U133A_96-HTA_F04_464048	Affymetrix.com:PhysicalArrayDesign:HT_HG-U133A	caArray	broad.mit.edu:image_acquisition:HT_HG-U133A:01	TCGA-12-1093-01A-01R-0522-01	APEEK_p_TCGA_GBM16-Ov15_Expr_HT_HG-U133A_96-HTA_F04_464048.CEL	broad.mit.edu_GBM.HT_HG-U133A.Level_1.16.1007.0	Expression-Gene	Level 1	yes	20a8835f2dee5fe09f97e9f650153671	broad.mit.edu:probeset_rma:HT_HG-U133A:01	TCGA-12-1093-01A-01R-0522-01	APEEK_p_TCGA_GBM16-Ov15_Expr_HT_HG-U133A_96-HTA_F04_464048.level2.data.txt	broad.mit.edu_GBM.HT_HG-U133A.Level_2.16.1007.0	Expression-Gene	Level 2	yes	832cc0cf2b8753aae3e938ede974f409	broad.mit.edu:gene_rma:HT_HG-U133A:01	TCGA-12-1093-01A-01R-0522-01	APEEK_p_TCGA_GBM16-Ov15_Expr_HT_HG-U133A_96-HTA_F04_464048.level3.data.txt	broad.mit.edu_GBM.HT_HG-U133A.Level_3.16.1007.0	Expression-Gene	Level 3	yes	1c59e0f886d2101b8797da26834b53be	TCGA-12-1093
6a35a376-10f2-4f06-af30-670e7ec28264	TCGA-12-1094-01A-01R-0522-01	broad.mit.edu:labeling:HT_HG-U133A:01	TCGA-12-1094-01A-01R-0522-01	biotin	MGED Ontology	broad.mit.edu:hybridization:HT_HG-U133A:01	APEEK_p_TCGA_GBM16-Ov15_Expr_HT_HG-U133A_96-HTA_D09_464020	Affymetrix.com:PhysicalArrayDesign:HT_HG-U133A	caArray	broad.mit.edu:image_acquisition:HT_HG-U133A:01	TCGA-12-1094-01A-01R-0522-01	APEEK_p_TCGA_GBM16-Ov15_Expr_HT_HG-U133A_96-HTA_D09_464020.CEL	broad.mit.edu_GBM.HT_HG-U133A.Level_1.16.1007.0	Expression-Gene	Level 1	yes	a0c0479c9762f63c7ff9d07aaa123586	broad.mit.edu:probeset_rma:HT_HG-U133A:01	TCGA-12-1094-01A-01R-0522-01	APEEK_p_TCGA_GBM16-Ov15_Expr_HT_HG-U133A_96-HTA_D09_464020.level2.data.txt	broad.mit.edu_GBM.HT_HG-U133A.Level_2.16.1007.0	Expression-Gene	Level 2	yes	d530de14e18486767cec41991645c3f7	broad.mit.edu:gene_rma:HT_HG-U133A:01	TCGA-12-1094-01A-01R-0522-01	APEEK_p_TCGA_GBM16-Ov15_Expr_HT_HG-U133A_96-HTA_D09_464020.level3.data.txt	broad.mit.edu_GBM.HT_HG-U133A.Level_3.16.1007.0	Expression-Gene	Level 3	yes	c44b2904c609b69c9a5e903e5c3dd55e	TCGA-12-1094
8e81272c-f367-42f8-a170-6d96fcd4ff5b	TCGA-12-1095-01A-01R-0522-01	broad.mit.edu:labeling:HT_HG-U133A:01	TCGA-12-1095-01A-01R-0522-01	biotin	MGED Ontology	broad.mit.edu:hybridization:HT_HG-U133A:01	APEEK_p_TCGA_GBM16-Ov15_Expr_HT_HG-U133A_96-HTA_F03_464050	Affymetrix.com:PhysicalArrayDesign:HT_HG-U133A	caArray	broad.mit.edu:image_acquisition:HT_HG-U133A:01	TCGA-12-1095-01A-01R-0522-01	APEEK_p_TCGA_GBM16-Ov15_Expr_HT_HG-U133A_96-HTA_F03_464050.CEL	broad.mit.edu_GBM.HT_HG-U133A.Level_1.16.1007.0	Expression-Gene	Level 1	yes	053fa92de472a7fe2f93258a530cadc2	broad.mit.edu:probeset_rma:HT_HG-U133A:01	TCGA-12-1095-01A-01R-0522-01	APEEK_p_TCGA_GBM16-Ov15_Expr_HT_HG-U133A_96-HTA_F03_464050.level2.data.txt	broad.mit.edu_GBM.HT_HG-U133A.Level_2.16.1007.0	Expression-Gene	Level 2	yes	399c7ab12316985686c5a30a04b27897	broad.mit.edu:gene_rma:HT_HG-U133A:01	TCGA-12-1095-01A-01R-0522-01	APEEK_p_TCGA_GBM16-Ov15_Expr_HT_HG-U133A_96-HTA_F03_464050.level3.data.txt	broad.mit.edu_GBM.HT_HG-U133A.Level_3.16.1007.0	Expression-Gene	Level 3	yes	5ce1fad93e6d5bda7cfcd45233348279	TCGA-12-1095
32e319ab-a18d-4565-8a67-7c70de9c2679	TCGA-12-1096-01A-01R-0522-01	broad.mit.edu:labeling:HT_HG-U133A:01	TCGA-12-1096-01A-01R-0522-01	biotin	MGED Ontology	broad.mit.edu:hybridization:HT_HG-U133A:01	APEEK_p_TCGA_GBM16-Ov15_Expr_HT_HG-U133A_96-HTA_D08_464118	Affymetrix.com:PhysicalArrayDesign:HT_HG-U133A	caArray	broad.mit.edu:image_acquisition:HT_HG-U133A:01	TCGA-12-1096-01A-01R-0522-01	APEEK_p_TCGA_GBM16-Ov15_Expr_HT_HG-U133A_96-HTA_D08_464118.CEL	broad.mit.edu_GBM.HT_HG-U133A.Level_1.16.1007.0	Expression-Gene	Level 1	yes	c9b67a68b4f0092e620de89ca9a03edb	broad.mit.edu:probeset_rma:HT_HG-U133A:01	TCGA-12-1096-01A-01R-0522-01	APEEK_p_TCGA_GBM16-Ov15_Expr_HT_HG-U133A_96-HTA_D08_464118.level2.data.txt	broad.mit.edu_GBM.HT_HG-U133A.Level_2.16.1007.0	Expression-Gene	Level 2	yes	1f82ed9c9920673ad12cfc7635f38b4e	broad.mit.edu:gene_rma:HT_HG-U133A:01	TCGA-12-1096-01A-01R-0522-01	APEEK_p_TCGA_GBM16-Ov15_Expr_HT_HG-U133A_96-HTA_D08_464118.level3.data.txt	broad.mit.edu_GBM.HT_HG-U133A.Level_3.16.1007.0	Expression-Gene	Level 3	yes	542ea6968beb1bb954cf9badf262a22e	TCGA-12-1096
735f952a-de93-4946-b73e-58d3a0bca864	TCGA-12-1097-01B-01R-0522-01	broad.mit.edu:labeling:HT_HG-U133A:01	TCGA-12-1097-01B-01R-0522-01	biotin	MGED Ontology	broad.mit.edu:hybridization:HT_HG-U133A:01	APEEK_p_TCGA_GBM16-Ov15_Expr_HT_HG-U133A_96-HTA_F02_464052	Affymetrix.com:PhysicalArrayDesign:HT_HG-U133A	caArray	broad.mit.edu:image_acquisition:HT_HG-U133A:01	TCGA-12-1097-01B-01R-0522-01	APEEK_p_TCGA_GBM16-Ov15_Expr_HT_HG-U133A_96-HTA_F02_464052.CEL	broad.mit.edu_GBM.HT_HG-U133A.Level_1.16.1007.0	Expression-Gene	Level 1	yes	b704ed1847799737bf37f2c97f9f3d1e	broad.mit.edu:probeset_rma:HT_HG-U133A:01	TCGA-12-1097-01B-01R-0522-01	APEEK_p_TCGA_GBM16-Ov15_Expr_HT_HG-U133A_96-HTA_F02_464052.level2.data.txt	broad.mit.edu_GBM.HT_HG-U133A.Level_2.16.1007.0	Expression-Gene	Level 2	yes	dbc34f5b0171abea1004a23064b9eea3	broad.mit.edu:gene_rma:HT_HG-U133A:01	TCGA-12-1097-01B-01R-0522-01	APEEK_p_TCGA_GBM16-Ov15_Expr_HT_HG-U133A_96-HTA_F02_464052.level3.data.txt	broad.mit.edu_GBM.HT_HG-U133A.Level_3.16.1007.0	Expression-Gene	Level 3	yes	cc91acaba57665f66384c42720443da1	TCGA-12-1097
c6c0631d-298d-4e84-af34-9838057cee1b	TCGA-12-1098-01C-01R-0522-01	broad.mit.edu:labeling:HT_HG-U133A:01	TCGA-12-1098-01C-01R-0522-01	biotin	MGED Ontology	broad.mit.edu:hybridization:HT_HG-U133A:01	APEEK_p_TCGA_GBM16-Ov15_Expr_HT_HG-U133A_96-HTA_C07_464108	Affymetrix.com:PhysicalArrayDesign:HT_HG-U133A	caArray	broad.mit.edu:image_acquisition:HT_HG-U133A:01	TCGA-12-1098-01C-01R-0522-01	APEEK_p_TCGA_GBM16-Ov15_Expr_HT_HG-U133A_96-HTA_C07_464108.CEL	broad.mit.edu_GBM.HT_HG-U133A.Level_1.16.1007.0	Expression-Gene	Level 1	yes	95b84689c60ff2751d86742b91111b0a	broad.mit.edu:probeset_rma:HT_HG-U133A:01	TCGA-12-1098-01C-01R-0522-01	APEEK_p_TCGA_GBM16-Ov15_Expr_HT_HG-U133A_96-HTA_C07_464108.level2.data.txt	broad.mit.edu_GBM.HT_HG-U133A.Level_2.16.1007.0	Expression-Gene	Level 2	yes	f07420cd11e97fa3ab4dbc5ec533bd6b	broad.mit.edu:gene_rma:HT_HG-U133A:01	TCGA-12-1098-01C-01R-0522-01	APEEK_p_TCGA_GBM16-Ov15_Expr_HT_HG-U133A_96-HTA_C07_464108.level3.data.txt	broad.mit.edu_GBM.HT_HG-U133A.Level_3.16.1007.0	Expression-Gene	Level 3	yes	a82b201138c3cb6a2fae92f9bf74f19c	TCGA-12-1098
899f6c16-783b-430c-98ab-2211e0c3b1d0	TCGA-12-1099-01A-01R-0522-01	broad.mit.edu:labeling:HT_HG-U133A:01	TCGA-12-1099-01A-01R-0522-01	biotin	MGED Ontology	broad.mit.edu:hybridization:HT_HG-U133A:01	APEEK_p_TCGA_GBM16-Ov15_Expr_HT_HG-U133A_96-HTA_C02_464080	Affymetrix.com:PhysicalArrayDesign:HT_HG-U133A	caArray	broad.mit.edu:image_acquisition:HT_HG-U133A:01	TCGA-12-1099-01A-01R-0522-01	APEEK_p_TCGA_GBM16-Ov15_Expr_HT_HG-U133A_96-HTA_C02_464080.CEL	broad.mit.edu_GBM.HT_HG-U133A.Level_1.16.1007.0	Expression-Gene	Level 1	yes	f1e4688e3ef5e5de1f6169f86f1c9f33	broad.mit.edu:probeset_rma:HT_HG-U133A:01	TCGA-12-1099-01A-01R-0522-01	APEEK_p_TCGA_GBM16-Ov15_Expr_HT_HG-U133A_96-HTA_C02_464080.level2.data.txt	broad.mit.edu_GBM.HT_HG-U133A.Level_2.16.1007.0	Expression-Gene	Level 2	yes	99abd84f06be0c0b6eaf554bce6ac888	broad.mit.edu:gene_rma:HT_HG-U133A:01	TCGA-12-1099-01A-01R-0522-01	APEEK_p_TCGA_GBM16-Ov15_Expr_HT_HG-U133A_96-HTA_C02_464080.level3.data.txt	broad.mit.edu_GBM.HT_HG-U133A.Level_3.16.1007.0	Expression-Gene	Level 3	yes	471d048f88bff166dc55a692bc0f6eb8	TCGA-12-1099
e69b3794-3ae9-4ab1-98cb-44c0b7b31884	TCGA-12-1597-01B-01R-0916-01	broad.mit.edu:labeling:HT_HG-U133A:01	TCGA-12-1597-01B-01R-0916-01	biotin	MGED Ontology	broad.mit.edu:hybridization:HT_HG-U133A:01	SOCKS_p_TCGA_31_38_RX14_HT_HG-U133A_96-HTA_E01_588234	Affymetrix.com:PhysicalArrayDesign:HT_HG-U133A	caArray	broad.mit.edu:image_acquisition:HT_HG-U133A:01	TCGA-12-1597-01B-01R-0916-01	SOCKS_p_TCGA_31_38_RX14_HT_HG-U133A_96-HTA_E01_588234.CEL	broad.mit.edu_GBM.HT_HG-U133A.Level_1.38.1007.0	Expression-Gene	Level 1	yes	0f57662b3ff2f979ae99789b3658718f	broad.mit.edu:probeset_rma:HT_HG-U133A:01	TCGA-12-1597-01B-01R-0916-01	SOCKS_p_TCGA_31_38_RX14_HT_HG-U133A_96-HTA_E01_588234.level2.data.txt	broad.mit.edu_GBM.HT_HG-U133A.Level_2.38.1007.0	Expression-Gene	Level 2	yes	e4ee3b94ef1d3715f8c08f952e40a999	broad.mit.edu:gene_rma:HT_HG-U133A:01	TCGA-12-1597-01B-01R-0916-01	SOCKS_p_TCGA_31_38_RX14_HT_HG-U133A_96-HTA_E01_588234.level3.data.txt	broad.mit.edu_GBM.HT_HG-U133A.Level_3.38.1007.0	Expression-Gene	Level 3	yes	e10a518e49a1dea4a2f046c6482df902	TCGA-12-1597
9ea01006-24e8-4d93-866a-3d02a0f0f2dc	TCGA-12-1598-01A-01R-0596-01	broad.mit.edu:labeling:HT_HG-U133A:01	TCGA-12-1598-01A-01R-0596-01	biotin	MGED Ontology	broad.mit.edu:hybridization:HT_HG-U133A:01	FEAST_p_TCGA_B20_21_Expression_HT_HG-U133A_96-HTA_A07_516460	Affymetrix.com:PhysicalArrayDesign:HT_HG-U133A	caArray	broad.mit.edu:image_acquisition:HT_HG-U133A:01	TCGA-12-1598-01A-01R-0596-01	FEAST_p_TCGA_B20_21_Expression_HT_HG-U133A_96-HTA_A07_516460.CEL	broad.mit.edu_GBM.HT_HG-U133A.Level_1.20.1007.0	Expression-Gene	Level 1	yes	210501bcafb68f3170212f71deb7665f	broad.mit.edu:probeset_rma:HT_HG-U133A:01	TCGA-12-1598-01A-01R-0596-01	FEAST_p_TCGA_B20_21_Expression_HT_HG-U133A_96-HTA_A07_516460.level2.data.txt	broad.mit.edu_GBM.HT_HG-U133A.Level_2.20.1007.0	Expression-Gene	Level 2	yes	d80cf3a78690c46989e72fc67c910fc1	broad.mit.edu:gene_rma:HT_HG-U133A:01	TCGA-12-1598-01A-01R-0596-01	FEAST_p_TCGA_B20_21_Expression_HT_HG-U133A_96-HTA_A07_516460.level3.data.txt	broad.mit.edu_GBM.HT_HG-U133A.Level_3.20.1007.0	Expression-Gene	Level 3	yes	327d993b3d0a30ad298b72aa699f99cf	TCGA-12-1598
9206f383-5331-48e2-ac15-c7137f90d3d7	TCGA-12-1599-01A-01R-0596-01	broad.mit.edu:labeling:HT_HG-U133A:01	TCGA-12-1599-01A-01R-0596-01	biotin	MGED Ontology	broad.mit.edu:hybridization:HT_HG-U133A:01	FEAST_p_TCGA_B20_21_Expression_HT_HG-U133A_96-HTA_C01_516418	Affymetrix.com:PhysicalArrayDesign:HT_HG-U133A	caArray	broad.mit.edu:image_acquisition:HT_HG-U133A:01	TCGA-12-1599-01A-01R-0596-01	FEAST_p_TCGA_B20_21_Expression_HT_HG-U133A_96-HTA_C01_516418.CEL	broad.mit.edu_GBM.HT_HG-U133A.Level_1.20.1007.0	Expression-Gene	Level 1	yes	ae364be7be4b2418ad977d9f243268fc	broad.mit.edu:probeset_rma:HT_HG-U133A:01	TCGA-12-1599-01A-01R-0596-01	FEAST_p_TCGA_B20_21_Expression_HT_HG-U133A_96-HTA_C01_516418.level2.data.txt	broad.mit.edu_GBM.HT_HG-U133A.Level_2.20.1007.0	Expression-Gene	Level 2	yes	84033894891f7bc728ee1290e0df16b3	broad.mit.edu:gene_rma:HT_HG-U133A:01	TCGA-12-1599-01A-01R-0596-01	FEAST_p_TCGA_B20_21_Expression_HT_HG-U133A_96-HTA_C01_516418.level3.data.txt	broad.mit.edu_GBM.HT_HG-U133A.Level_3.20.1007.0	Expression-Gene	Level 3	yes	5c12c1cf270ea5f9d7aaded891d69da8	TCGA-12-1599
b782fe58-8c2b-43bb-8631-e7f1d426d545	TCGA-12-1600-01A-01R-0596-01	broad.mit.edu:labeling:HT_HG-U133A:01	TCGA-12-1600-01A-01R-0596-01	biotin	MGED Ontology	broad.mit.edu:hybridization:HT_HG-U133A:01	FEAST_p_TCGA_B20_21_Expression_HT_HG-U133A_96-HTA_C07_516424	Affymetrix.com:PhysicalArrayDesign:HT_HG-U133A	caArray	broad.mit.edu:image_acquisition:HT_HG-U133A:01	TCGA-12-1600-01A-01R-0596-01	FEAST_p_TCGA_B20_21_Expression_HT_HG-U133A_96-HTA_C07_516424.CEL	broad.mit.edu_GBM.HT_HG-U133A.Level_1.20.1007.0	Expression-Gene	Level 1	yes	caf111cb1d7aa43f55d7376d92faf199	broad.mit.edu:probeset_rma:HT_HG-U133A:01	TCGA-12-1600-01A-01R-0596-01	FEAST_p_TCGA_B20_21_Expression_HT_HG-U133A_96-HTA_C07_516424.level2.data.txt	broad.mit.edu_GBM.HT_HG-U133A.Level_2.20.1007.0	Expression-Gene	Level 2	yes	5045505cc4164a88e55164e44262b9b6	broad.mit.edu:gene_rma:HT_HG-U133A:01	TCGA-12-1600-01A-01R-0596-01	FEAST_p_TCGA_B20_21_Expression_HT_HG-U133A_96-HTA_C07_516424.level3.data.txt	broad.mit.edu_GBM.HT_HG-U133A.Level_3.20.1007.0	Expression-Gene	Level 3	yes	1a247d2aac229289e5947edf0ed75bba	TCGA-12-1600
0b98890d-1879-4be4-a8c5-5c42583b5f85	TCGA-12-1602-01A-01R-0596-01	broad.mit.edu:labeling:HT_HG-U133A:01	TCGA-12-1602-01A-01R-0596-01	biotin	MGED Ontology	broad.mit.edu:hybridization:HT_HG-U133A:01	FEAST_p_TCGA_B20_21_Expression_HT_HG-U133A_96-HTA_D07_516464	Affymetrix.com:PhysicalArrayDesign:HT_HG-U133A	caArray	broad.mit.edu:image_acquisition:HT_HG-U133A:01	TCGA-12-1602-01A-01R-0596-01	FEAST_p_TCGA_B20_21_Expression_HT_HG-U133A_96-HTA_D07_516464.CEL	broad.mit.edu_GBM.HT_HG-U133A.Level_1.20.1007.0	Expression-Gene	Level 1	yes	ad9941beff0e8de46147a59d529ef63f	broad.mit.edu:probeset_rma:HT_HG-U133A:01	TCGA-12-1602-01A-01R-0596-01	FEAST_p_TCGA_B20_21_Expression_HT_HG-U133A_96-HTA_D07_516464.level2.data.txt	broad.mit.edu_GBM.HT_HG-U133A.Level_2.20.1007.0	Expression-Gene	Level 2	yes	8cf0c16a093cfedca7e5ce52d2a40a5a	broad.mit.edu:gene_rma:HT_HG-U133A:01	TCGA-12-1602-01A-01R-0596-01	FEAST_p_TCGA_B20_21_Expression_HT_HG-U133A_96-HTA_D07_516464.level3.data.txt	broad.mit.edu_GBM.HT_HG-U133A.Level_3.20.1007.0	Expression-Gene	Level 3	yes	879e0d3bb5358316c9e9764b6c6af2f1	TCGA-12-1602
84b50d4f-e39d-463c-8cf9-dc573fc3ca95	TCGA-12-3644-01A-01R-0916-01	broad.mit.edu:labeling:HT_HG-U133A:01	TCGA-12-3644-01A-01R-0916-01	biotin	MGED Ontology	broad.mit.edu:hybridization:HT_HG-U133A:01	SOCKS_p_TCGA_31_38_RX14_HT_HG-U133A_96-HTA_E05_588210	Affymetrix.com:PhysicalArrayDesign:HT_HG-U133A	caArray	broad.mit.edu:image_acquisition:HT_HG-U133A:01	TCGA-12-3644-01A-01R-0916-01	SOCKS_p_TCGA_31_38_RX14_HT_HG-U133A_96-HTA_E05_588210.CEL	broad.mit.edu_GBM.HT_HG-U133A.Level_1.38.1007.0	Expression-Gene	Level 1	yes	77fc16a20092ea00fe97af9ee73d041b	broad.mit.edu:probeset_rma:HT_HG-U133A:01	TCGA-12-3644-01A-01R-0916-01	SOCKS_p_TCGA_31_38_RX14_HT_HG-U133A_96-HTA_E05_588210.level2.data.txt	broad.mit.edu_GBM.HT_HG-U133A.Level_2.38.1007.0	Expression-Gene	Level 2	yes	6e4bc3313a48d809a991ca16570b3fef	broad.mit.edu:gene_rma:HT_HG-U133A:01	TCGA-12-3644-01A-01R-0916-01	SOCKS_p_TCGA_31_38_RX14_HT_HG-U133A_96-HTA_E05_588210.level3.data.txt	broad.mit.edu_GBM.HT_HG-U133A.Level_3.38.1007.0	Expression-Gene	Level 3	yes	180bb8c468a61d938281caf5a09619fa	TCGA-12-3644
ca527cda-47bf-4a33-b320-292e5bb702a9	TCGA-12-3646-01A-01R-0916-01	broad.mit.edu:labeling:HT_HG-U133A:01	TCGA-12-3646-01A-01R-0916-01	biotin	MGED Ontology	broad.mit.edu:hybridization:HT_HG-U133A:01	SOCKS_p_TCGA_31_38_RX14_HT_HG-U133A_96-HTA_E09_588218	Affymetrix.com:PhysicalArrayDesign:HT_HG-U133A	caArray	broad.mit.edu:image_acquisition:HT_HG-U133A:01	TCGA-12-3646-01A-01R-0916-01	SOCKS_p_TCGA_31_38_RX14_HT_HG-U133A_96-HTA_E09_588218.CEL	broad.mit.edu_GBM.HT_HG-U133A.Level_1.38.1007.0	Expression-Gene	Level 1	yes	6e75f9074c41a06795b790481a872699	broad.mit.edu:probeset_rma:HT_HG-U133A:01	TCGA-12-3646-01A-01R-0916-01	SOCKS_p_TCGA_31_38_RX14_HT_HG-U133A_96-HTA_E09_588218.level2.data.txt	broad.mit.edu_GBM.HT_HG-U133A.Level_2.38.1007.0	Expression-Gene	Level 2	yes	5357ba8ef80ad2fe9b7df698768dbc52	broad.mit.edu:gene_rma:HT_HG-U133A:01	TCGA-12-3646-01A-01R-0916-01	SOCKS_p_TCGA_31_38_RX14_HT_HG-U133A_96-HTA_E09_588218.level3.data.txt	broad.mit.edu_GBM.HT_HG-U133A.Level_3.38.1007.0	Expression-Gene	Level 3	yes	da6bcc92c94019c8f074e627b5a63af6	TCGA-12-3646
78f3709b-ffa9-415e-8ef4-4802fcb1a0a6	TCGA-12-3648-01A-01R-0916-01	broad.mit.edu:labeling:HT_HG-U133A:01	TCGA-12-3648-01A-01R-0916-01	biotin	MGED Ontology	broad.mit.edu:hybridization:HT_HG-U133A:01	SOCKS_p_TCGA_31_38_RX14_HT_HG-U133A_96-HTA_F01_588256	Affymetrix.com:PhysicalArrayDesign:HT_HG-U133A	caArray	broad.mit.edu:image_acquisition:HT_HG-U133A:01	TCGA-12-3648-01A-01R-0916-01	SOCKS_p_TCGA_31_38_RX14_HT_HG-U133A_96-HTA_F01_588256.CEL	broad.mit.edu_GBM.HT_HG-U133A.Level_1.38.1007.0	Expression-Gene	Level 1	yes	9858d4598a4028bedd59178efcc5aa83	broad.mit.edu:probeset_rma:HT_HG-U133A:01	TCGA-12-3648-01A-01R-0916-01	SOCKS_p_TCGA_31_38_RX14_HT_HG-U133A_96-HTA_F01_588256.level2.data.txt	broad.mit.edu_GBM.HT_HG-U133A.Level_2.38.1007.0	Expression-Gene	Level 2	yes	0c4973ae0bbec736e6d5a7bf495f2db8	broad.mit.edu:gene_rma:HT_HG-U133A:01	TCGA-12-3648-01A-01R-0916-01	SOCKS_p_TCGA_31_38_RX14_HT_HG-U133A_96-HTA_F01_588256.level3.data.txt	broad.mit.edu_GBM.HT_HG-U133A.Level_3.38.1007.0	Expression-Gene	Level 3	yes	24ecb33a1389441ff02836f361bbec7b	TCGA-12-3648
1ba56580-ae98-4077-86c2-441eefdf67f6	TCGA-12-3649-01A-01R-0916-01	broad.mit.edu:labeling:HT_HG-U133A:01	TCGA-12-3649-01A-01R-0916-01	biotin	MGED Ontology	broad.mit.edu:hybridization:HT_HG-U133A:01	SOCKS_p_TCGA_31_38_RX14_HT_HG-U133A_96-HTA_F05_588264	Affymetrix.com:PhysicalArrayDesign:HT_HG-U133A	caArray	broad.mit.edu:image_acquisition:HT_HG-U133A:01	TCGA-12-3649-01A-01R-0916-01	SOCKS_p_TCGA_31_38_RX14_HT_HG-U133A_96-HTA_F05_588264.CEL	broad.mit.edu_GBM.HT_HG-U133A.Level_1.38.1007.0	Expression-Gene	Level 1	yes	8e4062dd0cbe10b89b5fbad6b25caeb2	broad.mit.edu:probeset_rma:HT_HG-U133A:01	TCGA-12-3649-01A-01R-0916-01	SOCKS_p_TCGA_31_38_RX14_HT_HG-U133A_96-HTA_F05_588264.level2.data.txt	broad.mit.edu_GBM.HT_HG-U133A.Level_2.38.1007.0	Expression-Gene	Level 2	yes	27655f4bd6bbbdcee291e1adfc7ec129	broad.mit.edu:gene_rma:HT_HG-U133A:01	TCGA-12-3649-01A-01R-0916-01	SOCKS_p_TCGA_31_38_RX14_HT_HG-U133A_96-HTA_F05_588264.level3.data.txt	broad.mit.edu_GBM.HT_HG-U133A.Level_3.38.1007.0	Expression-Gene	Level 3	yes	2abea2f654ab8548ece69443dd520261	TCGA-12-3649
15b74389-bfe3-4476-a3b0-d79f6300ad34	TCGA-12-3650-01A-01R-0916-01	broad.mit.edu:labeling:HT_HG-U133A:01	TCGA-12-3650-01A-01R-0916-01	biotin	MGED Ontology	broad.mit.edu:hybridization:HT_HG-U133A:01	SOCKS_p_TCGA_31_38_RX14_HT_HG-U133A_96-HTA_F09_588240	Affymetrix.com:PhysicalArrayDesign:HT_HG-U133A	caArray	broad.mit.edu:image_acquisition:HT_HG-U133A:01	TCGA-12-3650-01A-01R-0916-01	SOCKS_p_TCGA_31_38_RX14_HT_HG-U133A_96-HTA_F09_588240.CEL	broad.mit.edu_GBM.HT_HG-U133A.Level_1.38.1007.0	Expression-Gene	Level 1	yes	88a76d47ae99369f23ce1b9fcb12c245	broad.mit.edu:probeset_rma:HT_HG-U133A:01	TCGA-12-3650-01A-01R-0916-01	SOCKS_p_TCGA_31_38_RX14_HT_HG-U133A_96-HTA_F09_588240.level2.data.txt	broad.mit.edu_GBM.HT_HG-U133A.Level_2.38.1007.0	Expression-Gene	Level 2	yes	905d91c5f418401104f2f18e5e5f1ac8	broad.mit.edu:gene_rma:HT_HG-U133A:01	TCGA-12-3650-01A-01R-0916-01	SOCKS_p_TCGA_31_38_RX14_HT_HG-U133A_96-HTA_F09_588240.level3.data.txt	broad.mit.edu_GBM.HT_HG-U133A.Level_3.38.1007.0	Expression-Gene	Level 3	yes	82bde639a6beb7d7bb364ef3d0b3afed	TCGA-12-3650
e4b1d9dc-2f79-4e04-bf91-5c21e64bf7d2	TCGA-12-3651-01A-01R-0916-01	broad.mit.edu:labeling:HT_HG-U133A:01	TCGA-12-3651-01A-01R-0916-01	biotin	MGED Ontology	broad.mit.edu:hybridization:HT_HG-U133A:01	SOCKS_p_TCGA_31_38_RX14_HT_HG-U133A_96-HTA_G01_588248	Affymetrix.com:PhysicalArrayDesign:HT_HG-U133A	caArray	broad.mit.edu:image_acquisition:HT_HG-U133A:01	TCGA-12-3651-01A-01R-0916-01	SOCKS_p_TCGA_31_38_RX14_HT_HG-U133A_96-HTA_G01_588248.CEL	broad.mit.edu_GBM.HT_HG-U133A.Level_1.38.1007.0	Expression-Gene	Level 1	yes	fbaa188f03a986fee5ff4d284110afbd	broad.mit.edu:probeset_rma:HT_HG-U133A:01	TCGA-12-3651-01A-01R-0916-01	SOCKS_p_TCGA_31_38_RX14_HT_HG-U133A_96-HTA_G01_588248.level2.data.txt	broad.mit.edu_GBM.HT_HG-U133A.Level_2.38.1007.0	Expression-Gene	Level 2	yes	c9cb35e260d978a7e8c1d8c2e4a50ea3	broad.mit.edu:gene_rma:HT_HG-U133A:01	TCGA-12-3651-01A-01R-0916-01	SOCKS_p_TCGA_31_38_RX14_HT_HG-U133A_96-HTA_G01_588248.level3.data.txt	broad.mit.edu_GBM.HT_HG-U133A.Level_3.38.1007.0	Expression-Gene	Level 3	yes	1d5e059d69b82581b2b3d879e7d3a5de	TCGA-12-3651
3752473b-f147-44e7-809d-874f9dfb2dad	TCGA-12-3652-01A-01R-0916-01	broad.mit.edu:labeling:HT_HG-U133A:01	TCGA-12-3652-01A-01R-0916-01	biotin	MGED Ontology	broad.mit.edu:hybridization:HT_HG-U133A:01	SOCKS_p_TCGA_31_38_RX14_HT_HG-U133A_96-HTA_G04_588254	Affymetrix.com:PhysicalArrayDesign:HT_HG-U133A	caArray	broad.mit.edu:image_acquisition:HT_HG-U133A:01	TCGA-12-3652-01A-01R-0916-01	SOCKS_p_TCGA_31_38_RX14_HT_HG-U133A_96-HTA_G04_588254.CEL	broad.mit.edu_GBM.HT_HG-U133A.Level_1.38.1007.0	Expression-Gene	Level 1	yes	7379069c29940f0980000ea8d9de9c38	broad.mit.edu:probeset_rma:HT_HG-U133A:01	TCGA-12-3652-01A-01R-0916-01	SOCKS_p_TCGA_31_38_RX14_HT_HG-U133A_96-HTA_G04_588254.level2.data.txt	broad.mit.edu_GBM.HT_HG-U133A.Level_2.38.1007.0	Expression-Gene	Level 2	yes	b9e7fac76f9e9c3d0f75a7e49adb89b8	broad.mit.edu:gene_rma:HT_HG-U133A:01	TCGA-12-3652-01A-01R-0916-01	SOCKS_p_TCGA_31_38_RX14_HT_HG-U133A_96-HTA_G04_588254.level3.data.txt	broad.mit.edu_GBM.HT_HG-U133A.Level_3.38.1007.0	Expression-Gene	Level 3	yes	c2d92369ef49c3e97efc5070309e9a3d	TCGA-12-3652
c88f81e2-c79d-4f5b-a803-29bb05901d08	TCGA-12-3653-01A-01R-0916-01	broad.mit.edu:labeling:HT_HG-U133A:01	TCGA-12-3653-01A-01R-0916-01	biotin	MGED Ontology	broad.mit.edu:hybridization:HT_HG-U133A:01	SOCKS_p_TCGA_31_38_RX14_HT_HG-U133A_96-HTA_E02_588232	Affymetrix.com:PhysicalArrayDesign:HT_HG-U133A	caArray	broad.mit.edu:image_acquisition:HT_HG-U133A:01	TCGA-12-3653-01A-01R-0916-01	SOCKS_p_TCGA_31_38_RX14_HT_HG-U133A_96-HTA_E02_588232.CEL	broad.mit.edu_GBM.HT_HG-U133A.Level_1.38.1007.0	Expression-Gene	Level 1	yes	843d719f4b71237fc94b93c68ba28996	broad.mit.edu:probeset_rma:HT_HG-U133A:01	TCGA-12-3653-01A-01R-0916-01	SOCKS_p_TCGA_31_38_RX14_HT_HG-U133A_96-HTA_E02_588232.level2.data.txt	broad.mit.edu_GBM.HT_HG-U133A.Level_2.38.1007.0	Expression-Gene	Level 2	yes	e7d04bd56cc6d53c59b41ae60f1148e6	broad.mit.edu:gene_rma:HT_HG-U133A:01	TCGA-12-3653-01A-01R-0916-01	SOCKS_p_TCGA_31_38_RX14_HT_HG-U133A_96-HTA_E02_588232.level3.data.txt	broad.mit.edu_GBM.HT_HG-U133A.Level_3.38.1007.0	Expression-Gene	Level 3	yes	f18f61c8059a5d6bd229a9f461f63caf	TCGA-12-3653
7b7670a0-b1b7-4eac-9ac4-a9db0214762e	TCGA-12-5295-01A-01R-1482-01	broad.mit.edu:labeling:HT_HG-U133A:01	TCGA-12-5295-01A-01R-1482-01	biotin	MGED Ontology	broad.mit.edu:hybridization:HT_HG-U133A:01	MULEY_p_TCGA_b53and79_Expr_HT_HG-U133A_24-HTA_B09_723950	Affymetrix.com:PhysicalArrayDesign:HT_HG-U133A	caArray	broad.mit.edu:image_acquisition:HT_HG-U133A:01	TCGA-12-5295-01A-01R-1482-01	MULEY_p_TCGA_b53and79_Expr_HT_HG-U133A_24-HTA_B09_723950.CEL	broad.mit.edu_GBM.HT_HG-U133A.Level_1.79.1007.0	Expression-Gene	Level 1	yes	1cd97969fdcc89e7e8f612b541af6d0e	broad.mit.edu:probeset_rma:HT_HG-U133A:01	TCGA-12-5295-01A-01R-1482-01	MULEY_p_TCGA_b53and79_Expr_HT_HG-U133A_24-HTA_B09_723950.level2.data.txt	broad.mit.edu_GBM.HT_HG-U133A.Level_2.79.1007.0	Expression-Gene	Level 2	yes	8527a7973300bd5b233280f6bd4da3df	broad.mit.edu:gene_rma:HT_HG-U133A:01	TCGA-12-5295-01A-01R-1482-01	MULEY_p_TCGA_b53and79_Expr_HT_HG-U133A_24-HTA_B09_723950.level3.data.txt	broad.mit.edu_GBM.HT_HG-U133A.Level_3.79.1007.0	Expression-Gene	Level 3	yes	655bd88f0c89c26d054da20c940806c7	TCGA-12-5295
ad13408b-a830-4c6f-8841-f0f687b41e78	TCGA-12-5299-01A-02R-1482-01	broad.mit.edu:labeling:HT_HG-U133A:01	TCGA-12-5299-01A-02R-1482-01	biotin	MGED Ontology	broad.mit.edu:hybridization:HT_HG-U133A:01	MULEY_p_TCGA_b53and79_Expr_HT_HG-U133A_24-HTA_C09_723842	Affymetrix.com:PhysicalArrayDesign:HT_HG-U133A	caArray	broad.mit.edu:image_acquisition:HT_HG-U133A:01	TCGA-12-5299-01A-02R-1482-01	MULEY_p_TCGA_b53and79_Expr_HT_HG-U133A_24-HTA_C09_723842.CEL	broad.mit.edu_GBM.HT_HG-U133A.Level_1.79.1007.0	Expression-Gene	Level 1	yes	d7b8eb352188ef22313508e57a4416a3	broad.mit.edu:probeset_rma:HT_HG-U133A:01	TCGA-12-5299-01A-02R-1482-01	MULEY_p_TCGA_b53and79_Expr_HT_HG-U133A_24-HTA_C09_723842.level2.data.txt	broad.mit.edu_GBM.HT_HG-U133A.Level_2.79.1007.0	Expression-Gene	Level 2	yes	d11f9f9ff8931542ccbf0066d26c591c	broad.mit.edu:gene_rma:HT_HG-U133A:01	TCGA-12-5299-01A-02R-1482-01	MULEY_p_TCGA_b53and79_Expr_HT_HG-U133A_24-HTA_C09_723842.level3.data.txt	broad.mit.edu_GBM.HT_HG-U133A.Level_3.79.1007.0	Expression-Gene	Level 3	yes	04327c54d37563429e4326dc3ea7761e	TCGA-12-5299
fd527bd6-874e-4716-b5d9-311f1e89cc7d	TCGA-12-5301-01A-01R-1482-01	broad.mit.edu:labeling:HT_HG-U133A:01	TCGA-12-5301-01A-01R-1482-01	biotin	MGED Ontology	broad.mit.edu:hybridization:HT_HG-U133A:01	MULEY_p_TCGA_b53and79_Expr_HT_HG-U133A_24-HTA_D09_723910	Affymetrix.com:PhysicalArrayDesign:HT_HG-U133A	caArray	broad.mit.edu:image_acquisition:HT_HG-U133A:01	TCGA-12-5301-01A-01R-1482-01	MULEY_p_TCGA_b53and79_Expr_HT_HG-U133A_24-HTA_D09_723910.CEL	broad.mit.edu_GBM.HT_HG-U133A.Level_1.79.1007.0	Expression-Gene	Level 1	yes	b1f6ad892e41aea5740dc2ae973727c5	broad.mit.edu:probeset_rma:HT_HG-U133A:01	TCGA-12-5301-01A-01R-1482-01	MULEY_p_TCGA_b53and79_Expr_HT_HG-U133A_24-HTA_D09_723910.level2.data.txt	broad.mit.edu_GBM.HT_HG-U133A.Level_2.79.1007.0	Expression-Gene	Level 2	yes	59f7d3476cb8351194ffd41999ed3323	broad.mit.edu:gene_rma:HT_HG-U133A:01	TCGA-12-5301-01A-01R-1482-01	MULEY_p_TCGA_b53and79_Expr_HT_HG-U133A_24-HTA_D09_723910.level3.data.txt	broad.mit.edu_GBM.HT_HG-U133A.Level_3.79.1007.0	Expression-Gene	Level 3	yes	6534257bb3401214fca3c2a8c5f17eaa	TCGA-12-5301
edd3c2a4-08e7-4aec-ac2c-8e490d7cd43e	TCGA-14-0736-01A-01R-0522-01	broad.mit.edu:labeling:HT_HG-U133A:01	TCGA-14-0736-01A-01R-0522-01	biotin	MGED Ontology	broad.mit.edu:hybridization:HT_HG-U133A:01	APEEK_p_TCGA_GBM16-Ov15_Expr_HT_HG-U133A_96-HTA_E06_464006	Affymetrix.com:PhysicalArrayDesign:HT_HG-U133A	caArray	broad.mit.edu:image_acquisition:HT_HG-U133A:01	TCGA-14-0736-01A-01R-0522-01	APEEK_p_TCGA_GBM16-Ov15_Expr_HT_HG-U133A_96-HTA_E06_464006.CEL	broad.mit.edu_GBM.HT_HG-U133A.Level_1.16.1007.0	Expression-Gene	Level 1	yes	312aa923ab5728d5512daa3c664f23eb	broad.mit.edu:probeset_rma:HT_HG-U133A:01	TCGA-14-0736-01A-01R-0522-01	APEEK_p_TCGA_GBM16-Ov15_Expr_HT_HG-U133A_96-HTA_E06_464006.level2.data.txt	broad.mit.edu_GBM.HT_HG-U133A.Level_2.16.1007.0	Expression-Gene	Level 2	yes	8281408dc719c27790ec4e18e3ab3f71	broad.mit.edu:gene_rma:HT_HG-U133A:01	TCGA-14-0736-01A-01R-0522-01	APEEK_p_TCGA_GBM16-Ov15_Expr_HT_HG-U133A_96-HTA_E06_464006.level3.data.txt	broad.mit.edu_GBM.HT_HG-U133A.Level_3.16.1007.0	Expression-Gene	Level 3	yes	5598d74181871d1602cfcf5984ff3bba	TCGA-14-0736
128a3673-6dfc-4a62-a14a-4a7635d8ded4	TCGA-14-0781-01B-01R-1698-01	broad.mit.edu:labeling:HT_HG-U133A:01	TCGA-14-0781-01B-01R-1698-01	biotin	MGED Ontology	broad.mit.edu:hybridization:HT_HG-U133A:01	URGED_p_TCGA_Pop_May2011_HT_HG-U133A_96-HTA_A04_787028	Affymetrix.com:PhysicalArrayDesign:HT_HG-U133A	caArray	broad.mit.edu:image_acquisition:HT_HG-U133A:01	TCGA-14-0781-01B-01R-1698-01	URGED_p_TCGA_Pop_May2011_HT_HG-U133A_96-HTA_A04_787028.CEL	broad.mit.edu_GBM.HT_HG-U133A.Level_1.111.1007.0	Expression-Gene	Level 1	yes	6c84a6b54f10f7871091a6ff12162283	broad.mit.edu:probeset_rma:HT_HG-U133A:01	TCGA-14-0781-01B-01R-1698-01	URGED_p_TCGA_Pop_May2011_HT_HG-U133A_96-HTA_A04_787028.level2.data.txt	broad.mit.edu_GBM.HT_HG-U133A.Level_2.111.1007.0	Expression-Gene	Level 2	yes	f71b216b3eedead3f102a5d6c083b8cc	broad.mit.edu:gene_rma:HT_HG-U133A:01	TCGA-14-0781-01B-01R-1698-01	URGED_p_TCGA_Pop_May2011_HT_HG-U133A_96-HTA_A04_787028.level3.data.txt	broad.mit.edu_GBM.HT_HG-U133A.Level_3.111.1007.0	Expression-Gene	Level 3	yes	f42f8477544db025ef13ecb67a77c822	TCGA-14-0781
557ef73f-beba-4f46-bdbc-c51b4e39e142	TCGA-14-0783-01B-01R-0522-01	broad.mit.edu:labeling:HT_HG-U133A:01	TCGA-14-0783-01B-01R-0522-01	biotin	MGED Ontology	broad.mit.edu:hybridization:HT_HG-U133A:01	APEEK_p_TCGA_GBM16-Ov15_Expr_HT_HG-U133A_96-HTA_C12_464102	Affymetrix.com:PhysicalArrayDesign:HT_HG-U133A	caArray	broad.mit.edu:image_acquisition:HT_HG-U133A:01	TCGA-14-0783-01B-01R-0522-01	APEEK_p_TCGA_GBM16-Ov15_Expr_HT_HG-U133A_96-HTA_C12_464102.CEL	broad.mit.edu_GBM.HT_HG-U133A.Level_1.16.1007.0	Expression-Gene	Level 1	yes	34e0e561186ed58276d3545e1bd2a4e6	broad.mit.edu:probeset_rma:HT_HG-U133A:01	TCGA-14-0783-01B-01R-0522-01	APEEK_p_TCGA_GBM16-Ov15_Expr_HT_HG-U133A_96-HTA_C12_464102.level2.data.txt	broad.mit.edu_GBM.HT_HG-U133A.Level_2.16.1007.0	Expression-Gene	Level 2	yes	673431821077f26b431c49b1b153ed03	broad.mit.edu:gene_rma:HT_HG-U133A:01	TCGA-14-0783-01B-01R-0522-01	APEEK_p_TCGA_GBM16-Ov15_Expr_HT_HG-U133A_96-HTA_C12_464102.level3.data.txt	broad.mit.edu_GBM.HT_HG-U133A.Level_3.16.1007.0	Expression-Gene	Level 3	yes	28d5d195287ec4e7a753f945be95d987	TCGA-14-0783
df477331-7603-4098-a6bc-dcec26f96a60	TCGA-14-0786-01B-01R-0522-01	broad.mit.edu:labeling:HT_HG-U133A:01	TCGA-14-0786-01B-01R-0522-01	biotin	MGED Ontology	broad.mit.edu:hybridization:HT_HG-U133A:01	APEEK_p_TCGA_GBM16-Ov15_Expr_HT_HG-U133A_96-HTA_E05_464004	Affymetrix.com:PhysicalArrayDesign:HT_HG-U133A	caArray	broad.mit.edu:image_acquisition:HT_HG-U133A:01	TCGA-14-0786-01B-01R-0522-01	APEEK_p_TCGA_GBM16-Ov15_Expr_HT_HG-U133A_96-HTA_E05_464004.CEL	broad.mit.edu_GBM.HT_HG-U133A.Level_1.16.1007.0	Expression-Gene	Level 1	yes	353edad230594cab635f77143dea929a	broad.mit.edu:probeset_rma:HT_HG-U133A:01	TCGA-14-0786-01B-01R-0522-01	APEEK_p_TCGA_GBM16-Ov15_Expr_HT_HG-U133A_96-HTA_E05_464004.level2.data.txt	broad.mit.edu_GBM.HT_HG-U133A.Level_2.16.1007.0	Expression-Gene	Level 2	yes	79922437a1ffa758fcbeecb3d54884a8	broad.mit.edu:gene_rma:HT_HG-U133A:01	TCGA-14-0786-01B-01R-0522-01	APEEK_p_TCGA_GBM16-Ov15_Expr_HT_HG-U133A_96-HTA_E05_464004.level3.data.txt	broad.mit.edu_GBM.HT_HG-U133A.Level_3.16.1007.0	Expression-Gene	Level 3	yes	dc1ac12efaa5978dc5994419c3691064	TCGA-14-0786
c27aec65-3163-448b-8736-80cf8a6bde46	TCGA-14-0787-01A-01R-0389-01	broad.mit.edu:labeling:HT_HG-U133A:01	TCGA-14-0787-01A-01R-0389-01	biotin	MGED Ontology	broad.mit.edu:hybridization:HT_HG-U133A:01	NIDUS_p_TCGA_Batch10_RNA_HT_HG-U133A_96-HTA_A01_400382	Affymetrix.com:PhysicalArrayDesign:HT_HG-U133A	caArray	broad.mit.edu:image_acquisition:HT_HG-U133A:01	TCGA-14-0787-01A-01R-0389-01	NIDUS_p_TCGA_Batch10_RNA_HT_HG-U133A_96-HTA_A01_400382.CEL	broad.mit.edu_GBM.HT_HG-U133A.Level_1.10.1007.0	Expression-Gene	Level 1	yes	359dceb24bc77b7c5a55e40de3e4b9eb	broad.mit.edu:probeset_rma:HT_HG-U133A:01	TCGA-14-0787-01A-01R-0389-01	NIDUS_p_TCGA_Batch10_RNA_HT_HG-U133A_96-HTA_A01_400382.level2.data.txt	broad.mit.edu_GBM.HT_HG-U133A.Level_2.10.1007.0	Expression-Gene	Level 2	yes	daeddf7376f3ee0c59a417d20a513d0a	broad.mit.edu:gene_rma:HT_HG-U133A:01	TCGA-14-0787-01A-01R-0389-01	NIDUS_p_TCGA_Batch10_RNA_HT_HG-U133A_96-HTA_A01_400382.level3.data.txt	broad.mit.edu_GBM.HT_HG-U133A.Level_3.10.1007.0	Expression-Gene	Level 3	yes	aba0bcc060f1a7ef8e53935883d30ed2	TCGA-14-0787
26d6a35d-1648-480d-8b08-5828d6caf9eb	TCGA-14-0789-01A-01R-0389-01	broad.mit.edu:labeling:HT_HG-U133A:01	TCGA-14-0789-01A-01R-0389-01	biotin	MGED Ontology	broad.mit.edu:hybridization:HT_HG-U133A:01	NIDUS_p_TCGA_Batch10_RNA_HT_HG-U133A_96-HTA_A05_400376	Affymetrix.com:PhysicalArrayDesign:HT_HG-U133A	caArray	broad.mit.edu:image_acquisition:HT_HG-U133A:01	TCGA-14-0789-01A-01R-0389-01	NIDUS_p_TCGA_Batch10_RNA_HT_HG-U133A_96-HTA_A05_400376.CEL	broad.mit.edu_GBM.HT_HG-U133A.Level_1.10.1007.0	Expression-Gene	Level 1	yes	c7c34bab25f9e605d06f3d3086d57013	broad.mit.edu:probeset_rma:HT_HG-U133A:01	TCGA-14-0789-01A-01R-0389-01	NIDUS_p_TCGA_Batch10_RNA_HT_HG-U133A_96-HTA_A05_400376.level2.data.txt	broad.mit.edu_GBM.HT_HG-U133A.Level_2.10.1007.0	Expression-Gene	Level 2	yes	eea2cd4bc051f24b62bc2442bf1c5eb2	broad.mit.edu:gene_rma:HT_HG-U133A:01	TCGA-14-0789-01A-01R-0389-01	NIDUS_p_TCGA_Batch10_RNA_HT_HG-U133A_96-HTA_A05_400376.level3.data.txt	broad.mit.edu_GBM.HT_HG-U133A.Level_3.10.1007.0	Expression-Gene	Level 3	yes	1d29c2dba546717860d9661a342d4b21	TCGA-14-0789
ace55a32-aa75-47d9-8f67-3bdcaa41b7de	TCGA-14-0790-01B-01R-0789-01	broad.mit.edu:labeling:HT_HG-U133A:01	TCGA-14-0790-01B-01R-0789-01	biotin	MGED Ontology	broad.mit.edu:hybridization:HT_HG-U133A:01	TARRE_p_MultiPlate_TCGA_SS_MA_Ref_HT_HG-U133A_96-HTA_A09_586058	Affymetrix.com:PhysicalArrayDesign:HT_HG-U133A	caArray	broad.mit.edu:image_acquisition:HT_HG-U133A:01	TCGA-14-0790-01B-01R-0789-01	TARRE_p_MultiPlate_TCGA_SS_MA_Ref_HT_HG-U133A_96-HTA_A09_586058.CEL	broad.mit.edu_GBM.HT_HG-U133A.Level_1.26.1007.0	Expression-Gene	Level 1	yes	5b6ef5f67dabc7f1d308f93714dae29c	broad.mit.edu:probeset_rma:HT_HG-U133A:01	TCGA-14-0790-01B-01R-0789-01	TARRE_p_MultiPlate_TCGA_SS_MA_Ref_HT_HG-U133A_96-HTA_A09_586058.level2.data.txt	broad.mit.edu_GBM.HT_HG-U133A.Level_2.26.1007.0	Expression-Gene	Level 2	yes	1020ae5f0d2a66461068efcbb230e557	broad.mit.edu:gene_rma:HT_HG-U133A:01	TCGA-14-0790-01B-01R-0789-01	TARRE_p_MultiPlate_TCGA_SS_MA_Ref_HT_HG-U133A_96-HTA_A09_586058.level3.data.txt	broad.mit.edu_GBM.HT_HG-U133A.Level_3.26.1007.0	Expression-Gene	Level 3	yes	4e878bcae2e2e2dde5078575e771c4cb	TCGA-14-0790
830790d9-7049-43ea-9d62-6bd0ffb4e7c5	TCGA-14-0812-01B-01R-0596-01	broad.mit.edu:labeling:HT_HG-U133A:01	TCGA-14-0812-01B-01R-0596-01	biotin	MGED Ontology	broad.mit.edu:hybridization:HT_HG-U133A:01	FEAST_p_TCGA_B20_21_Expression_HT_HG-U133A_96-HTA_B03_516366	Affymetrix.com:PhysicalArrayDesign:HT_HG-U133A	caArray	broad.mit.edu:image_acquisition:HT_HG-U133A:01	TCGA-14-0812-01B-01R-0596-01	FEAST_p_TCGA_B20_21_Expression_HT_HG-U133A_96-HTA_B03_516366.CEL	broad.mit.edu_GBM.HT_HG-U133A.Level_1.20.1007.0	Expression-Gene	Level 1	yes	b0edd641909b40b2b09c1e444b9705fc	broad.mit.edu:probeset_rma:HT_HG-U133A:01	TCGA-14-0812-01B-01R-0596-01	FEAST_p_TCGA_B20_21_Expression_HT_HG-U133A_96-HTA_B03_516366.level2.data.txt	broad.mit.edu_GBM.HT_HG-U133A.Level_2.20.1007.0	Expression-Gene	Level 2	yes	100c1373d2c9fea01dcb9689165c131b	broad.mit.edu:gene_rma:HT_HG-U133A:01	TCGA-14-0812-01B-01R-0596-01	FEAST_p_TCGA_B20_21_Expression_HT_HG-U133A_96-HTA_B03_516366.level3.data.txt	broad.mit.edu_GBM.HT_HG-U133A.Level_3.20.1007.0	Expression-Gene	Level 3	yes	29a4b047a2a703a8cd1af5610cab1bf5	TCGA-14-0812
1c595007-1c82-4713-8b7d-76b9781f3748	TCGA-14-0813-01A-01R-0389-01	broad.mit.edu:labeling:HT_HG-U133A:01	TCGA-14-0813-01A-01R-0389-01	biotin	MGED Ontology	broad.mit.edu:hybridization:HT_HG-U133A:01	NIDUS_p_TCGA_Batch10_RNA_HT_HG-U133A_96-HTA_A09_400412	Affymetrix.com:PhysicalArrayDesign:HT_HG-U133A	caArray	broad.mit.edu:image_acquisition:HT_HG-U133A:01	TCGA-14-0813-01A-01R-0389-01	NIDUS_p_TCGA_Batch10_RNA_HT_HG-U133A_96-HTA_A09_400412.CEL	broad.mit.edu_GBM.HT_HG-U133A.Level_1.10.1007.0	Expression-Gene	Level 1	yes	59dc8c1f6e9b954b2efc60cb3ff5be90	broad.mit.edu:probeset_rma:HT_HG-U133A:01	TCGA-14-0813-01A-01R-0389-01	NIDUS_p_TCGA_Batch10_RNA_HT_HG-U133A_96-HTA_A09_400412.level2.data.txt	broad.mit.edu_GBM.HT_HG-U133A.Level_2.10.1007.0	Expression-Gene	Level 2	yes	9e536ffcebd2d5be7070246bd634e403	broad.mit.edu:gene_rma:HT_HG-U133A:01	TCGA-14-0813-01A-01R-0389-01	NIDUS_p_TCGA_Batch10_RNA_HT_HG-U133A_96-HTA_A09_400412.level3.data.txt	broad.mit.edu_GBM.HT_HG-U133A.Level_3.10.1007.0	Expression-Gene	Level 3	yes	334d3bf2ddd4d2992b67910d56661247	TCGA-14-0813
288f3f1f-f26c-4ff9-80ee-e5af01ec7582	TCGA-14-0817-01A-01R-0389-01	broad.mit.edu:labeling:HT_HG-U133A:01	TCGA-14-0817-01A-01R-0389-01	biotin	MGED Ontology	broad.mit.edu:hybridization:HT_HG-U133A:01	NIDUS_p_TCGA_Batch10_RNA_HT_HG-U133A_96-HTA_B01_400404	Affymetrix.com:PhysicalArrayDesign:HT_HG-U133A	caArray	broad.mit.edu:image_acquisition:HT_HG-U133A:01	TCGA-14-0817-01A-01R-0389-01	NIDUS_p_TCGA_Batch10_RNA_HT_HG-U133A_96-HTA_B01_400404.CEL	broad.mit.edu_GBM.HT_HG-U133A.Level_1.10.1007.0	Expression-Gene	Level 1	yes	a9e63a9a6760b2ba3d0b10dd1b7e3e14	broad.mit.edu:probeset_rma:HT_HG-U133A:01	TCGA-14-0817-01A-01R-0389-01	NIDUS_p_TCGA_Batch10_RNA_HT_HG-U133A_96-HTA_B01_400404.level2.data.txt	broad.mit.edu_GBM.HT_HG-U133A.Level_2.10.1007.0	Expression-Gene	Level 2	yes	47bf448bf805eb366b1fb637d57a91ab	broad.mit.edu:gene_rma:HT_HG-U133A:01	TCGA-14-0817-01A-01R-0389-01	NIDUS_p_TCGA_Batch10_RNA_HT_HG-U133A_96-HTA_B01_400404.level3.data.txt	broad.mit.edu_GBM.HT_HG-U133A.Level_3.10.1007.0	Expression-Gene	Level 3	yes	d800109994810fd6d87353499f523276	TCGA-14-0817
25fe1443-1a51-472d-9b7a-d377fcdbb29a	TCGA-14-0865-01B-01R-0596-01	broad.mit.edu:labeling:HT_HG-U133A:01	TCGA-14-0865-01B-01R-0596-01	biotin	MGED Ontology	broad.mit.edu:hybridization:HT_HG-U133A:01	FEAST_p_TCGA_B20_21_Expression_HT_HG-U133A_96-HTA_B09_516356	Affymetrix.com:PhysicalArrayDesign:HT_HG-U133A	caArray	broad.mit.edu:image_acquisition:HT_HG-U133A:01	TCGA-14-0865-01B-01R-0596-01	FEAST_p_TCGA_B20_21_Expression_HT_HG-U133A_96-HTA_B09_516356.CEL	broad.mit.edu_GBM.HT_HG-U133A.Level_1.20.1007.0	Expression-Gene	Level 1	yes	3375b05a7fd3aca16c1ff4701f666c62	broad.mit.edu:probeset_rma:HT_HG-U133A:01	TCGA-14-0865-01B-01R-0596-01	FEAST_p_TCGA_B20_21_Expression_HT_HG-U133A_96-HTA_B09_516356.level2.data.txt	broad.mit.edu_GBM.HT_HG-U133A.Level_2.20.1007.0	Expression-Gene	Level 2	yes	31c7efaa4b5cffd5ec8427ededb40559	broad.mit.edu:gene_rma:HT_HG-U133A:01	TCGA-14-0865-01B-01R-0596-01	FEAST_p_TCGA_B20_21_Expression_HT_HG-U133A_96-HTA_B09_516356.level3.data.txt	broad.mit.edu_GBM.HT_HG-U133A.Level_3.20.1007.0	Expression-Gene	Level 3	yes	a6a7d163361b1c84ed3249969e52c054	TCGA-14-0865
5010b215-b603-4d60-8a15-dbfebfdee7eb	TCGA-14-0866-01B-01R-0596-01	broad.mit.edu:labeling:HT_HG-U133A:01	TCGA-14-0866-01B-01R-0596-01	biotin	MGED Ontology	broad.mit.edu:hybridization:HT_HG-U133A:01	FEAST_p_TCGA_B20_21_Expression_HT_HG-U133A_96-HTA_C03_516426	Affymetrix.com:PhysicalArrayDesign:HT_HG-U133A	caArray	broad.mit.edu:image_acquisition:HT_HG-U133A:01	TCGA-14-0866-01B-01R-0596-01	FEAST_p_TCGA_B20_21_Expression_HT_HG-U133A_96-HTA_C03_516426.CEL	broad.mit.edu_GBM.HT_HG-U133A.Level_1.20.1007.0	Expression-Gene	Level 1	yes	875e993f4f68ce9ba887c0fa01469687	broad.mit.edu:probeset_rma:HT_HG-U133A:01	TCGA-14-0866-01B-01R-0596-01	FEAST_p_TCGA_B20_21_Expression_HT_HG-U133A_96-HTA_C03_516426.level2.data.txt	broad.mit.edu_GBM.HT_HG-U133A.Level_2.20.1007.0	Expression-Gene	Level 2	yes	f67292389ca371439f69c87e41b6e1bf	broad.mit.edu:gene_rma:HT_HG-U133A:01	TCGA-14-0866-01B-01R-0596-01	FEAST_p_TCGA_B20_21_Expression_HT_HG-U133A_96-HTA_C03_516426.level3.data.txt	broad.mit.edu_GBM.HT_HG-U133A.Level_3.20.1007.0	Expression-Gene	Level 3	yes	1f41a65ab081c5dd558a26609f52a7ed	TCGA-14-0866
5b31db35-f221-436a-a8ed-2f68add23f93	TCGA-14-0867-01A-01R-0389-01	broad.mit.edu:labeling:HT_HG-U133A:01	TCGA-14-0867-01A-01R-0389-01	biotin	MGED Ontology	broad.mit.edu:hybridization:HT_HG-U133A:01	NIDUS_p_TCGA_Batch10_RNA_HT_HG-U133A_96-HTA_B03_400400	Affymetrix.com:PhysicalArrayDesign:HT_HG-U133A	caArray	broad.mit.edu:image_acquisition:HT_HG-U133A:01	TCGA-14-0867-01A-01R-0389-01	NIDUS_p_TCGA_Batch10_RNA_HT_HG-U133A_96-HTA_B03_400400.CEL	broad.mit.edu_GBM.HT_HG-U133A.Level_1.10.1007.0	Expression-Gene	Level 1	yes	dc4a4e705b767c31eb2990d0f8ae927b	broad.mit.edu:probeset_rma:HT_HG-U133A:01	TCGA-14-0867-01A-01R-0389-01	NIDUS_p_TCGA_Batch10_RNA_HT_HG-U133A_96-HTA_B03_400400.level2.data.txt	broad.mit.edu_GBM.HT_HG-U133A.Level_2.10.1007.0	Expression-Gene	Level 2	yes	b74c160de83270c1d7aaa2554082f433	broad.mit.edu:gene_rma:HT_HG-U133A:01	TCGA-14-0867-01A-01R-0389-01	NIDUS_p_TCGA_Batch10_RNA_HT_HG-U133A_96-HTA_B03_400400.level3.data.txt	broad.mit.edu_GBM.HT_HG-U133A.Level_3.10.1007.0	Expression-Gene	Level 3	yes	3f55e5dd4beeb547e5ef519b47d41cfb	TCGA-14-0867
46db0e49-b131-4af9-9b42-b3c613e40186	TCGA-14-0871-01A-01R-0389-01	broad.mit.edu:labeling:HT_HG-U133A:01	TCGA-14-0871-01A-01R-0389-01	biotin	MGED Ontology	broad.mit.edu:hybridization:HT_HG-U133A:01	NIDUS_p_TCGA_Batch10_RNA_HT_HG-U133A_96-HTA_B07_400392	Affymetrix.com:PhysicalArrayDesign:HT_HG-U133A	caArray	broad.mit.edu:image_acquisition:HT_HG-U133A:01	TCGA-14-0871-01A-01R-0389-01	NIDUS_p_TCGA_Batch10_RNA_HT_HG-U133A_96-HTA_B07_400392.CEL	broad.mit.edu_GBM.HT_HG-U133A.Level_1.10.1007.0	Expression-Gene	Level 1	yes	18bc34d6b1086dfcfa2fcbc1a643d55c	broad.mit.edu:probeset_rma:HT_HG-U133A:01	TCGA-14-0871-01A-01R-0389-01	NIDUS_p_TCGA_Batch10_RNA_HT_HG-U133A_96-HTA_B07_400392.level2.data.txt	broad.mit.edu_GBM.HT_HG-U133A.Level_2.10.1007.0	Expression-Gene	Level 2	yes	3e7f21c221c2e72b897a7be6f18377cf	broad.mit.edu:gene_rma:HT_HG-U133A:01	TCGA-14-0871-01A-01R-0389-01	NIDUS_p_TCGA_Batch10_RNA_HT_HG-U133A_96-HTA_B07_400392.level3.data.txt	broad.mit.edu_GBM.HT_HG-U133A.Level_3.10.1007.0	Expression-Gene	Level 3	yes	1f9de8944220ce5a546eeb116d446c84	TCGA-14-0871
f5b35dfa-fc68-436a-badb-75c28c566051	TCGA-14-1034-01A-01R-0522-01	broad.mit.edu:labeling:HT_HG-U133A:01	TCGA-14-1034-01A-01R-0522-01	biotin	MGED Ontology	broad.mit.edu:hybridization:HT_HG-U133A:01	APEEK_p_TCGA_GBM16-Ov15_Expr_HT_HG-U133A_96-HTA_E08_464002	Affymetrix.com:PhysicalArrayDesign:HT_HG-U133A	caArray	broad.mit.edu:image_acquisition:HT_HG-U133A:01	TCGA-14-1034-01A-01R-0522-01	APEEK_p_TCGA_GBM16-Ov15_Expr_HT_HG-U133A_96-HTA_E08_464002.CEL	broad.mit.edu_GBM.HT_HG-U133A.Level_1.16.1007.0	Expression-Gene	Level 1	yes	04426fc64d9e8e0018b984af7c54541e	broad.mit.edu:probeset_rma:HT_HG-U133A:01	TCGA-14-1034-01A-01R-0522-01	APEEK_p_TCGA_GBM16-Ov15_Expr_HT_HG-U133A_96-HTA_E08_464002.level2.data.txt	broad.mit.edu_GBM.HT_HG-U133A.Level_2.16.1007.0	Expression-Gene	Level 2	yes	375ac47c8defc6f2dd518b750d814994	broad.mit.edu:gene_rma:HT_HG-U133A:01	TCGA-14-1034-01A-01R-0522-01	APEEK_p_TCGA_GBM16-Ov15_Expr_HT_HG-U133A_96-HTA_E08_464002.level3.data.txt	broad.mit.edu_GBM.HT_HG-U133A.Level_3.16.1007.0	Expression-Gene	Level 3	yes	104dbe1c35ee26211d6ca6719ff3c114	TCGA-14-1034
b2e30eb5-9627-4e56-ab48-5b58cfaf1720	TCGA-14-1037-01A-01R-0596-01	broad.mit.edu:labeling:HT_HG-U133A:01	TCGA-14-1037-01A-01R-0596-01	biotin	MGED Ontology	broad.mit.edu:hybridization:HT_HG-U133A:01	FEAST_p_TCGA_B20_21_Expression_HT_HG-U133A_96-HTA_B06_516466	Affymetrix.com:PhysicalArrayDesign:HT_HG-U133A	caArray	broad.mit.edu:image_acquisition:HT_HG-U133A:01	TCGA-14-1037-01A-01R-0596-01	FEAST_p_TCGA_B20_21_Expression_HT_HG-U133A_96-HTA_B06_516466.CEL	broad.mit.edu_GBM.HT_HG-U133A.Level_1.20.1007.0	Expression-Gene	Level 1	yes	a8ea1c4e74011ef011dda01386612a7e	broad.mit.edu:probeset_rma:HT_HG-U133A:01	TCGA-14-1037-01A-01R-0596-01	FEAST_p_TCGA_B20_21_Expression_HT_HG-U133A_96-HTA_B06_516466.level2.data.txt	broad.mit.edu_GBM.HT_HG-U133A.Level_2.20.1007.0	Expression-Gene	Level 2	yes	c71cffadc05632f5e42b4d177c0f4057	broad.mit.edu:gene_rma:HT_HG-U133A:01	TCGA-14-1037-01A-01R-0596-01	FEAST_p_TCGA_B20_21_Expression_HT_HG-U133A_96-HTA_B06_516466.level3.data.txt	broad.mit.edu_GBM.HT_HG-U133A.Level_3.20.1007.0	Expression-Gene	Level 3	yes	9cca0ea97c80f149e3bee500d89aa9a7	TCGA-14-1037
55fe9808-c90b-41fe-aa80-e497294b134e	TCGA-14-1396-01A-01R-0522-01	broad.mit.edu:labeling:HT_HG-U133A:01	TCGA-14-1396-01A-01R-0522-01	biotin	MGED Ontology	broad.mit.edu:hybridization:HT_HG-U133A:01	APEEK_p_TCGA_GBM16-Ov15_Expr_HT_HG-U133A_96-HTA_F09_464038	Affymetrix.com:PhysicalArrayDesign:HT_HG-U133A	caArray	broad.mit.edu:image_acquisition:HT_HG-U133A:01	TCGA-14-1396-01A-01R-0522-01	APEEK_p_TCGA_GBM16-Ov15_Expr_HT_HG-U133A_96-HTA_F09_464038.CEL	broad.mit.edu_GBM.HT_HG-U133A.Level_1.16.1007.0	Expression-Gene	Level 1	yes	40784acb93caed68ca281e077a47c622	broad.mit.edu:probeset_rma:HT_HG-U133A:01	TCGA-14-1396-01A-01R-0522-01	APEEK_p_TCGA_GBM16-Ov15_Expr_HT_HG-U133A_96-HTA_F09_464038.level2.data.txt	broad.mit.edu_GBM.HT_HG-U133A.Level_2.16.1007.0	Expression-Gene	Level 2	yes	3c2c089346f2b4d55d54c9f6a81856c6	broad.mit.edu:gene_rma:HT_HG-U133A:01	TCGA-14-1396-01A-01R-0522-01	APEEK_p_TCGA_GBM16-Ov15_Expr_HT_HG-U133A_96-HTA_F09_464038.level3.data.txt	broad.mit.edu_GBM.HT_HG-U133A.Level_3.16.1007.0	Expression-Gene	Level 3	yes	ac31933e721bc26299c98e13a52c0719	TCGA-14-1396
8d685d97-3a29-41a9-b330-923e0a574911	TCGA-14-1401-01A-01R-0522-01	broad.mit.edu:labeling:HT_HG-U133A:01	TCGA-14-1401-01A-01R-0522-01	biotin	MGED Ontology	broad.mit.edu:hybridization:HT_HG-U133A:01	APEEK_p_TCGA_GBM16-Ov15_Expr_HT_HG-U133A_96-HTA_D12_464018	Affymetrix.com:PhysicalArrayDesign:HT_HG-U133A	caArray	broad.mit.edu:image_acquisition:HT_HG-U133A:01	TCGA-14-1401-01A-01R-0522-01	APEEK_p_TCGA_GBM16-Ov15_Expr_HT_HG-U133A_96-HTA_D12_464018.CEL	broad.mit.edu_GBM.HT_HG-U133A.Level_1.16.1007.0	Expression-Gene	Level 1	yes	df93074020cc4bc9998cf321a05895cb	broad.mit.edu:probeset_rma:HT_HG-U133A:01	TCGA-14-1401-01A-01R-0522-01	APEEK_p_TCGA_GBM16-Ov15_Expr_HT_HG-U133A_96-HTA_D12_464018.level2.data.txt	broad.mit.edu_GBM.HT_HG-U133A.Level_2.16.1007.0	Expression-Gene	Level 2	yes	bfee00a9dfbf804f0a744d74e027fe4e	broad.mit.edu:gene_rma:HT_HG-U133A:01	TCGA-14-1401-01A-01R-0522-01	APEEK_p_TCGA_GBM16-Ov15_Expr_HT_HG-U133A_96-HTA_D12_464018.level3.data.txt	broad.mit.edu_GBM.HT_HG-U133A.Level_3.16.1007.0	Expression-Gene	Level 3	yes	db77bf6a37ed05c781b9d091e1767ffe	TCGA-14-1401
d604819a-f115-4dbd-951c-c2e84e34af73	TCGA-14-1402-01A-01R-0522-01	broad.mit.edu:labeling:HT_HG-U133A:01	TCGA-14-1402-01A-01R-0522-01	biotin	MGED Ontology	broad.mit.edu:hybridization:HT_HG-U133A:01	APEEK_p_TCGA_GBM16-Ov15_Expr_HT_HG-U133A_96-HTA_F05_464062	Affymetrix.com:PhysicalArrayDesign:HT_HG-U133A	caArray	broad.mit.edu:image_acquisition:HT_HG-U133A:01	TCGA-14-1402-01A-01R-0522-01	APEEK_p_TCGA_GBM16-Ov15_Expr_HT_HG-U133A_96-HTA_F05_464062.CEL	broad.mit.edu_GBM.HT_HG-U133A.Level_1.16.1007.0	Expression-Gene	Level 1	yes	6c103c3c976efba4530c9e1f8eaedb9a	broad.mit.edu:probeset_rma:HT_HG-U133A:01	TCGA-14-1402-01A-01R-0522-01	APEEK_p_TCGA_GBM16-Ov15_Expr_HT_HG-U133A_96-HTA_F05_464062.level2.data.txt	broad.mit.edu_GBM.HT_HG-U133A.Level_2.16.1007.0	Expression-Gene	Level 2	yes	0d70c9b313d4d56f1efd5bcf8a1e422f	broad.mit.edu:gene_rma:HT_HG-U133A:01	TCGA-14-1402-01A-01R-0522-01	APEEK_p_TCGA_GBM16-Ov15_Expr_HT_HG-U133A_96-HTA_F05_464062.level3.data.txt	broad.mit.edu_GBM.HT_HG-U133A.Level_3.16.1007.0	Expression-Gene	Level 3	yes	2184a8cb7649c52e0e300225f3461256	TCGA-14-1402
7f503205-cedb-49da-8115-6c2fb4dd078f	TCGA-14-1451-01A-01R-0522-01	broad.mit.edu:labeling:HT_HG-U133A:01	TCGA-14-1451-01A-01R-0522-01	biotin	MGED Ontology	broad.mit.edu:hybridization:HT_HG-U133A:01	APEEK_p_TCGA_GBM16-Ov15_Expr_HT_HG-U133A_96-HTA_E02_464030	Affymetrix.com:PhysicalArrayDesign:HT_HG-U133A	caArray	broad.mit.edu:image_acquisition:HT_HG-U133A:01	TCGA-14-1451-01A-01R-0522-01	APEEK_p_TCGA_GBM16-Ov15_Expr_HT_HG-U133A_96-HTA_E02_464030.CEL	broad.mit.edu_GBM.HT_HG-U133A.Level_1.16.1007.0	Expression-Gene	Level 1	yes	ac47acb3c478bc9a2b742020ba39ae84	broad.mit.edu:probeset_rma:HT_HG-U133A:01	TCGA-14-1451-01A-01R-0522-01	APEEK_p_TCGA_GBM16-Ov15_Expr_HT_HG-U133A_96-HTA_E02_464030.level2.data.txt	broad.mit.edu_GBM.HT_HG-U133A.Level_2.16.1007.0	Expression-Gene	Level 2	yes	1cb90a111e60d175e4ec592399a1c84f	broad.mit.edu:gene_rma:HT_HG-U133A:01	TCGA-14-1451-01A-01R-0522-01	APEEK_p_TCGA_GBM16-Ov15_Expr_HT_HG-U133A_96-HTA_E02_464030.level3.data.txt	broad.mit.edu_GBM.HT_HG-U133A.Level_3.16.1007.0	Expression-Gene	Level 3	yes	2cff3cd67c58271cf362cad451b6301f	TCGA-14-1451
710761a3-70a7-45d9-bfd3-5d7264b4444e	TCGA-14-1452-01A-01R-0522-01	broad.mit.edu:labeling:HT_HG-U133A:01	TCGA-14-1452-01A-01R-0522-01	biotin	MGED Ontology	broad.mit.edu:hybridization:HT_HG-U133A:01	APEEK_p_TCGA_GBM16-Ov15_Expr_HT_HG-U133A_96-HTA_F08_464056	Affymetrix.com:PhysicalArrayDesign:HT_HG-U133A	caArray	broad.mit.edu:image_acquisition:HT_HG-U133A:01	TCGA-14-1452-01A-01R-0522-01	APEEK_p_TCGA_GBM16-Ov15_Expr_HT_HG-U133A_96-HTA_F08_464056.CEL	broad.mit.edu_GBM.HT_HG-U133A.Level_1.16.1007.0	Expression-Gene	Level 1	yes	2fc333cf39d35988393337725166b81d	broad.mit.edu:probeset_rma:HT_HG-U133A:01	TCGA-14-1452-01A-01R-0522-01	APEEK_p_TCGA_GBM16-Ov15_Expr_HT_HG-U133A_96-HTA_F08_464056.level2.data.txt	broad.mit.edu_GBM.HT_HG-U133A.Level_2.16.1007.0	Expression-Gene	Level 2	yes	ebf9a831f33b9878e1ec489e2c1801da	broad.mit.edu:gene_rma:HT_HG-U133A:01	TCGA-14-1452-01A-01R-0522-01	APEEK_p_TCGA_GBM16-Ov15_Expr_HT_HG-U133A_96-HTA_F08_464056.level3.data.txt	broad.mit.edu_GBM.HT_HG-U133A.Level_3.16.1007.0	Expression-Gene	Level 3	yes	b2dd52a3b78b5f52b3e3ac1d2de44039	TCGA-14-1452
1064652f-1795-42b4-ac99-8a329e60b893	TCGA-14-1453-01A-01R-0522-01	broad.mit.edu:labeling:HT_HG-U133A:01	TCGA-14-1453-01A-01R-0522-01	biotin	MGED Ontology	broad.mit.edu:hybridization:HT_HG-U133A:01	APEEK_p_TCGA_GBM16-Ov15_Expr_HT_HG-U133A_96-HTA_E01_464028	Affymetrix.com:PhysicalArrayDesign:HT_HG-U133A	caArray	broad.mit.edu:image_acquisition:HT_HG-U133A:01	TCGA-14-1453-01A-01R-0522-01	APEEK_p_TCGA_GBM16-Ov15_Expr_HT_HG-U133A_96-HTA_E01_464028.CEL	broad.mit.edu_GBM.HT_HG-U133A.Level_1.16.1007.0	Expression-Gene	Level 1	yes	0d59d0f7edc2aa70ba9a27e6cc3d8ec7	broad.mit.edu:probeset_rma:HT_HG-U133A:01	TCGA-14-1453-01A-01R-0522-01	APEEK_p_TCGA_GBM16-Ov15_Expr_HT_HG-U133A_96-HTA_E01_464028.level2.data.txt	broad.mit.edu_GBM.HT_HG-U133A.Level_2.16.1007.0	Expression-Gene	Level 2	yes	5289dc21bee9af056df55a87eb2e2e16	broad.mit.edu:gene_rma:HT_HG-U133A:01	TCGA-14-1453-01A-01R-0522-01	APEEK_p_TCGA_GBM16-Ov15_Expr_HT_HG-U133A_96-HTA_E01_464028.level3.data.txt	broad.mit.edu_GBM.HT_HG-U133A.Level_3.16.1007.0	Expression-Gene	Level 3	yes	0963eab09b10a16fbe755a741c2f054f	TCGA-14-1453
d7841503-6384-446b-9786-69d72e07970b	TCGA-14-1454-01A-01R-0522-01	broad.mit.edu:labeling:HT_HG-U133A:01	TCGA-14-1454-01A-01R-0522-01	biotin	MGED Ontology	broad.mit.edu:hybridization:HT_HG-U133A:01	APEEK_p_TCGA_GBM16-Ov15_Expr_HT_HG-U133A_96-HTA_F07_464058	Affymetrix.com:PhysicalArrayDesign:HT_HG-U133A	caArray	broad.mit.edu:image_acquisition:HT_HG-U133A:01	TCGA-14-1454-01A-01R-0522-01	APEEK_p_TCGA_GBM16-Ov15_Expr_HT_HG-U133A_96-HTA_F07_464058.CEL	broad.mit.edu_GBM.HT_HG-U133A.Level_1.16.1007.0	Expression-Gene	Level 1	yes	7b1818ae506a3b98a140fcfdc4f388df	broad.mit.edu:probeset_rma:HT_HG-U133A:01	TCGA-14-1454-01A-01R-0522-01	APEEK_p_TCGA_GBM16-Ov15_Expr_HT_HG-U133A_96-HTA_F07_464058.level2.data.txt	broad.mit.edu_GBM.HT_HG-U133A.Level_2.16.1007.0	Expression-Gene	Level 2	yes	ea525e4ac40e634f6e4e550d21648972	broad.mit.edu:gene_rma:HT_HG-U133A:01	TCGA-14-1454-01A-01R-0522-01	APEEK_p_TCGA_GBM16-Ov15_Expr_HT_HG-U133A_96-HTA_F07_464058.level3.data.txt	broad.mit.edu_GBM.HT_HG-U133A.Level_3.16.1007.0	Expression-Gene	Level 3	yes	47abd5e92ab00948fcfbaaf8c8130dc9	TCGA-14-1454
62201741-6160-4210-85c9-9974876a5aca	TCGA-14-1455-01A-01R-0596-01	broad.mit.edu:labeling:HT_HG-U133A:01	TCGA-14-1455-01A-01R-0596-01	biotin	MGED Ontology	broad.mit.edu:hybridization:HT_HG-U133A:01	FEAST_p_TCGA_B20_21_Expression_HT_HG-U133A_96-HTA_B01_516436	Affymetrix.com:PhysicalArrayDesign:HT_HG-U133A	caArray	broad.mit.edu:image_acquisition:HT_HG-U133A:01	TCGA-14-1455-01A-01R-0596-01	FEAST_p_TCGA_B20_21_Expression_HT_HG-U133A_96-HTA_B01_516436.CEL	broad.mit.edu_GBM.HT_HG-U133A.Level_1.20.1007.0	Expression-Gene	Level 1	yes	f4ef5bf046e740931e249bd19456092c	broad.mit.edu:probeset_rma:HT_HG-U133A:01	TCGA-14-1455-01A-01R-0596-01	FEAST_p_TCGA_B20_21_Expression_HT_HG-U133A_96-HTA_B01_516436.level2.data.txt	broad.mit.edu_GBM.HT_HG-U133A.Level_2.20.1007.0	Expression-Gene	Level 2	yes	a970f338a137431a050508dcedbe870d	broad.mit.edu:gene_rma:HT_HG-U133A:01	TCGA-14-1455-01A-01R-0596-01	FEAST_p_TCGA_B20_21_Expression_HT_HG-U133A_96-HTA_B01_516436.level3.data.txt	broad.mit.edu_GBM.HT_HG-U133A.Level_3.20.1007.0	Expression-Gene	Level 3	yes	ee3c2fc8154e93c97fba917ada714e4b	TCGA-14-1455
19c4f35e-ed84-4f68-a75e-189d1d936cd7	TCGA-14-1456-01C-01R-0789-01	broad.mit.edu:labeling:HT_HG-U133A:01	TCGA-14-1456-01C-01R-0789-01	biotin	MGED Ontology	broad.mit.edu:hybridization:HT_HG-U133A:01	TARRE_p_MultiPlate_TCGA_SS_MA_Ref_HT_HG-U133A_96-HTA_B03_586208	Affymetrix.com:PhysicalArrayDesign:HT_HG-U133A	caArray	broad.mit.edu:image_acquisition:HT_HG-U133A:01	TCGA-14-1456-01C-01R-0789-01	TARRE_p_MultiPlate_TCGA_SS_MA_Ref_HT_HG-U133A_96-HTA_B03_586208.CEL	broad.mit.edu_GBM.HT_HG-U133A.Level_1.26.1007.0	Expression-Gene	Level 1	yes	0c9bf7e4ed0b896fb3e2566f68b4e504	broad.mit.edu:probeset_rma:HT_HG-U133A:01	TCGA-14-1456-01C-01R-0789-01	TARRE_p_MultiPlate_TCGA_SS_MA_Ref_HT_HG-U133A_96-HTA_B03_586208.level2.data.txt	broad.mit.edu_GBM.HT_HG-U133A.Level_2.26.1007.0	Expression-Gene	Level 2	yes	70ac083dd832d6d2324b85b4ce26b688	broad.mit.edu:gene_rma:HT_HG-U133A:01	TCGA-14-1456-01C-01R-0789-01	TARRE_p_MultiPlate_TCGA_SS_MA_Ref_HT_HG-U133A_96-HTA_B03_586208.level3.data.txt	broad.mit.edu_GBM.HT_HG-U133A.Level_3.26.1007.0	Expression-Gene	Level 3	yes	7e7ddfc31cd4cf644a9c62f2285ec82f	TCGA-14-1456
583e447b-6737-41c6-bb08-62f0f821c7dd	TCGA-14-1458-01A-01R-0596-01	broad.mit.edu:labeling:HT_HG-U133A:01	TCGA-14-1458-01A-01R-0596-01	biotin	MGED Ontology	broad.mit.edu:hybridization:HT_HG-U133A:01	FEAST_p_TCGA_B20_21_Expression_HT_HG-U133A_96-HTA_B07_516310	Affymetrix.com:PhysicalArrayDesign:HT_HG-U133A	caArray	broad.mit.edu:image_acquisition:HT_HG-U133A:01	TCGA-14-1458-01A-01R-0596-01	FEAST_p_TCGA_B20_21_Expression_HT_HG-U133A_96-HTA_B07_516310.CEL	broad.mit.edu_GBM.HT_HG-U133A.Level_1.20.1007.0	Expression-Gene	Level 1	yes	a46f36fa41222dacce9d0b4e7506f0f1	broad.mit.edu:probeset_rma:HT_HG-U133A:01	TCGA-14-1458-01A-01R-0596-01	FEAST_p_TCGA_B20_21_Expression_HT_HG-U133A_96-HTA_B07_516310.level2.data.txt	broad.mit.edu_GBM.HT_HG-U133A.Level_2.20.1007.0	Expression-Gene	Level 2	yes	ae42a34e6c1a6b91d373014c7a83af41	broad.mit.edu:gene_rma:HT_HG-U133A:01	TCGA-14-1458-01A-01R-0596-01	FEAST_p_TCGA_B20_21_Expression_HT_HG-U133A_96-HTA_B07_516310.level3.data.txt	broad.mit.edu_GBM.HT_HG-U133A.Level_3.20.1007.0	Expression-Gene	Level 3	yes	e4ee71e98a8a95e74b1c5966a054e3d8	TCGA-14-1458
5238fb3f-a144-4b9b-8cdb-b18ac21c04e5	TCGA-14-1459-01A-01R-0522-01	broad.mit.edu:labeling:HT_HG-U133A:01	TCGA-14-1459-01A-01R-0522-01	biotin	MGED Ontology	broad.mit.edu:hybridization:HT_HG-U133A:01	APEEK_p_TCGA_GBM16-Ov15_Expr_HT_HG-U133A_96-HTA_C06_464106	Affymetrix.com:PhysicalArrayDesign:HT_HG-U133A	caArray	broad.mit.edu:image_acquisition:HT_HG-U133A:01	TCGA-14-1459-01A-01R-0522-01	APEEK_p_TCGA_GBM16-Ov15_Expr_HT_HG-U133A_96-HTA_C06_464106.CEL	broad.mit.edu_GBM.HT_HG-U133A.Level_1.16.1007.0	Expression-Gene	Level 1	yes	8e7e53132fb543a1ccdfc561af21f480	broad.mit.edu:probeset_rma:HT_HG-U133A:01	TCGA-14-1459-01A-01R-0522-01	APEEK_p_TCGA_GBM16-Ov15_Expr_HT_HG-U133A_96-HTA_C06_464106.level2.data.txt	broad.mit.edu_GBM.HT_HG-U133A.Level_2.16.1007.0	Expression-Gene	Level 2	yes	6df46a675fccc115680bfe8a32e20234	broad.mit.edu:gene_rma:HT_HG-U133A:01	TCGA-14-1459-01A-01R-0522-01	APEEK_p_TCGA_GBM16-Ov15_Expr_HT_HG-U133A_96-HTA_C06_464106.level3.data.txt	broad.mit.edu_GBM.HT_HG-U133A.Level_3.16.1007.0	Expression-Gene	Level 3	yes	88f68f26b567a7f6763bf41b9b3f2396	TCGA-14-1459
5d659796-2187-4d74-a893-a1a2ac631a2c	TCGA-14-1794-01A-01R-0596-01	broad.mit.edu:labeling:HT_HG-U133A:01	TCGA-14-1794-01A-01R-0596-01	biotin	MGED Ontology	broad.mit.edu:hybridization:HT_HG-U133A:01	FEAST_p_TCGA_B20_21_Expression_HT_HG-U133A_96-HTA_C09_516402	Affymetrix.com:PhysicalArrayDesign:HT_HG-U133A	caArray	broad.mit.edu:image_acquisition:HT_HG-U133A:01	TCGA-14-1794-01A-01R-0596-01	FEAST_p_TCGA_B20_21_Expression_HT_HG-U133A_96-HTA_C09_516402.CEL	broad.mit.edu_GBM.HT_HG-U133A.Level_1.20.1007.0	Expression-Gene	Level 1	yes	fb378ad73e8450ec424bcdd8801d6001	broad.mit.edu:probeset_rma:HT_HG-U133A:01	TCGA-14-1794-01A-01R-0596-01	FEAST_p_TCGA_B20_21_Expression_HT_HG-U133A_96-HTA_C09_516402.level2.data.txt	broad.mit.edu_GBM.HT_HG-U133A.Level_2.20.1007.0	Expression-Gene	Level 2	yes	659d9e8b48411cba7fa072e598a544ad	broad.mit.edu:gene_rma:HT_HG-U133A:01	TCGA-14-1794-01A-01R-0596-01	FEAST_p_TCGA_B20_21_Expression_HT_HG-U133A_96-HTA_C09_516402.level3.data.txt	broad.mit.edu_GBM.HT_HG-U133A.Level_3.20.1007.0	Expression-Gene	Level 3	yes	f975788f94db9199f33cdac1c716e05e	TCGA-14-1794
bc863b26-e7ed-4821-8732-46b42c7aaf6f	TCGA-14-1795-01A-01R-0596-01	broad.mit.edu:labeling:HT_HG-U133A:01	TCGA-14-1795-01A-01R-0596-01	biotin	MGED Ontology	broad.mit.edu:hybridization:HT_HG-U133A:01	FEAST_p_TCGA_B20_21_Expression_HT_HG-U133A_96-HTA_D03_516432	Affymetrix.com:PhysicalArrayDesign:HT_HG-U133A	caArray	broad.mit.edu:image_acquisition:HT_HG-U133A:01	TCGA-14-1795-01A-01R-0596-01	FEAST_p_TCGA_B20_21_Expression_HT_HG-U133A_96-HTA_D03_516432.CEL	broad.mit.edu_GBM.HT_HG-U133A.Level_1.20.1007.0	Expression-Gene	Level 1	yes	3578cad1b42d1af8393e98dd99a7c94d	broad.mit.edu:probeset_rma:HT_HG-U133A:01	TCGA-14-1795-01A-01R-0596-01	FEAST_p_TCGA_B20_21_Expression_HT_HG-U133A_96-HTA_D03_516432.level2.data.txt	broad.mit.edu_GBM.HT_HG-U133A.Level_2.20.1007.0	Expression-Gene	Level 2	yes	a2788b805c1a70c37f51f723cf4a8ad4	broad.mit.edu:gene_rma:HT_HG-U133A:01	TCGA-14-1795-01A-01R-0596-01	FEAST_p_TCGA_B20_21_Expression_HT_HG-U133A_96-HTA_D03_516432.level3.data.txt	broad.mit.edu_GBM.HT_HG-U133A.Level_3.20.1007.0	Expression-Gene	Level 3	yes	a25a4d20ebac698eb5764357e44c66de	TCGA-14-1795
395b5d51-27f6-4eb8-bd8b-170f4165743b	TCGA-14-1821-01A-01R-0596-01	broad.mit.edu:labeling:HT_HG-U133A:01	TCGA-14-1821-01A-01R-0596-01	biotin	MGED Ontology	broad.mit.edu:hybridization:HT_HG-U133A:01	FEAST_p_TCGA_B20_21_Expression_HT_HG-U133A_96-HTA_C11_516340	Affymetrix.com:PhysicalArrayDesign:HT_HG-U133A	caArray	broad.mit.edu:image_acquisition:HT_HG-U133A:01	TCGA-14-1821-01A-01R-0596-01	FEAST_p_TCGA_B20_21_Expression_HT_HG-U133A_96-HTA_C11_516340.CEL	broad.mit.edu_GBM.HT_HG-U133A.Level_1.20.1007.0	Expression-Gene	Level 1	yes	4cf1d8b1e669ac3cc73933bdde390e68	broad.mit.edu:probeset_rma:HT_HG-U133A:01	TCGA-14-1821-01A-01R-0596-01	FEAST_p_TCGA_B20_21_Expression_HT_HG-U133A_96-HTA_C11_516340.level2.data.txt	broad.mit.edu_GBM.HT_HG-U133A.Level_2.20.1007.0	Expression-Gene	Level 2	yes	3a59cd41894e3b23fb9966dec43fdd02	broad.mit.edu:gene_rma:HT_HG-U133A:01	TCGA-14-1821-01A-01R-0596-01	FEAST_p_TCGA_B20_21_Expression_HT_HG-U133A_96-HTA_C11_516340.level3.data.txt	broad.mit.edu_GBM.HT_HG-U133A.Level_3.20.1007.0	Expression-Gene	Level 3	yes	9d83ed7eb6e9183d6c7ca7633c00f5b6	TCGA-14-1821
a911a34a-5b82-4e1d-b764-86f80788df11	TCGA-14-1823-01A-01R-0596-01	broad.mit.edu:labeling:HT_HG-U133A:01	TCGA-14-1823-01A-01R-0596-01	biotin	MGED Ontology	broad.mit.edu:hybridization:HT_HG-U133A:01	FEAST_p_TCGA_B20_21_Expression_HT_HG-U133A_96-HTA_D05_516318	Affymetrix.com:PhysicalArrayDesign:HT_HG-U133A	caArray	broad.mit.edu:image_acquisition:HT_HG-U133A:01	TCGA-14-1823-01A-01R-0596-01	FEAST_p_TCGA_B20_21_Expression_HT_HG-U133A_96-HTA_D05_516318.CEL	broad.mit.edu_GBM.HT_HG-U133A.Level_1.20.1007.0	Expression-Gene	Level 1	yes	5a012622dbba850fff686d216b274d95	broad.mit.edu:probeset_rma:HT_HG-U133A:01	TCGA-14-1823-01A-01R-0596-01	FEAST_p_TCGA_B20_21_Expression_HT_HG-U133A_96-HTA_D05_516318.level2.data.txt	broad.mit.edu_GBM.HT_HG-U133A.Level_2.20.1007.0	Expression-Gene	Level 2	yes	c59a1cb043e02220171d5d91abcc01bc	broad.mit.edu:gene_rma:HT_HG-U133A:01	TCGA-14-1823-01A-01R-0596-01	FEAST_p_TCGA_B20_21_Expression_HT_HG-U133A_96-HTA_D05_516318.level3.data.txt	broad.mit.edu_GBM.HT_HG-U133A.Level_3.20.1007.0	Expression-Gene	Level 3	yes	8f4dd93d43107ac27455999989ef005b	TCGA-14-1823
93e14ae9-90c4-4393-851d-9afb3fcd475e	TCGA-14-1825-01A-01R-0596-01	broad.mit.edu:labeling:HT_HG-U133A:01	TCGA-14-1825-01A-01R-0596-01	biotin	MGED Ontology	broad.mit.edu:hybridization:HT_HG-U133A:01	FEAST_p_TCGA_B20_21_Expression_HT_HG-U133A_96-HTA_D11_516298	Affymetrix.com:PhysicalArrayDesign:HT_HG-U133A	caArray	broad.mit.edu:image_acquisition:HT_HG-U133A:01	TCGA-14-1825-01A-01R-0596-01	FEAST_p_TCGA_B20_21_Expression_HT_HG-U133A_96-HTA_D11_516298.CEL	broad.mit.edu_GBM.HT_HG-U133A.Level_1.20.1007.0	Expression-Gene	Level 1	yes	4a6e45a18a7ebdfe53070af31bfb3112	broad.mit.edu:probeset_rma:HT_HG-U133A:01	TCGA-14-1825-01A-01R-0596-01	FEAST_p_TCGA_B20_21_Expression_HT_HG-U133A_96-HTA_D11_516298.level2.data.txt	broad.mit.edu_GBM.HT_HG-U133A.Level_2.20.1007.0	Expression-Gene	Level 2	yes	fb6432ca9f20b810068ad13a6cd0a6b2	broad.mit.edu:gene_rma:HT_HG-U133A:01	TCGA-14-1825-01A-01R-0596-01	FEAST_p_TCGA_B20_21_Expression_HT_HG-U133A_96-HTA_D11_516298.level3.data.txt	broad.mit.edu_GBM.HT_HG-U133A.Level_3.20.1007.0	Expression-Gene	Level 3	yes	ed73ac4c556aa43f955e2ca952ad800b	TCGA-14-1825
c104e239-d0a1-4bc6-97e5-75d1a3d7d92b	TCGA-14-1827-01A-01R-0596-01	broad.mit.edu:labeling:HT_HG-U133A:01	TCGA-14-1827-01A-01R-0596-01	biotin	MGED Ontology	broad.mit.edu:hybridization:HT_HG-U133A:01	FEAST_p_TCGA_B20_21_Expression_HT_HG-U133A_96-HTA_A06_516284	Affymetrix.com:PhysicalArrayDesign:HT_HG-U133A	caArray	broad.mit.edu:image_acquisition:HT_HG-U133A:01	TCGA-14-1827-01A-01R-0596-01	FEAST_p_TCGA_B20_21_Expression_HT_HG-U133A_96-HTA_A06_516284.CEL	broad.mit.edu_GBM.HT_HG-U133A.Level_1.20.1007.0	Expression-Gene	Level 1	yes	58f9f31799195fc5275d0632723c777a	broad.mit.edu:probeset_rma:HT_HG-U133A:01	TCGA-14-1827-01A-01R-0596-01	FEAST_p_TCGA_B20_21_Expression_HT_HG-U133A_96-HTA_A06_516284.level2.data.txt	broad.mit.edu_GBM.HT_HG-U133A.Level_2.20.1007.0	Expression-Gene	Level 2	yes	62a8182e804e5adb4e77df535ab1ea22	broad.mit.edu:gene_rma:HT_HG-U133A:01	TCGA-14-1827-01A-01R-0596-01	FEAST_p_TCGA_B20_21_Expression_HT_HG-U133A_96-HTA_A06_516284.level3.data.txt	broad.mit.edu_GBM.HT_HG-U133A.Level_3.20.1007.0	Expression-Gene	Level 3	yes	d61b50edfd5091757177325564e479cc	TCGA-14-1827
eaa68cb2-9fa9-49f9-9334-e6143872bd6e	TCGA-14-1829-01A-01R-0596-01	broad.mit.edu:labeling:HT_HG-U133A:01	TCGA-14-1829-01A-01R-0596-01	biotin	MGED Ontology	broad.mit.edu:hybridization:HT_HG-U133A:01	FEAST_p_TCGA_B20_21_Expression_HT_HG-U133A_96-HTA_A12_516376	Affymetrix.com:PhysicalArrayDesign:HT_HG-U133A	caArray	broad.mit.edu:image_acquisition:HT_HG-U133A:01	TCGA-14-1829-01A-01R-0596-01	FEAST_p_TCGA_B20_21_Expression_HT_HG-U133A_96-HTA_A12_516376.CEL	broad.mit.edu_GBM.HT_HG-U133A.Level_1.20.1007.0	Expression-Gene	Level 1	yes	44076a3ef57ba9071c4c38d23e652749	broad.mit.edu:probeset_rma:HT_HG-U133A:01	TCGA-14-1829-01A-01R-0596-01	FEAST_p_TCGA_B20_21_Expression_HT_HG-U133A_96-HTA_A12_516376.level2.data.txt	broad.mit.edu_GBM.HT_HG-U133A.Level_2.20.1007.0	Expression-Gene	Level 2	yes	663c5ea183d349f0e847ebfd15a8fb8e	broad.mit.edu:gene_rma:HT_HG-U133A:01	TCGA-14-1829-01A-01R-0596-01	FEAST_p_TCGA_B20_21_Expression_HT_HG-U133A_96-HTA_A12_516376.level3.data.txt	broad.mit.edu_GBM.HT_HG-U133A.Level_3.20.1007.0	Expression-Gene	Level 3	yes	13cea5e9fbe979f123a96d7d0b9071ca	TCGA-14-1829
5a9856f9-ef52-43bc-9c78-1cb89eb22b59	TCGA-14-2554-01A-01R-0789-01	broad.mit.edu:labeling:HT_HG-U133A:01	TCGA-14-2554-01A-01R-0789-01	biotin	MGED Ontology	broad.mit.edu:hybridization:HT_HG-U133A:01	TARRE_p_MultiPlate_TCGA_SS_MA_Ref_HT_HG-U133A_96-HTA_B09_586228	Affymetrix.com:PhysicalArrayDesign:HT_HG-U133A	caArray	broad.mit.edu:image_acquisition:HT_HG-U133A:01	TCGA-14-2554-01A-01R-0789-01	TARRE_p_MultiPlate_TCGA_SS_MA_Ref_HT_HG-U133A_96-HTA_B09_586228.CEL	broad.mit.edu_GBM.HT_HG-U133A.Level_1.26.1007.0	Expression-Gene	Level 1	yes	dd8d43117621cff30192655b3e2553bd	broad.mit.edu:probeset_rma:HT_HG-U133A:01	TCGA-14-2554-01A-01R-0789-01	TARRE_p_MultiPlate_TCGA_SS_MA_Ref_HT_HG-U133A_96-HTA_B09_586228.level2.data.txt	broad.mit.edu_GBM.HT_HG-U133A.Level_2.26.1007.0	Expression-Gene	Level 2	yes	bacac47e779b087fb2a12530a5b68554	broad.mit.edu:gene_rma:HT_HG-U133A:01	TCGA-14-2554-01A-01R-0789-01	TARRE_p_MultiPlate_TCGA_SS_MA_Ref_HT_HG-U133A_96-HTA_B09_586228.level3.data.txt	broad.mit.edu_GBM.HT_HG-U133A.Level_3.26.1007.0	Expression-Gene	Level 3	yes	bc9c376fff59472cd8ffd43dc0260f29	TCGA-14-2554
cecc454e-3316-4327-a712-4728444d4646	TCGA-14-2555-01B-01R-0916-01	broad.mit.edu:labeling:HT_HG-U133A:01	TCGA-14-2555-01B-01R-0916-01	biotin	MGED Ontology	broad.mit.edu:hybridization:HT_HG-U133A:01	SOCKS_p_TCGA_31_38_RX14_HT_HG-U133A_96-HTA_E06_588208	Affymetrix.com:PhysicalArrayDesign:HT_HG-U133A	caArray	broad.mit.edu:image_acquisition:HT_HG-U133A:01	TCGA-14-2555-01B-01R-0916-01	SOCKS_p_TCGA_31_38_RX14_HT_HG-U133A_96-HTA_E06_588208.CEL	broad.mit.edu_GBM.HT_HG-U133A.Level_1.38.1007.0	Expression-Gene	Level 1	yes	eaa8d7dcba5f4a60381af62f7af781d8	broad.mit.edu:probeset_rma:HT_HG-U133A:01	TCGA-14-2555-01B-01R-0916-01	SOCKS_p_TCGA_31_38_RX14_HT_HG-U133A_96-HTA_E06_588208.level2.data.txt	broad.mit.edu_GBM.HT_HG-U133A.Level_2.38.1007.0	Expression-Gene	Level 2	yes	2ff2710fbaba0639f8c3fcf09f88ad57	broad.mit.edu:gene_rma:HT_HG-U133A:01	TCGA-14-2555-01B-01R-0916-01	SOCKS_p_TCGA_31_38_RX14_HT_HG-U133A_96-HTA_E06_588208.level3.data.txt	broad.mit.edu_GBM.HT_HG-U133A.Level_3.38.1007.0	Expression-Gene	Level 3	yes	31e13d82decf61d0efa815c914a0476f	TCGA-14-2555
d8314f59-81df-4e3d-97df-8cdef496b5e4	TCGA-14-3476-01B-01R-1230-01	broad.mit.edu:labeling:HT_HG-U133A:01	TCGA-14-3476-01B-01R-1230-01	biotin	MGED Ontology	broad.mit.edu:hybridization:HT_HG-U133A:01	TALAR_p_TCGA_Batch62_Expr_HT_HG-U133A_24-HTA_C05_691664	Affymetrix.com:PhysicalArrayDesign:HT_HG-U133A	caArray	broad.mit.edu:image_acquisition:HT_HG-U133A:01	TCGA-14-3476-01B-01R-1230-01	TALAR_p_TCGA_Batch62_Expr_HT_HG-U133A_24-HTA_C05_691664.CEL	broad.mit.edu_GBM.HT_HG-U133A.Level_1.62.1007.0	Expression-Gene	Level 1	yes	6048b14f70461e86c5bbcc431fc780cb	broad.mit.edu:probeset_rma:HT_HG-U133A:01	TCGA-14-3476-01B-01R-1230-01	TALAR_p_TCGA_Batch62_Expr_HT_HG-U133A_24-HTA_C05_691664.level2.data.txt	broad.mit.edu_GBM.HT_HG-U133A.Level_2.62.1007.0	Expression-Gene	Level 2	yes	80352f7b0e73181c3ab1967eb4911a78	broad.mit.edu:gene_rma:HT_HG-U133A:01	TCGA-14-3476-01B-01R-1230-01	TALAR_p_TCGA_Batch62_Expr_HT_HG-U133A_24-HTA_C05_691664.level3.data.txt	broad.mit.edu_GBM.HT_HG-U133A.Level_3.62.1007.0	Expression-Gene	Level 3	yes	9c33d6cb8e9c36754b4162f7e28d4e13	TCGA-14-3476
f0709344-4621-40d1-a0f6-260c04e45cd6	TCGA-14-3477-01A-01R-0916-01	broad.mit.edu:labeling:HT_HG-U133A:01	TCGA-14-3477-01A-01R-0916-01	biotin	MGED Ontology	broad.mit.edu:hybridization:HT_HG-U133A:01	SOCKS_p_TCGA_31_38_RX14_HT_HG-U133A_96-HTA_E10_588216	Affymetrix.com:PhysicalArrayDesign:HT_HG-U133A	caArray	broad.mit.edu:image_acquisition:HT_HG-U133A:01	TCGA-14-3477-01A-01R-0916-01	SOCKS_p_TCGA_31_38_RX14_HT_HG-U133A_96-HTA_E10_588216.CEL	broad.mit.edu_GBM.HT_HG-U133A.Level_1.38.1007.0	Expression-Gene	Level 1	yes	ff68df4654ab6a6f33333dde729e878b	broad.mit.edu:probeset_rma:HT_HG-U133A:01	TCGA-14-3477-01A-01R-0916-01	SOCKS_p_TCGA_31_38_RX14_HT_HG-U133A_96-HTA_E10_588216.level2.data.txt	broad.mit.edu_GBM.HT_HG-U133A.Level_2.38.1007.0	Expression-Gene	Level 2	yes	951fd235c35db4c87e77714f8e3cb146	broad.mit.edu:gene_rma:HT_HG-U133A:01	TCGA-14-3477-01A-01R-0916-01	SOCKS_p_TCGA_31_38_RX14_HT_HG-U133A_96-HTA_E10_588216.level3.data.txt	broad.mit.edu_GBM.HT_HG-U133A.Level_3.38.1007.0	Expression-Gene	Level 3	yes	7513a957ac0e274029151828d4a639c8	TCGA-14-3477
155e02b6-6989-4b14-8318-5860da427e21	TCGA-14-4157-01A-01R-1230-01	broad.mit.edu:labeling:HT_HG-U133A:01	TCGA-14-4157-01A-01R-1230-01	biotin	MGED Ontology	broad.mit.edu:hybridization:HT_HG-U133A:01	TALAR_p_TCGA_Batch62_Expr_HT_HG-U133A_24-HTA_D05_691768	Affymetrix.com:PhysicalArrayDesign:HT_HG-U133A	caArray	broad.mit.edu:image_acquisition:HT_HG-U133A:01	TCGA-14-4157-01A-01R-1230-01	TALAR_p_TCGA_Batch62_Expr_HT_HG-U133A_24-HTA_D05_691768.CEL	broad.mit.edu_GBM.HT_HG-U133A.Level_1.62.1007.0	Expression-Gene	Level 1	yes	e51f315d2977fcb5815df326672517ff	broad.mit.edu:probeset_rma:HT_HG-U133A:01	TCGA-14-4157-01A-01R-1230-01	TALAR_p_TCGA_Batch62_Expr_HT_HG-U133A_24-HTA_D05_691768.level2.data.txt	broad.mit.edu_GBM.HT_HG-U133A.Level_2.62.1007.0	Expression-Gene	Level 2	yes	c791c7a36c1c07c723d816690f8dfae8	broad.mit.edu:gene_rma:HT_HG-U133A:01	TCGA-14-4157-01A-01R-1230-01	TALAR_p_TCGA_Batch62_Expr_HT_HG-U133A_24-HTA_D05_691768.level3.data.txt	broad.mit.edu_GBM.HT_HG-U133A.Level_3.62.1007.0	Expression-Gene	Level 3	yes	ac749e05be2453d297f72af0b4530eef	TCGA-14-4157
e8077c1f-eba5-4fb4-8f66-f305fd99b5aa	TCGA-15-0742-01A-01R-0338-01	broad.mit.edu:labeling:HT_HG-U133A:01	TCGA-15-0742-01A-01R-0338-01	biotin	MGED Ontology	broad.mit.edu:hybridization:HT_HG-U133A:01	BONES_p_TCGA_Batch8_9_RNA_HT_HG-U133A_96-HTA_C01_298088	Affymetrix.com:PhysicalArrayDesign:HT_HG-U133A	caArray	broad.mit.edu:image_acquisition:HT_HG-U133A:01	TCGA-15-0742-01A-01R-0338-01	BONES_p_TCGA_Batch8_9_RNA_HT_HG-U133A_96-HTA_C01_298088.CEL	broad.mit.edu_GBM.HT_HG-U133A.Level_1.8.1007.0	Expression-Gene	Level 1	yes	fe1d50681295f5ae23d8a9a57e90d81a	broad.mit.edu:probeset_rma:HT_HG-U133A:01	TCGA-15-0742-01A-01R-0338-01	BONES_p_TCGA_Batch8_9_RNA_HT_HG-U133A_96-HTA_C01_298088.level2.data.txt	broad.mit.edu_GBM.HT_HG-U133A.Level_2.8.1007.0	Expression-Gene	Level 2	yes	2762625b1000c6ba2b70707b95dcb683	broad.mit.edu:gene_rma:HT_HG-U133A:01	TCGA-15-0742-01A-01R-0338-01	BONES_p_TCGA_Batch8_9_RNA_HT_HG-U133A_96-HTA_C01_298088.level3.data.txt	broad.mit.edu_GBM.HT_HG-U133A.Level_3.8.1007.0	Expression-Gene	Level 3	yes	696f37ca0ee0d8fc5dca8263cf4436a3	TCGA-15-0742
209db446-9fda-40bc-879b-5615409908bd	TCGA-15-1444-01A-02R-1698-01	broad.mit.edu:labeling:HT_HG-U133A:01	TCGA-15-1444-01A-02R-1698-01	biotin	MGED Ontology	broad.mit.edu:hybridization:HT_HG-U133A:01	URGED_p_TCGA_Pop_May2011_HT_HG-U133A_96-HTA_A10_787024	Affymetrix.com:PhysicalArrayDesign:HT_HG-U133A	caArray	broad.mit.edu:image_acquisition:HT_HG-U133A:01	TCGA-15-1444-01A-02R-1698-01	URGED_p_TCGA_Pop_May2011_HT_HG-U133A_96-HTA_A10_787024.CEL	broad.mit.edu_GBM.HT_HG-U133A.Level_1.111.1007.0	Expression-Gene	Level 1	yes	eb10fdbc22d0b288e24299dd215fb694	broad.mit.edu:probeset_rma:HT_HG-U133A:01	TCGA-15-1444-01A-02R-1698-01	URGED_p_TCGA_Pop_May2011_HT_HG-U133A_96-HTA_A10_787024.level2.data.txt	broad.mit.edu_GBM.HT_HG-U133A.Level_2.111.1007.0	Expression-Gene	Level 2	yes	e890d0bb8d781fdccce5e36e0884fd62	broad.mit.edu:gene_rma:HT_HG-U133A:01	TCGA-15-1444-01A-02R-1698-01	URGED_p_TCGA_Pop_May2011_HT_HG-U133A_96-HTA_A10_787024.level3.data.txt	broad.mit.edu_GBM.HT_HG-U133A.Level_3.111.1007.0	Expression-Gene	Level 3	yes	c274624491bb7520967203ea121b3269	TCGA-15-1444
034f6617-b479-4ff7-ab9d-a19ab7dbb58b	TCGA-15-1446-01A-01R-0522-01	broad.mit.edu:labeling:HT_HG-U133A:01	TCGA-15-1446-01A-01R-0522-01	biotin	MGED Ontology	broad.mit.edu:hybridization:HT_HG-U133A:01	APEEK_p_TCGA_GBM16-Ov15_Expr_HT_HG-U133A_96-HTA_B12_464092	Affymetrix.com:PhysicalArrayDesign:HT_HG-U133A	caArray	broad.mit.edu:image_acquisition:HT_HG-U133A:01	TCGA-15-1446-01A-01R-0522-01	APEEK_p_TCGA_GBM16-Ov15_Expr_HT_HG-U133A_96-HTA_B12_464092.CEL	broad.mit.edu_GBM.HT_HG-U133A.Level_1.16.1007.0	Expression-Gene	Level 1	yes	6f4f86f4a99331f0bc9720b52819b8db	broad.mit.edu:probeset_rma:HT_HG-U133A:01	TCGA-15-1446-01A-01R-0522-01	APEEK_p_TCGA_GBM16-Ov15_Expr_HT_HG-U133A_96-HTA_B12_464092.level2.data.txt	broad.mit.edu_GBM.HT_HG-U133A.Level_2.16.1007.0	Expression-Gene	Level 2	yes	0ac035d19b2c7a19b93e0f3d1cb9d173	broad.mit.edu:gene_rma:HT_HG-U133A:01	TCGA-15-1446-01A-01R-0522-01	APEEK_p_TCGA_GBM16-Ov15_Expr_HT_HG-U133A_96-HTA_B12_464092.level3.data.txt	broad.mit.edu_GBM.HT_HG-U133A.Level_3.16.1007.0	Expression-Gene	Level 3	yes	48ba4b362c4cda00504c381ec7e878db	TCGA-15-1446
e9c3059c-0226-493b-8df1-69691083e337	TCGA-15-1447-01A-01R-0522-01	broad.mit.edu:labeling:HT_HG-U133A:01	TCGA-15-1447-01A-01R-0522-01	biotin	MGED Ontology	broad.mit.edu:hybridization:HT_HG-U133A:01	APEEK_p_TCGA_GBM16-Ov15_Expr_HT_HG-U133A_96-HTA_E03_464024	Affymetrix.com:PhysicalArrayDesign:HT_HG-U133A	caArray	broad.mit.edu:image_acquisition:HT_HG-U133A:01	TCGA-15-1447-01A-01R-0522-01	APEEK_p_TCGA_GBM16-Ov15_Expr_HT_HG-U133A_96-HTA_E03_464024.CEL	broad.mit.edu_GBM.HT_HG-U133A.Level_1.16.1007.0	Expression-Gene	Level 1	yes	d49a34dceaf73e502cd52e7ba70e14f8	broad.mit.edu:probeset_rma:HT_HG-U133A:01	TCGA-15-1447-01A-01R-0522-01	APEEK_p_TCGA_GBM16-Ov15_Expr_HT_HG-U133A_96-HTA_E03_464024.level2.data.txt	broad.mit.edu_GBM.HT_HG-U133A.Level_2.16.1007.0	Expression-Gene	Level 2	yes	7d1c57969307f4fc218d54c060d22eeb	broad.mit.edu:gene_rma:HT_HG-U133A:01	TCGA-15-1447-01A-01R-0522-01	APEEK_p_TCGA_GBM16-Ov15_Expr_HT_HG-U133A_96-HTA_E03_464024.level3.data.txt	broad.mit.edu_GBM.HT_HG-U133A.Level_3.16.1007.0	Expression-Gene	Level 3	yes	abf231fbfa2383cad680041e1b26ff3e	TCGA-15-1447
5d807af1-8481-43a3-8ea0-d3881284369e	TCGA-15-1449-01A-01R-0522-01	broad.mit.edu:labeling:HT_HG-U133A:01	TCGA-15-1449-01A-01R-0522-01	biotin	MGED Ontology	broad.mit.edu:hybridization:HT_HG-U133A:01	APEEK_p_TCGA_GBM16-Ov15_Expr_HT_HG-U133A_96-HTA_B09_464090	Affymetrix.com:PhysicalArrayDesign:HT_HG-U133A	caArray	broad.mit.edu:image_acquisition:HT_HG-U133A:01	TCGA-15-1449-01A-01R-0522-01	APEEK_p_TCGA_GBM16-Ov15_Expr_HT_HG-U133A_96-HTA_B09_464090.CEL	broad.mit.edu_GBM.HT_HG-U133A.Level_1.16.1007.0	Expression-Gene	Level 1	yes	9f7920a04b9cc6d97473e9e91379dcf6	broad.mit.edu:probeset_rma:HT_HG-U133A:01	TCGA-15-1449-01A-01R-0522-01	APEEK_p_TCGA_GBM16-Ov15_Expr_HT_HG-U133A_96-HTA_B09_464090.level2.data.txt	broad.mit.edu_GBM.HT_HG-U133A.Level_2.16.1007.0	Expression-Gene	Level 2	yes	72f55e3fa23e7f428d4de4df2b162441	broad.mit.edu:gene_rma:HT_HG-U133A:01	TCGA-15-1449-01A-01R-0522-01	APEEK_p_TCGA_GBM16-Ov15_Expr_HT_HG-U133A_96-HTA_B09_464090.level3.data.txt	broad.mit.edu_GBM.HT_HG-U133A.Level_3.16.1007.0	Expression-Gene	Level 3	yes	1d039ee23db06362a31c7308cd7334b7	TCGA-15-1449
c9e7cd5e-4dd8-411c-a56a-b95a78524c1f	TCGA-16-0846-01A-01R-0389-01	broad.mit.edu:labeling:HT_HG-U133A:01	TCGA-16-0846-01A-01R-0389-01	biotin	MGED Ontology	broad.mit.edu:hybridization:HT_HG-U133A:01	NIDUS_p_TCGA_Batch10_RNA_HT_HG-U133A_96-HTA_C01_400442	Affymetrix.com:PhysicalArrayDesign:HT_HG-U133A	caArray	broad.mit.edu:image_acquisition:HT_HG-U133A:01	TCGA-16-0846-01A-01R-0389-01	NIDUS_p_TCGA_Batch10_RNA_HT_HG-U133A_96-HTA_C01_400442.CEL	broad.mit.edu_GBM.HT_HG-U133A.Level_1.10.1007.0	Expression-Gene	Level 1	yes	6fa1a6b1ec1bc7b146e16be4dd3a6773	broad.mit.edu:probeset_rma:HT_HG-U133A:01	TCGA-16-0846-01A-01R-0389-01	NIDUS_p_TCGA_Batch10_RNA_HT_HG-U133A_96-HTA_C01_400442.level2.data.txt	broad.mit.edu_GBM.HT_HG-U133A.Level_2.10.1007.0	Expression-Gene	Level 2	yes	a7addaff690754628ada1e55317479e0	broad.mit.edu:gene_rma:HT_HG-U133A:01	TCGA-16-0846-01A-01R-0389-01	NIDUS_p_TCGA_Batch10_RNA_HT_HG-U133A_96-HTA_C01_400442.level3.data.txt	broad.mit.edu_GBM.HT_HG-U133A.Level_3.10.1007.0	Expression-Gene	Level 3	yes	e973d12d7541d589f641ef821ef47d99	TCGA-16-0846
95933680-cf39-4118-8658-12e2a078a930	TCGA-16-0848-01A-01R-0389-01	broad.mit.edu:labeling:HT_HG-U133A:01	TCGA-16-0848-01A-01R-0389-01	biotin	MGED Ontology	broad.mit.edu:hybridization:HT_HG-U133A:01	NIDUS_p_TCGA_Batch10_RNA_HT_HG-U133A_96-HTA_C04_400432	Affymetrix.com:PhysicalArrayDesign:HT_HG-U133A	caArray	broad.mit.edu:image_acquisition:HT_HG-U133A:01	TCGA-16-0848-01A-01R-0389-01	NIDUS_p_TCGA_Batch10_RNA_HT_HG-U133A_96-HTA_C04_400432.CEL	broad.mit.edu_GBM.HT_HG-U133A.Level_1.10.1007.0	Expression-Gene	Level 1	yes	c6bb47ed103abbf376ce29017207e3b0	broad.mit.edu:probeset_rma:HT_HG-U133A:01	TCGA-16-0848-01A-01R-0389-01	NIDUS_p_TCGA_Batch10_RNA_HT_HG-U133A_96-HTA_C04_400432.level2.data.txt	broad.mit.edu_GBM.HT_HG-U133A.Level_2.10.1007.0	Expression-Gene	Level 2	yes	82aaf6897a07a9a636b6d227db5d37e2	broad.mit.edu:gene_rma:HT_HG-U133A:01	TCGA-16-0848-01A-01R-0389-01	NIDUS_p_TCGA_Batch10_RNA_HT_HG-U133A_96-HTA_C04_400432.level3.data.txt	broad.mit.edu_GBM.HT_HG-U133A.Level_3.10.1007.0	Expression-Gene	Level 3	yes	bd76022e128c3ff3b92ff64718419ef5	TCGA-16-0848
91cd208f-b518-469d-b6b0-434d42bf0a5b	TCGA-16-0849-01A-01R-0389-01	broad.mit.edu:labeling:HT_HG-U133A:01	TCGA-16-0849-01A-01R-0389-01	biotin	MGED Ontology	broad.mit.edu:hybridization:HT_HG-U133A:01	NIDUS_p_TCGA_Batch10_RNA_HT_HG-U133A_96-HTA_A03_400380	Affymetrix.com:PhysicalArrayDesign:HT_HG-U133A	caArray	broad.mit.edu:image_acquisition:HT_HG-U133A:01	TCGA-16-0849-01A-01R-0389-01	NIDUS_p_TCGA_Batch10_RNA_HT_HG-U133A_96-HTA_A03_400380.CEL	broad.mit.edu_GBM.HT_HG-U133A.Level_1.10.1007.0	Expression-Gene	Level 1	yes	427d6b7194cfe9e1d288f0a7b2b8c367	broad.mit.edu:probeset_rma:HT_HG-U133A:01	TCGA-16-0849-01A-01R-0389-01	NIDUS_p_TCGA_Batch10_RNA_HT_HG-U133A_96-HTA_A03_400380.level2.data.txt	broad.mit.edu_GBM.HT_HG-U133A.Level_2.10.1007.0	Expression-Gene	Level 2	yes	2f144e1a878d8683221ac275b4816d13	broad.mit.edu:gene_rma:HT_HG-U133A:01	TCGA-16-0849-01A-01R-0389-01	NIDUS_p_TCGA_Batch10_RNA_HT_HG-U133A_96-HTA_A03_400380.level3.data.txt	broad.mit.edu_GBM.HT_HG-U133A.Level_3.10.1007.0	Expression-Gene	Level 3	yes	5703140c421053cf039f77eaede51f1a	TCGA-16-0849
57e1d575-4152-4bd4-8fc2-52553e3c1e6a	TCGA-16-0850-01A-01R-0389-01	broad.mit.edu:labeling:HT_HG-U133A:01	TCGA-16-0850-01A-01R-0389-01	biotin	MGED Ontology	broad.mit.edu:hybridization:HT_HG-U133A:01	NIDUS_p_TCGA_Batch10_RNA_HT_HG-U133A_96-HTA_A07_400372	Affymetrix.com:PhysicalArrayDesign:HT_HG-U133A	caArray	broad.mit.edu:image_acquisition:HT_HG-U133A:01	TCGA-16-0850-01A-01R-0389-01	NIDUS_p_TCGA_Batch10_RNA_HT_HG-U133A_96-HTA_A07_400372.CEL	broad.mit.edu_GBM.HT_HG-U133A.Level_1.10.1007.0	Expression-Gene	Level 1	yes	de03d4649d1dc86f5b53f1758b1253ff	broad.mit.edu:probeset_rma:HT_HG-U133A:01	TCGA-16-0850-01A-01R-0389-01	NIDUS_p_TCGA_Batch10_RNA_HT_HG-U133A_96-HTA_A07_400372.level2.data.txt	broad.mit.edu_GBM.HT_HG-U133A.Level_2.10.1007.0	Expression-Gene	Level 2	yes	0eeafe69630b86f47ab6c2895a01fe20	broad.mit.edu:gene_rma:HT_HG-U133A:01	TCGA-16-0850-01A-01R-0389-01	NIDUS_p_TCGA_Batch10_RNA_HT_HG-U133A_96-HTA_A07_400372.level3.data.txt	broad.mit.edu_GBM.HT_HG-U133A.Level_3.10.1007.0	Expression-Gene	Level 3	yes	a559d189a1b533b82d7e5f17590f86c3	TCGA-16-0850
f669e976-255b-49d8-b926-4a28f0453ff3	TCGA-16-0861-01A-01R-0389-01	broad.mit.edu:labeling:HT_HG-U133A:01	TCGA-16-0861-01A-01R-0389-01	biotin	MGED Ontology	broad.mit.edu:hybridization:HT_HG-U133A:01	NIDUS_p_TCGA_Batch10_RNA_HT_HG-U133A_96-HTA_A11_400408	Affymetrix.com:PhysicalArrayDesign:HT_HG-U133A	caArray	broad.mit.edu:image_acquisition:HT_HG-U133A:01	TCGA-16-0861-01A-01R-0389-01	NIDUS_p_TCGA_Batch10_RNA_HT_HG-U133A_96-HTA_A11_400408.CEL	broad.mit.edu_GBM.HT_HG-U133A.Level_1.10.1007.0	Expression-Gene	Level 1	yes	1d072440170c4526d4d03f7c25fca10f	broad.mit.edu:probeset_rma:HT_HG-U133A:01	TCGA-16-0861-01A-01R-0389-01	NIDUS_p_TCGA_Batch10_RNA_HT_HG-U133A_96-HTA_A11_400408.level2.data.txt	broad.mit.edu_GBM.HT_HG-U133A.Level_2.10.1007.0	Expression-Gene	Level 2	yes	1df8935602bee000f014befceddb9bde	broad.mit.edu:gene_rma:HT_HG-U133A:01	TCGA-16-0861-01A-01R-0389-01	NIDUS_p_TCGA_Batch10_RNA_HT_HG-U133A_96-HTA_A11_400408.level3.data.txt	broad.mit.edu_GBM.HT_HG-U133A.Level_3.10.1007.0	Expression-Gene	Level 3	yes	32023229dfc9436a8de27f4fc44e6e0e	TCGA-16-0861
355556e4-47dd-40fe-b26d-9ffb40101b4f	TCGA-16-1045-01B-01R-0522-01	broad.mit.edu:labeling:HT_HG-U133A:01	TCGA-16-1045-01B-01R-0522-01	biotin	MGED Ontology	broad.mit.edu:hybridization:HT_HG-U133A:01	APEEK_p_TCGA_GBM16-Ov15_Expr_HT_HG-U133A_96-HTA_D03_464124	Affymetrix.com:PhysicalArrayDesign:HT_HG-U133A	caArray	broad.mit.edu:image_acquisition:HT_HG-U133A:01	TCGA-16-1045-01B-01R-0522-01	APEEK_p_TCGA_GBM16-Ov15_Expr_HT_HG-U133A_96-HTA_D03_464124.CEL	broad.mit.edu_GBM.HT_HG-U133A.Level_1.16.1007.0	Expression-Gene	Level 1	yes	1a76d29941df2cbd8282b145eb639c6a	broad.mit.edu:probeset_rma:HT_HG-U133A:01	TCGA-16-1045-01B-01R-0522-01	APEEK_p_TCGA_GBM16-Ov15_Expr_HT_HG-U133A_96-HTA_D03_464124.level2.data.txt	broad.mit.edu_GBM.HT_HG-U133A.Level_2.16.1007.0	Expression-Gene	Level 2	yes	5e08695a3e60b7e39bda61b35c4ec8bb	broad.mit.edu:gene_rma:HT_HG-U133A:01	TCGA-16-1045-01B-01R-0522-01	APEEK_p_TCGA_GBM16-Ov15_Expr_HT_HG-U133A_96-HTA_D03_464124.level3.data.txt	broad.mit.edu_GBM.HT_HG-U133A.Level_3.16.1007.0	Expression-Gene	Level 3	yes	911209fef1075829d95f62293d93be13	TCGA-16-1045
a8353196-9f75-409c-92cd-429eb91c9abc	TCGA-16-1047-01B-01R-0522-01	broad.mit.edu:labeling:HT_HG-U133A:01	TCGA-16-1047-01B-01R-0522-01	biotin	MGED Ontology	broad.mit.edu:hybridization:HT_HG-U133A:01	APEEK_p_TCGA_GBM16-Ov15_Expr_HT_HG-U133A_96-HTA_E07_464000	Affymetrix.com:PhysicalArrayDesign:HT_HG-U133A	caArray	broad.mit.edu:image_acquisition:HT_HG-U133A:01	TCGA-16-1047-01B-01R-0522-01	APEEK_p_TCGA_GBM16-Ov15_Expr_HT_HG-U133A_96-HTA_E07_464000.CEL	broad.mit.edu_GBM.HT_HG-U133A.Level_1.16.1007.0	Expression-Gene	Level 1	yes	91ecebfb29f8b263bf713a8198e5f6df	broad.mit.edu:probeset_rma:HT_HG-U133A:01	TCGA-16-1047-01B-01R-0522-01	APEEK_p_TCGA_GBM16-Ov15_Expr_HT_HG-U133A_96-HTA_E07_464000.level2.data.txt	broad.mit.edu_GBM.HT_HG-U133A.Level_2.16.1007.0	Expression-Gene	Level 2	yes	0a31ab4d18003db0fb2fadc813a86177	broad.mit.edu:gene_rma:HT_HG-U133A:01	TCGA-16-1047-01B-01R-0522-01	APEEK_p_TCGA_GBM16-Ov15_Expr_HT_HG-U133A_96-HTA_E07_464000.level3.data.txt	broad.mit.edu_GBM.HT_HG-U133A.Level_3.16.1007.0	Expression-Gene	Level 3	yes	458c50982391a2d1722f58ffd9e1cff8	TCGA-16-1047
7071edfa-aa2c-406c-9793-22fecddc8806	TCGA-16-1055-01B-01R-0522-01	broad.mit.edu:labeling:HT_HG-U133A:01	TCGA-16-1055-01B-01R-0522-01	biotin	MGED Ontology	broad.mit.edu:hybridization:HT_HG-U133A:01	APEEK_p_TCGA_GBM16-Ov15_Expr_HT_HG-U133A_96-HTA_D02_464122	Affymetrix.com:PhysicalArrayDesign:HT_HG-U133A	caArray	broad.mit.edu:image_acquisition:HT_HG-U133A:01	TCGA-16-1055-01B-01R-0522-01	APEEK_p_TCGA_GBM16-Ov15_Expr_HT_HG-U133A_96-HTA_D02_464122.CEL	broad.mit.edu_GBM.HT_HG-U133A.Level_1.16.1007.0	Expression-Gene	Level 1	yes	6c4bacc3526c2d745908b474bad8da2d	broad.mit.edu:probeset_rma:HT_HG-U133A:01	TCGA-16-1055-01B-01R-0522-01	APEEK_p_TCGA_GBM16-Ov15_Expr_HT_HG-U133A_96-HTA_D02_464122.level2.data.txt	broad.mit.edu_GBM.HT_HG-U133A.Level_2.16.1007.0	Expression-Gene	Level 2	yes	184d059277466e4c40c4bf8254b0db33	broad.mit.edu:gene_rma:HT_HG-U133A:01	TCGA-16-1055-01B-01R-0522-01	APEEK_p_TCGA_GBM16-Ov15_Expr_HT_HG-U133A_96-HTA_D02_464122.level3.data.txt	broad.mit.edu_GBM.HT_HG-U133A.Level_3.16.1007.0	Expression-Gene	Level 3	yes	d7fdc3c3c950f41f863ce41267a939ee	TCGA-16-1055
a570566b-deda-40a2-84ac-772e37f47302	TCGA-16-1056-01B-01R-0522-01	broad.mit.edu:labeling:HT_HG-U133A:01	TCGA-16-1056-01B-01R-0522-01	biotin	MGED Ontology	broad.mit.edu:hybridization:HT_HG-U133A:01	APEEK_p_TCGA_GBM16-Ov15_Expr_HT_HG-U133A_96-HTA_E09_464012	Affymetrix.com:PhysicalArrayDesign:HT_HG-U133A	caArray	broad.mit.edu:image_acquisition:HT_HG-U133A:01	TCGA-16-1056-01B-01R-0522-01	APEEK_p_TCGA_GBM16-Ov15_Expr_HT_HG-U133A_96-HTA_E09_464012.CEL	broad.mit.edu_GBM.HT_HG-U133A.Level_1.16.1007.0	Expression-Gene	Level 1	yes	e5d308b8113fec036a28be857aef2ce9	broad.mit.edu:probeset_rma:HT_HG-U133A:01	TCGA-16-1056-01B-01R-0522-01	APEEK_p_TCGA_GBM16-Ov15_Expr_HT_HG-U133A_96-HTA_E09_464012.level2.data.txt	broad.mit.edu_GBM.HT_HG-U133A.Level_2.16.1007.0	Expression-Gene	Level 2	yes	79b4326a37ac93e72e7fed5301e65fb0	broad.mit.edu:gene_rma:HT_HG-U133A:01	TCGA-16-1056-01B-01R-0522-01	APEEK_p_TCGA_GBM16-Ov15_Expr_HT_HG-U133A_96-HTA_E09_464012.level3.data.txt	broad.mit.edu_GBM.HT_HG-U133A.Level_3.16.1007.0	Expression-Gene	Level 3	yes	f9b4872462870ad08efd74a2b1febd51	TCGA-16-1056
2be15a49-df30-4f11-a5d7-d480d68c16ab	TCGA-16-1060-01A-01R-0522-01	broad.mit.edu:labeling:HT_HG-U133A:01	TCGA-16-1060-01A-01R-0522-01	biotin	MGED Ontology	broad.mit.edu:hybridization:HT_HG-U133A:01	APEEK_p_TCGA_GBM16-Ov15_Expr_HT_HG-U133A_96-HTA_C09_464096	Affymetrix.com:PhysicalArrayDesign:HT_HG-U133A	caArray	broad.mit.edu:image_acquisition:HT_HG-U133A:01	TCGA-16-1060-01A-01R-0522-01	APEEK_p_TCGA_GBM16-Ov15_Expr_HT_HG-U133A_96-HTA_C09_464096.CEL	broad.mit.edu_GBM.HT_HG-U133A.Level_1.16.1007.0	Expression-Gene	Level 1	yes	3a945382f59ea24269443a6b99e1f291	broad.mit.edu:probeset_rma:HT_HG-U133A:01	TCGA-16-1060-01A-01R-0522-01	APEEK_p_TCGA_GBM16-Ov15_Expr_HT_HG-U133A_96-HTA_C09_464096.level2.data.txt	broad.mit.edu_GBM.HT_HG-U133A.Level_2.16.1007.0	Expression-Gene	Level 2	yes	ead040ac7e817c8e55519ec5b10838c9	broad.mit.edu:gene_rma:HT_HG-U133A:01	TCGA-16-1060-01A-01R-0522-01	APEEK_p_TCGA_GBM16-Ov15_Expr_HT_HG-U133A_96-HTA_C09_464096.level3.data.txt	broad.mit.edu_GBM.HT_HG-U133A.Level_3.16.1007.0	Expression-Gene	Level 3	yes	4c431609bc5954ccdb88fb116bd0fc2b	TCGA-16-1060
fd911bf7-f063-4830-9bcd-126a1802556e	TCGA-16-1062-01A-01R-0522-01	broad.mit.edu:labeling:HT_HG-U133A:01	TCGA-16-1062-01A-01R-0522-01	biotin	MGED Ontology	broad.mit.edu:hybridization:HT_HG-U133A:01	APEEK_p_TCGA_GBM16-Ov15_Expr_HT_HG-U133A_96-HTA_C04_464084	Affymetrix.com:PhysicalArrayDesign:HT_HG-U133A	caArray	broad.mit.edu:image_acquisition:HT_HG-U133A:01	TCGA-16-1062-01A-01R-0522-01	APEEK_p_TCGA_GBM16-Ov15_Expr_HT_HG-U133A_96-HTA_C04_464084.CEL	broad.mit.edu_GBM.HT_HG-U133A.Level_1.16.1007.0	Expression-Gene	Level 1	yes	c5303e1825a8305cad2ac706d29e8ae5	broad.mit.edu:probeset_rma:HT_HG-U133A:01	TCGA-16-1062-01A-01R-0522-01	APEEK_p_TCGA_GBM16-Ov15_Expr_HT_HG-U133A_96-HTA_C04_464084.level2.data.txt	broad.mit.edu_GBM.HT_HG-U133A.Level_2.16.1007.0	Expression-Gene	Level 2	yes	bf540efd478a85d413ed147577bdf394	broad.mit.edu:gene_rma:HT_HG-U133A:01	TCGA-16-1062-01A-01R-0522-01	APEEK_p_TCGA_GBM16-Ov15_Expr_HT_HG-U133A_96-HTA_C04_464084.level3.data.txt	broad.mit.edu_GBM.HT_HG-U133A.Level_3.16.1007.0	Expression-Gene	Level 3	yes	8e2f657c888491197ec7ce4b4d20fd69	TCGA-16-1062
8d23934b-d065-4a6e-8c63-bbbb05ddc618	TCGA-16-1063-01B-01R-0522-01	broad.mit.edu:labeling:HT_HG-U133A:01	TCGA-16-1063-01B-01R-0522-01	biotin	MGED Ontology	broad.mit.edu:hybridization:HT_HG-U133A:01	APEEK_p_TCGA_GBM16-Ov15_Expr_HT_HG-U133A_96-HTA_D07_464116	Affymetrix.com:PhysicalArrayDesign:HT_HG-U133A	caArray	broad.mit.edu:image_acquisition:HT_HG-U133A:01	TCGA-16-1063-01B-01R-0522-01	APEEK_p_TCGA_GBM16-Ov15_Expr_HT_HG-U133A_96-HTA_D07_464116.CEL	broad.mit.edu_GBM.HT_HG-U133A.Level_1.16.1007.0	Expression-Gene	Level 1	yes	d0e85a37f6cc6f79d1af4d0f030a12f4	broad.mit.edu:probeset_rma:HT_HG-U133A:01	TCGA-16-1063-01B-01R-0522-01	APEEK_p_TCGA_GBM16-Ov15_Expr_HT_HG-U133A_96-HTA_D07_464116.level2.data.txt	broad.mit.edu_GBM.HT_HG-U133A.Level_2.16.1007.0	Expression-Gene	Level 2	yes	2fe257d13fdbeb84731f72133c604c49	broad.mit.edu:gene_rma:HT_HG-U133A:01	TCGA-16-1063-01B-01R-0522-01	APEEK_p_TCGA_GBM16-Ov15_Expr_HT_HG-U133A_96-HTA_D07_464116.level3.data.txt	broad.mit.edu_GBM.HT_HG-U133A.Level_3.16.1007.0	Expression-Gene	Level 3	yes	8446623ce4de8b87722a50fbc65b1295	TCGA-16-1063
25995a01-fcd6-47f1-a4f9-b5cbef9d9c22	TCGA-16-1460-01A-01R-0596-01	broad.mit.edu:labeling:HT_HG-U133A:01	TCGA-16-1460-01A-01R-0596-01	biotin	MGED Ontology	broad.mit.edu:hybridization:HT_HG-U133A:01	FEAST_p_TCGA_B20_21_Expression_HT_HG-U133A_96-HTA_A01_516368	Affymetrix.com:PhysicalArrayDesign:HT_HG-U133A	caArray	broad.mit.edu:image_acquisition:HT_HG-U133A:01	TCGA-16-1460-01A-01R-0596-01	FEAST_p_TCGA_B20_21_Expression_HT_HG-U133A_96-HTA_A01_516368.CEL	broad.mit.edu_GBM.HT_HG-U133A.Level_1.20.1007.0	Expression-Gene	Level 1	yes	24f5ad384e46d1fd8c02661c020f7d44	broad.mit.edu:probeset_rma:HT_HG-U133A:01	TCGA-16-1460-01A-01R-0596-01	FEAST_p_TCGA_B20_21_Expression_HT_HG-U133A_96-HTA_A01_516368.level2.data.txt	broad.mit.edu_GBM.HT_HG-U133A.Level_2.20.1007.0	Expression-Gene	Level 2	yes	99ed8745356ede613f8b5374e364e29e	broad.mit.edu:gene_rma:HT_HG-U133A:01	TCGA-16-1460-01A-01R-0596-01	FEAST_p_TCGA_B20_21_Expression_HT_HG-U133A_96-HTA_A01_516368.level3.data.txt	broad.mit.edu_GBM.HT_HG-U133A.Level_3.20.1007.0	Expression-Gene	Level 3	yes	e2d79ac0fcf66651c0945535311d8bdf	TCGA-16-1460
666ed3ec-b030-484b-8060-7e7769c0eeb7	TCGA-19-0955-01A-02R-0522-01	broad.mit.edu:labeling:HT_HG-U133A:01	TCGA-19-0955-01A-02R-0522-01	biotin	MGED Ontology	broad.mit.edu:hybridization:HT_HG-U133A:01	APEEK_p_TCGA_GBM16-Ov15_Expr_HT_HG-U133A_96-HTA_C11_464100	Affymetrix.com:PhysicalArrayDesign:HT_HG-U133A	caArray	broad.mit.edu:image_acquisition:HT_HG-U133A:01	TCGA-19-0955-01A-02R-0522-01	APEEK_p_TCGA_GBM16-Ov15_Expr_HT_HG-U133A_96-HTA_C11_464100.CEL	broad.mit.edu_GBM.HT_HG-U133A.Level_1.16.1007.0	Expression-Gene	Level 1	yes	9a68ad3069e97adb343b219f1ecc6e9b	broad.mit.edu:probeset_rma:HT_HG-U133A:01	TCGA-19-0955-01A-02R-0522-01	APEEK_p_TCGA_GBM16-Ov15_Expr_HT_HG-U133A_96-HTA_C11_464100.level2.data.txt	broad.mit.edu_GBM.HT_HG-U133A.Level_2.16.1007.0	Expression-Gene	Level 2	yes	8432132e0915700dacbcf8d97f9403f3	broad.mit.edu:gene_rma:HT_HG-U133A:01	TCGA-19-0955-01A-02R-0522-01	APEEK_p_TCGA_GBM16-Ov15_Expr_HT_HG-U133A_96-HTA_C11_464100.level3.data.txt	broad.mit.edu_GBM.HT_HG-U133A.Level_3.16.1007.0	Expression-Gene	Level 3	yes	6b8666afcdd944e9ab9b3b12e30cdfe7	TCGA-19-0955
b9b3a44a-b706-4efb-9f7d-b9f58fa34469	TCGA-19-0957-01C-01R-0596-01	broad.mit.edu:labeling:HT_HG-U133A:01	TCGA-19-0957-01C-01R-0596-01	biotin	MGED Ontology	broad.mit.edu:hybridization:HT_HG-U133A:01	FEAST_p_TCGA_B20_21_Expression_HT_HG-U133A_96-HTA_B10_516404	Affymetrix.com:PhysicalArrayDesign:HT_HG-U133A	caArray	broad.mit.edu:image_acquisition:HT_HG-U133A:01	TCGA-19-0957-01C-01R-0596-01	FEAST_p_TCGA_B20_21_Expression_HT_HG-U133A_96-HTA_B10_516404.CEL	broad.mit.edu_GBM.HT_HG-U133A.Level_1.20.1007.0	Expression-Gene	Level 1	yes	a5673f71e30bcca62500ee33fd8163d9	broad.mit.edu:probeset_rma:HT_HG-U133A:01	TCGA-19-0957-01C-01R-0596-01	FEAST_p_TCGA_B20_21_Expression_HT_HG-U133A_96-HTA_B10_516404.level2.data.txt	broad.mit.edu_GBM.HT_HG-U133A.Level_2.20.1007.0	Expression-Gene	Level 2	yes	2824907123fbd52a53a9f9a4c0fdc611	broad.mit.edu:gene_rma:HT_HG-U133A:01	TCGA-19-0957-01C-01R-0596-01	FEAST_p_TCGA_B20_21_Expression_HT_HG-U133A_96-HTA_B10_516404.level3.data.txt	broad.mit.edu_GBM.HT_HG-U133A.Level_3.20.1007.0	Expression-Gene	Level 3	yes	dc58dc558d490bc092dc0a85950fffd4	TCGA-19-0957
60873f1c-f472-4008-85c5-3a6b0379eabf	TCGA-19-0960-01A-02R-0522-01	broad.mit.edu:labeling:HT_HG-U133A:01	TCGA-19-0960-01A-02R-0522-01	biotin	MGED Ontology	broad.mit.edu:hybridization:HT_HG-U133A:01	APEEK_p_TCGA_GBM16-Ov15_Expr_HT_HG-U133A_96-HTA_E04_464026	Affymetrix.com:PhysicalArrayDesign:HT_HG-U133A	caArray	broad.mit.edu:image_acquisition:HT_HG-U133A:01	TCGA-19-0960-01A-02R-0522-01	APEEK_p_TCGA_GBM16-Ov15_Expr_HT_HG-U133A_96-HTA_E04_464026.CEL	broad.mit.edu_GBM.HT_HG-U133A.Level_1.16.1007.0	Expression-Gene	Level 1	yes	02488a67dec1cf6db35d2f4044859042	broad.mit.edu:probeset_rma:HT_HG-U133A:01	TCGA-19-0960-01A-02R-0522-01	APEEK_p_TCGA_GBM16-Ov15_Expr_HT_HG-U133A_96-HTA_E04_464026.level2.data.txt	broad.mit.edu_GBM.HT_HG-U133A.Level_2.16.1007.0	Expression-Gene	Level 2	yes	3bca52b195c261705c89033f52aa9868	broad.mit.edu:gene_rma:HT_HG-U133A:01	TCGA-19-0960-01A-02R-0522-01	APEEK_p_TCGA_GBM16-Ov15_Expr_HT_HG-U133A_96-HTA_E04_464026.level3.data.txt	broad.mit.edu_GBM.HT_HG-U133A.Level_3.16.1007.0	Expression-Gene	Level 3	yes	aed6e6bff292402d7efbfb4ae7636793	TCGA-19-0960
4d7ec8c5-af11-4e21-a8ab-485c52bd22b4	TCGA-19-0962-01B-01R-0522-01	broad.mit.edu:labeling:HT_HG-U133A:01	TCGA-19-0962-01B-01R-0522-01	biotin	MGED Ontology	broad.mit.edu:hybridization:HT_HG-U133A:01	APEEK_p_TCGA_GBM16-Ov15_Expr_HT_HG-U133A_96-HTA_C10_464098	Affymetrix.com:PhysicalArrayDesign:HT_HG-U133A	caArray	broad.mit.edu:image_acquisition:HT_HG-U133A:01	TCGA-19-0962-01B-01R-0522-01	APEEK_p_TCGA_GBM16-Ov15_Expr_HT_HG-U133A_96-HTA_C10_464098.CEL	broad.mit.edu_GBM.HT_HG-U133A.Level_1.16.1007.0	Expression-Gene	Level 1	yes	5ec26aa9873c4be6588e4b32c5ddc301	broad.mit.edu:probeset_rma:HT_HG-U133A:01	TCGA-19-0962-01B-01R-0522-01	APEEK_p_TCGA_GBM16-Ov15_Expr_HT_HG-U133A_96-HTA_C10_464098.level2.data.txt	broad.mit.edu_GBM.HT_HG-U133A.Level_2.16.1007.0	Expression-Gene	Level 2	yes	f9e97aa385949d6173a11f6534501bc5	broad.mit.edu:gene_rma:HT_HG-U133A:01	TCGA-19-0962-01B-01R-0522-01	APEEK_p_TCGA_GBM16-Ov15_Expr_HT_HG-U133A_96-HTA_C10_464098.level3.data.txt	broad.mit.edu_GBM.HT_HG-U133A.Level_3.16.1007.0	Expression-Gene	Level 3	yes	695fc590526c4f9142e832df379cdae1	TCGA-19-0962
4d458a2f-8b15-4c60-aa35-0b829ac9b75f	TCGA-19-0963-01B-01R-0522-01	broad.mit.edu:labeling:HT_HG-U133A:01	TCGA-19-0963-01B-01R-0522-01	biotin	MGED Ontology	broad.mit.edu:hybridization:HT_HG-U133A:01	APEEK_p_TCGA_GBM16-Ov15_Expr_HT_HG-U133A_96-HTA_C03_464086	Affymetrix.com:PhysicalArrayDesign:HT_HG-U133A	caArray	broad.mit.edu:image_acquisition:HT_HG-U133A:01	TCGA-19-0963-01B-01R-0522-01	APEEK_p_TCGA_GBM16-Ov15_Expr_HT_HG-U133A_96-HTA_C03_464086.CEL	broad.mit.edu_GBM.HT_HG-U133A.Level_1.16.1007.0	Expression-Gene	Level 1	yes	ddfd6048d7027c605abf119ba5873614	broad.mit.edu:probeset_rma:HT_HG-U133A:01	TCGA-19-0963-01B-01R-0522-01	APEEK_p_TCGA_GBM16-Ov15_Expr_HT_HG-U133A_96-HTA_C03_464086.level2.data.txt	broad.mit.edu_GBM.HT_HG-U133A.Level_2.16.1007.0	Expression-Gene	Level 2	yes	98eeca1f8115898f90b27eb6a072c685	broad.mit.edu:gene_rma:HT_HG-U133A:01	TCGA-19-0963-01B-01R-0522-01	APEEK_p_TCGA_GBM16-Ov15_Expr_HT_HG-U133A_96-HTA_C03_464086.level3.data.txt	broad.mit.edu_GBM.HT_HG-U133A.Level_3.16.1007.0	Expression-Gene	Level 3	yes	3a402b671972b0a2ab8f15b461ce5a9d	TCGA-19-0963
810fbc71-3fda-48d2-aa34-6ab6c9039cd0	TCGA-19-0964-01A-01R-0522-01	broad.mit.edu:labeling:HT_HG-U133A:01	TCGA-19-0964-01A-01R-0522-01	biotin	MGED Ontology	broad.mit.edu:hybridization:HT_HG-U133A:01	APEEK_p_TCGA_GBM16-Ov15_Expr_HT_HG-U133A_96-HTA_D04_464126	Affymetrix.com:PhysicalArrayDesign:HT_HG-U133A	caArray	broad.mit.edu:image_acquisition:HT_HG-U133A:01	TCGA-19-0964-01A-01R-0522-01	APEEK_p_TCGA_GBM16-Ov15_Expr_HT_HG-U133A_96-HTA_D04_464126.CEL	broad.mit.edu_GBM.HT_HG-U133A.Level_1.16.1007.0	Expression-Gene	Level 1	yes	86b7f6f51d63618e06f0f9d01c53f1f7	broad.mit.edu:probeset_rma:HT_HG-U133A:01	TCGA-19-0964-01A-01R-0522-01	APEEK_p_TCGA_GBM16-Ov15_Expr_HT_HG-U133A_96-HTA_D04_464126.level2.data.txt	broad.mit.edu_GBM.HT_HG-U133A.Level_2.16.1007.0	Expression-Gene	Level 2	yes	daa96f4c638bd1cee5d0679696f5c7ca	broad.mit.edu:gene_rma:HT_HG-U133A:01	TCGA-19-0964-01A-01R-0522-01	APEEK_p_TCGA_GBM16-Ov15_Expr_HT_HG-U133A_96-HTA_D04_464126.level3.data.txt	broad.mit.edu_GBM.HT_HG-U133A.Level_3.16.1007.0	Expression-Gene	Level 3	yes	17564b8d30570b90d0e00f9019c1c88d	TCGA-19-0964
ec8a08ef-d3e8-495c-be32-9e60013ec091	TCGA-19-1385-01A-02R-0596-01	broad.mit.edu:labeling:HT_HG-U133A:01	TCGA-19-1385-01A-02R-0596-01	biotin	MGED Ontology	broad.mit.edu:hybridization:HT_HG-U133A:01	FEAST_p_TCGA_B20_21_Expression_HT_HG-U133A_96-HTA_C04_516328	Affymetrix.com:PhysicalArrayDesign:HT_HG-U133A	caArray	broad.mit.edu:image_acquisition:HT_HG-U133A:01	TCGA-19-1385-01A-02R-0596-01	FEAST_p_TCGA_B20_21_Expression_HT_HG-U133A_96-HTA_C04_516328.CEL	broad.mit.edu_GBM.HT_HG-U133A.Level_1.20.1007.0	Expression-Gene	Level 1	yes	6ac3b578e38b143a0a8f1e6fabf068b5	broad.mit.edu:probeset_rma:HT_HG-U133A:01	TCGA-19-1385-01A-02R-0596-01	FEAST_p_TCGA_B20_21_Expression_HT_HG-U133A_96-HTA_C04_516328.level2.data.txt	broad.mit.edu_GBM.HT_HG-U133A.Level_2.20.1007.0	Expression-Gene	Level 2	yes	2140d2aca5a3a8a527c27687300d32f1	broad.mit.edu:gene_rma:HT_HG-U133A:01	TCGA-19-1385-01A-02R-0596-01	FEAST_p_TCGA_B20_21_Expression_HT_HG-U133A_96-HTA_C04_516328.level3.data.txt	broad.mit.edu_GBM.HT_HG-U133A.Level_3.20.1007.0	Expression-Gene	Level 3	yes	3780bae2fff0c2bd1d38766bcf97dcf1	TCGA-19-1385
2f0f8380-2ef6-40f0-8f89-9f5a1f8e2c26	TCGA-19-1386-01A-01R-0596-01	broad.mit.edu:labeling:HT_HG-U133A:01	TCGA-19-1386-01A-01R-0596-01	biotin	MGED Ontology	broad.mit.edu:hybridization:HT_HG-U133A:01	FEAST_p_TCGA_B20_21_Expression_HT_HG-U133A_96-HTA_C10_516326	Affymetrix.com:PhysicalArrayDesign:HT_HG-U133A	caArray	broad.mit.edu:image_acquisition:HT_HG-U133A:01	TCGA-19-1386-01A-01R-0596-01	FEAST_p_TCGA_B20_21_Expression_HT_HG-U133A_96-HTA_C10_516326.CEL	broad.mit.edu_GBM.HT_HG-U133A.Level_1.20.1007.0	Expression-Gene	Level 1	yes	975be7b1e78af34033936260bd626366	broad.mit.edu:probeset_rma:HT_HG-U133A:01	TCGA-19-1386-01A-01R-0596-01	FEAST_p_TCGA_B20_21_Expression_HT_HG-U133A_96-HTA_C10_516326.level2.data.txt	broad.mit.edu_GBM.HT_HG-U133A.Level_2.20.1007.0	Expression-Gene	Level 2	yes	308bd12872e31960d00f186052e81114	broad.mit.edu:gene_rma:HT_HG-U133A:01	TCGA-19-1386-01A-01R-0596-01	FEAST_p_TCGA_B20_21_Expression_HT_HG-U133A_96-HTA_C10_516326.level3.data.txt	broad.mit.edu_GBM.HT_HG-U133A.Level_3.20.1007.0	Expression-Gene	Level 3	yes	86808c6e819e9b502cc03d86ede4b676	TCGA-19-1386
3b8f7706-fba1-409a-a489-45a86005de1d	TCGA-19-1387-01A-01R-0596-01	broad.mit.edu:labeling:HT_HG-U133A:01	TCGA-19-1387-01A-01R-0596-01	biotin	MGED Ontology	broad.mit.edu:hybridization:HT_HG-U133A:01	FEAST_p_TCGA_B20_21_Expression_HT_HG-U133A_96-HTA_D04_516296	Affymetrix.com:PhysicalArrayDesign:HT_HG-U133A	caArray	broad.mit.edu:image_acquisition:HT_HG-U133A:01	TCGA-19-1387-01A-01R-0596-01	FEAST_p_TCGA_B20_21_Expression_HT_HG-U133A_96-HTA_D04_516296.CEL	broad.mit.edu_GBM.HT_HG-U133A.Level_1.20.1007.0	Expression-Gene	Level 1	yes	fd8e7418be7e0b31bcac403013c9c22a	broad.mit.edu:probeset_rma:HT_HG-U133A:01	TCGA-19-1387-01A-01R-0596-01	FEAST_p_TCGA_B20_21_Expression_HT_HG-U133A_96-HTA_D04_516296.level2.data.txt	broad.mit.edu_GBM.HT_HG-U133A.Level_2.20.1007.0	Expression-Gene	Level 2	yes	e57f23eacd1b4b9c4a397be704555b96	broad.mit.edu:gene_rma:HT_HG-U133A:01	TCGA-19-1387-01A-01R-0596-01	FEAST_p_TCGA_B20_21_Expression_HT_HG-U133A_96-HTA_D04_516296.level3.data.txt	broad.mit.edu_GBM.HT_HG-U133A.Level_3.20.1007.0	Expression-Gene	Level 3	yes	0bb0c434719c11ade0fe19aa5cae78b1	TCGA-19-1387
19eaedeb-feaa-4ccf-af9b-6e6ce570f1db	TCGA-19-1388-01A-01R-0596-01	broad.mit.edu:labeling:HT_HG-U133A:01	TCGA-19-1388-01A-01R-0596-01	biotin	MGED Ontology	broad.mit.edu:hybridization:HT_HG-U133A:01	FEAST_p_TCGA_B20_21_Expression_HT_HG-U133A_96-HTA_D10_516384	Affymetrix.com:PhysicalArrayDesign:HT_HG-U133A	caArray	broad.mit.edu:image_acquisition:HT_HG-U133A:01	TCGA-19-1388-01A-01R-0596-01	FEAST_p_TCGA_B20_21_Expression_HT_HG-U133A_96-HTA_D10_516384.CEL	broad.mit.edu_GBM.HT_HG-U133A.Level_1.20.1007.0	Expression-Gene	Level 1	yes	56db32289e800b4f41258d3d4a24604a	broad.mit.edu:probeset_rma:HT_HG-U133A:01	TCGA-19-1388-01A-01R-0596-01	FEAST_p_TCGA_B20_21_Expression_HT_HG-U133A_96-HTA_D10_516384.level2.data.txt	broad.mit.edu_GBM.HT_HG-U133A.Level_2.20.1007.0	Expression-Gene	Level 2	yes	69363a57bdf42e58fe4b6cd1c1f78e60	broad.mit.edu:gene_rma:HT_HG-U133A:01	TCGA-19-1388-01A-01R-0596-01	FEAST_p_TCGA_B20_21_Expression_HT_HG-U133A_96-HTA_D10_516384.level3.data.txt	broad.mit.edu_GBM.HT_HG-U133A.Level_3.20.1007.0	Expression-Gene	Level 3	yes	a97d8f099063d5de88c5e0e9f0ca0c28	TCGA-19-1388
4512a6b3-6acf-4329-9e2c-4eabc188c68c	TCGA-19-1389-01A-01R-0596-01	broad.mit.edu:labeling:HT_HG-U133A:01	TCGA-19-1389-01A-01R-0596-01	biotin	MGED Ontology	broad.mit.edu:hybridization:HT_HG-U133A:01	FEAST_p_TCGA_B20_21_Expression_HT_HG-U133A_96-HTA_A05_516414	Affymetrix.com:PhysicalArrayDesign:HT_HG-U133A	caArray	broad.mit.edu:image_acquisition:HT_HG-U133A:01	TCGA-19-1389-01A-01R-0596-01	FEAST_p_TCGA_B20_21_Expression_HT_HG-U133A_96-HTA_A05_516414.CEL	broad.mit.edu_GBM.HT_HG-U133A.Level_1.20.1007.0	Expression-Gene	Level 1	yes	faafefa52dc68a3abcab45bb3fe995fe	broad.mit.edu:probeset_rma:HT_HG-U133A:01	TCGA-19-1389-01A-01R-0596-01	FEAST_p_TCGA_B20_21_Expression_HT_HG-U133A_96-HTA_A05_516414.level2.data.txt	broad.mit.edu_GBM.HT_HG-U133A.Level_2.20.1007.0	Expression-Gene	Level 2	yes	d7921db61ffa27e409d5fc7d92b0ef90	broad.mit.edu:gene_rma:HT_HG-U133A:01	TCGA-19-1389-01A-01R-0596-01	FEAST_p_TCGA_B20_21_Expression_HT_HG-U133A_96-HTA_A05_516414.level3.data.txt	broad.mit.edu_GBM.HT_HG-U133A.Level_3.20.1007.0	Expression-Gene	Level 3	yes	2e0e8685b95ef5e0fbe654caa96023f0	TCGA-19-1389
3807dd32-a215-4652-846b-d853e094f52e	TCGA-19-1390-01A-01R-0916-01	broad.mit.edu:labeling:HT_HG-U133A:01	TCGA-19-1390-01A-01R-0916-01	biotin	MGED Ontology	broad.mit.edu:hybridization:HT_HG-U133A:01	SOCKS_p_TCGA_31_38_RX14_HT_HG-U133A_96-HTA_F02_588258	Affymetrix.com:PhysicalArrayDesign:HT_HG-U133A	caArray	broad.mit.edu:image_acquisition:HT_HG-U133A:01	TCGA-19-1390-01A-01R-0916-01	SOCKS_p_TCGA_31_38_RX14_HT_HG-U133A_96-HTA_F02_588258.CEL	broad.mit.edu_GBM.HT_HG-U133A.Level_1.38.1007.0	Expression-Gene	Level 1	yes	653666df676ba6d8d42ac820bb252ff3	broad.mit.edu:probeset_rma:HT_HG-U133A:01	TCGA-19-1390-01A-01R-0916-01	SOCKS_p_TCGA_31_38_RX14_HT_HG-U133A_96-HTA_F02_588258.level2.data.txt	broad.mit.edu_GBM.HT_HG-U133A.Level_2.38.1007.0	Expression-Gene	Level 2	yes	26f7e8d0b7b5d0de02389bb50bc9e7aa	broad.mit.edu:gene_rma:HT_HG-U133A:01	TCGA-19-1390-01A-01R-0916-01	SOCKS_p_TCGA_31_38_RX14_HT_HG-U133A_96-HTA_F02_588258.level3.data.txt	broad.mit.edu_GBM.HT_HG-U133A.Level_3.38.1007.0	Expression-Gene	Level 3	yes	8031ae59203e707db0f370d197d2fed4	TCGA-19-1390
a9dc7136-9b96-456c-8ee0-f86d4795d1bd	TCGA-19-1392-01A-01R-0522-01	broad.mit.edu:labeling:HT_HG-U133A:01	TCGA-19-1392-01A-01R-0522-01	biotin	MGED Ontology	broad.mit.edu:hybridization:HT_HG-U133A:01	APEEK_p_TCGA_GBM16-Ov15_Expr_HT_HG-U133A_96-HTA_E12_464010	Affymetrix.com:PhysicalArrayDesign:HT_HG-U133A	caArray	broad.mit.edu:image_acquisition:HT_HG-U133A:01	TCGA-19-1392-01A-01R-0522-01	APEEK_p_TCGA_GBM16-Ov15_Expr_HT_HG-U133A_96-HTA_E12_464010.CEL	broad.mit.edu_GBM.HT_HG-U133A.Level_1.16.1007.0	Expression-Gene	Level 1	yes	c16dc6e5dcfb988532421202b39c6d9e	broad.mit.edu:probeset_rma:HT_HG-U133A:01	TCGA-19-1392-01A-01R-0522-01	APEEK_p_TCGA_GBM16-Ov15_Expr_HT_HG-U133A_96-HTA_E12_464010.level2.data.txt	broad.mit.edu_GBM.HT_HG-U133A.Level_2.16.1007.0	Expression-Gene	Level 2	yes	8d099f3a234e468b230257b6d888588e	broad.mit.edu:gene_rma:HT_HG-U133A:01	TCGA-19-1392-01A-01R-0522-01	APEEK_p_TCGA_GBM16-Ov15_Expr_HT_HG-U133A_96-HTA_E12_464010.level3.data.txt	broad.mit.edu_GBM.HT_HG-U133A.Level_3.16.1007.0	Expression-Gene	Level 3	yes	88d5d8dcf2939e2ef71cab9b8b56aaf0	TCGA-19-1392
27975d49-c774-4353-90e2-ef3ceee15939	TCGA-19-1786-01A-01R-0596-01	broad.mit.edu:labeling:HT_HG-U133A:01	TCGA-19-1786-01A-01R-0596-01	biotin	MGED Ontology	broad.mit.edu:hybridization:HT_HG-U133A:01	FEAST_p_TCGA_B20_21_Expression_HT_HG-U133A_96-HTA_D09_516446	Affymetrix.com:PhysicalArrayDesign:HT_HG-U133A	caArray	broad.mit.edu:image_acquisition:HT_HG-U133A:01	TCGA-19-1786-01A-01R-0596-01	FEAST_p_TCGA_B20_21_Expression_HT_HG-U133A_96-HTA_D09_516446.CEL	broad.mit.edu_GBM.HT_HG-U133A.Level_1.20.1007.0	Expression-Gene	Level 1	yes	2e5063b584d5a5f9dd0eb1fd44225f7f	broad.mit.edu:probeset_rma:HT_HG-U133A:01	TCGA-19-1786-01A-01R-0596-01	FEAST_p_TCGA_B20_21_Expression_HT_HG-U133A_96-HTA_D09_516446.level2.data.txt	broad.mit.edu_GBM.HT_HG-U133A.Level_2.20.1007.0	Expression-Gene	Level 2	yes	3f67991786caed649fea396e0b5951bb	broad.mit.edu:gene_rma:HT_HG-U133A:01	TCGA-19-1786-01A-01R-0596-01	FEAST_p_TCGA_B20_21_Expression_HT_HG-U133A_96-HTA_D09_516446.level3.data.txt	broad.mit.edu_GBM.HT_HG-U133A.Level_3.20.1007.0	Expression-Gene	Level 3	yes	e99821d22df5538b66f91a9893b522d9	TCGA-19-1786
bf532421-4c62-4d87-ae78-24b6fec4e4c3	TCGA-19-1787-01B-01R-0916-01	broad.mit.edu:labeling:HT_HG-U133A:01	TCGA-19-1787-01B-01R-0916-01	biotin	MGED Ontology	broad.mit.edu:hybridization:HT_HG-U133A:01	SOCKS_p_TCGA_31_38_RX14_HT_HG-U133A_96-HTA_F06_588266	Affymetrix.com:PhysicalArrayDesign:HT_HG-U133A	caArray	broad.mit.edu:image_acquisition:HT_HG-U133A:01	TCGA-19-1787-01B-01R-0916-01	SOCKS_p_TCGA_31_38_RX14_HT_HG-U133A_96-HTA_F06_588266.CEL	broad.mit.edu_GBM.HT_HG-U133A.Level_1.38.1007.0	Expression-Gene	Level 1	yes	826bedf1026ba2200b8186a92feee6ee	broad.mit.edu:probeset_rma:HT_HG-U133A:01	TCGA-19-1787-01B-01R-0916-01	SOCKS_p_TCGA_31_38_RX14_HT_HG-U133A_96-HTA_F06_588266.level2.data.txt	broad.mit.edu_GBM.HT_HG-U133A.Level_2.38.1007.0	Expression-Gene	Level 2	yes	ece5bf2877d1fb2e40a2fbbd1d36116c	broad.mit.edu:gene_rma:HT_HG-U133A:01	TCGA-19-1787-01B-01R-0916-01	SOCKS_p_TCGA_31_38_RX14_HT_HG-U133A_96-HTA_F06_588266.level3.data.txt	broad.mit.edu_GBM.HT_HG-U133A.Level_3.38.1007.0	Expression-Gene	Level 3	yes	116da7844035b4ccdd5c4d8b0538f491	TCGA-19-1787
[truncated: 132 more rows]
