# Supplementary material for: Glioblastoma epigenome profiling identifies SOX10 as a master regulator of molecular tumour subtype
Source: Nat Commun. 2020 Dec 18;11:6434. doi: 10.1038/s41467-020-20225-w (PMC7749178; doi:10.1038/s41467-020-20225-w)
Supplement: Supplementary file 11 — Supplementary Data 9 [file 41467_2020_20225_MOESM11_ESM.xlsx]

## Sheet: T10 - RTN cohort B samplesheet
CEL_Filename	Study_Accession_Code	Study_Sample_ID	Institution_Name	Gender	Age_years	KPS	Survival_status	Survival_in_days	MGMT_prm_meth	Labeled_Extract_Name	Array_Accession	Array_ID	FTP_url_to_repository_CEL
03431712_U133P2.CEL	E-MTAB-3073	900_00_53_32	THOMAS_JEFFERSON_UNIVERSITY							03431712_T	A-AFFY-44	03431712_U133P2.CEL	ftp://ftp.ebi.ac.uk/pub/databases/microarray/data/experiment/MTAB/E-MTAB-3073/E-MTAB-3073.raw.4.zip
88295267_U133P2.CEL	E-MTAB-3073	900_00_5316	THOMAS_JEFFERSON_UNIVERSITY							88295267_T	A-AFFY-44	88295267_U133P2.CEL	ftp://ftp.ebi.ac.uk/pub/databases/microarray/data/experiment/MTAB/E-MTAB-3073/E-MTAB-3073.raw.4.zip
03425149_U133P2.CEL	E-MTAB-3073	900_00_5317	THOMAS_JEFFERSON_UNIVERSITY							03425149_T	A-AFFY-44	03425149_U133P2.CEL	ftp://ftp.ebi.ac.uk/pub/databases/microarray/data/experiment/MTAB/E-MTAB-3073/E-MTAB-3073.raw.4.zip
03431774_U133P2.CEL	E-MTAB-3073	900_00_5338	THOMAS_JEFFERSON_UNIVERSITY							03431774_T	A-AFFY-44	03431774_U133P2.CEL	ftp://ftp.ebi.ac.uk/pub/databases/microarray/data/experiment/MTAB/E-MTAB-3073/E-MTAB-3073.raw.4.zip
03434766_U133P2.CEL	E-MTAB-3073	900_00_5342	THOMAS_JEFFERSON_UNIVERSITY							03434766_T	A-AFFY-44	03434766_U133P2.CEL	ftp://ftp.ebi.ac.uk/pub/databases/microarray/data/experiment/MTAB/E-MTAB-3073/E-MTAB-3073.raw.4.zip
03184579_U133P2.CEL	E-MTAB-3073	900_00_5346	THOMAS_JEFFERSON_UNIVERSITY							03184579_T	A-AFFY-44	03184579_U133P2.CEL	ftp://ftp.ebi.ac.uk/pub/databases/microarray/data/experiment/MTAB/E-MTAB-3073/E-MTAB-3073.raw.4.zip
03352571_U133P2.CEL	E-MTAB-3073	900_00_5379	THOMAS_JEFFERSON_UNIVERSITY							03352571_T	A-AFFY-44	03352571_U133P2.CEL	ftp://ftp.ebi.ac.uk/pub/databases/microarray/data/experiment/MTAB/E-MTAB-3073/E-MTAB-3073.raw.4.zip
03439543_U133P2.CEL	E-MTAB-3073	900_00_5381	THOMAS_JEFFERSON_UNIVERSITY							03439543_T	A-AFFY-44	03439543_U133P2.CEL	ftp://ftp.ebi.ac.uk/pub/databases/microarray/data/experiment/MTAB/E-MTAB-3073/E-MTAB-3073.raw.4.zip
03441358_U133P2.CEL	E-MTAB-3073	900_00_5384	THOMAS_JEFFERSON_UNIVERSITY							03441358_T	A-AFFY-44	03441358_U133P2.CEL	ftp://ftp.ebi.ac.uk/pub/databases/microarray/data/experiment/MTAB/E-MTAB-3073/E-MTAB-3073.raw.4.zip
03444255_U133P2.CEL	E-MTAB-3073	900_00_5396	THOMAS_JEFFERSON_UNIVERSITY							03444255_T	A-AFFY-44	03444255_U133P2.CEL	ftp://ftp.ebi.ac.uk/pub/databases/microarray/data/experiment/MTAB/E-MTAB-3073/E-MTAB-3073.raw.4.zip
03448110_U133P2.CEL	E-MTAB-3073	900_00_5404	THOMAS_JEFFERSON_UNIVERSITY							03448110_T	A-AFFY-44	03448110_U133P2.CEL	ftp://ftp.ebi.ac.uk/pub/databases/microarray/data/experiment/MTAB/E-MTAB-3073/E-MTAB-3073.raw.4.zip
03448110B_U133P2.CEL	E-MTAB-3073	900_00_5404_B	THOMAS_JEFFERSON_UNIVERSITY							03448110B_T	A-AFFY-44	03448110B_U133P2.CEL	ftp://ftp.ebi.ac.uk/pub/databases/microarray/data/experiment/MTAB/E-MTAB-3073/E-MTAB-3073.raw.5.zip
01113810_U133P2.CEL	E-MTAB-3073	900_00_5413	THOMAS_JEFFERSON_UNIVERSITY							01113810_T	A-AFFY-44	01113810_U133P2.CEL	ftp://ftp.ebi.ac.uk/pub/databases/microarray/data/experiment/MTAB/E-MTAB-3073/E-MTAB-3073.raw.5.zip
03451592_U133P2.CEL	E-MTAB-3073	900_00_5414	THOMAS_JEFFERSON_UNIVERSITY							03451592_T	A-AFFY-44	03451592_U133P2.CEL	ftp://ftp.ebi.ac.uk/pub/databases/microarray/data/experiment/MTAB/E-MTAB-3073/E-MTAB-3073.raw.5.zip
00641238_U133P2.CEL	E-MTAB-3073	900_00_5445	THOMAS_JEFFERSON_UNIVERSITY							00641238_T	A-AFFY-44	00641238_U133P2.CEL	ftp://ftp.ebi.ac.uk/pub/databases/microarray/data/experiment/MTAB/E-MTAB-3073/E-MTAB-3073.raw.5.zip
03461404_U133P2.CEL	E-MTAB-3073	900_00_5458	THOMAS_JEFFERSON_UNIVERSITY							03461404_T	A-AFFY-44	03461404_U133P2.CEL	ftp://ftp.ebi.ac.uk/pub/databases/microarray/data/experiment/MTAB/E-MTAB-3073/E-MTAB-3073.raw.5.zip
03463812_U133P2.CEL	E-MTAB-3073	900_00_5462	THOMAS_JEFFERSON_UNIVERSITY							03463812_T	A-AFFY-44	03463812_U133P2.CEL	ftp://ftp.ebi.ac.uk/pub/databases/microarray/data/experiment/MTAB/E-MTAB-3073/E-MTAB-3073.raw.5.zip
03466950_U133P2.CEL	E-MTAB-3073	900_00_5488	THOMAS_JEFFERSON_UNIVERSITY							03466950_T	A-AFFY-44	03466950_U133P2.CEL	ftp://ftp.ebi.ac.uk/pub/databases/microarray/data/experiment/MTAB/E-MTAB-3073/E-MTAB-3073.raw.5.zip
03468400_U133P2.CEL	E-MTAB-3073	900_00_5489	THOMAS_JEFFERSON_UNIVERSITY							03468400_T	A-AFFY-44	03468400_U133P2.CEL	ftp://ftp.ebi.ac.uk/pub/databases/microarray/data/experiment/MTAB/E-MTAB-3073/E-MTAB-3073.raw.5.zip
03473405_U133P2.CEL	E-MTAB-3073	900_00_5540	THOMAS_JEFFERSON_UNIVERSITY							03473405_T	A-AFFY-44	03473405_U133P2.CEL	ftp://ftp.ebi.ac.uk/pub/databases/microarray/data/experiment/MTAB/E-MTAB-3073/E-MTAB-3073.raw.5.zip
03484586_U133P2.CEL	E-MTAB-3073	900_00_5541	THOMAS_JEFFERSON_UNIVERSITY							03484586_T	A-AFFY-44	03484586_U133P2.CEL	ftp://ftp.ebi.ac.uk/pub/databases/microarray/data/experiment/MTAB/E-MTAB-3073/E-MTAB-3073.raw.5.zip
03474525_U133P2.CEL	E-MTAB-3073	900_00_5542	THOMAS_JEFFERSON_UNIVERSITY							03474525_T	A-AFFY-44	03474525_U133P2.CEL	ftp://ftp.ebi.ac.uk/pub/databases/microarray/data/experiment/MTAB/E-MTAB-3073/E-MTAB-3073.raw.5.zip
01074569_U133P2.CEL	E-MTAB-3073	900_00_5543	THOMAS_JEFFERSON_UNIVERSITY							01074569_T	A-AFFY-44	01074569_U133P2.CEL	ftp://ftp.ebi.ac.uk/pub/databases/microarray/data/experiment/MTAB/E-MTAB-3073/E-MTAB-3073.raw.5.zip
03479212_U133P2.CEL	E-MTAB-3073	900_00_5544	THOMAS_JEFFERSON_UNIVERSITY							03479212_T	A-AFFY-44	03479212_U133P2.CEL	ftp://ftp.ebi.ac.uk/pub/databases/microarray/data/experiment/MTAB/E-MTAB-3073/E-MTAB-3073.raw.5.zip
88375506_U133P2.CEL	E-MTAB-3073	900_00_5546	THOMAS_JEFFERSON_UNIVERSITY							88375506_T	A-AFFY-44	88375506_U133P2.CEL	ftp://ftp.ebi.ac.uk/pub/databases/microarray/data/experiment/MTAB/E-MTAB-3073/E-MTAB-3073.raw.5.zip
03473067_U133P2.CEL	E-MTAB-3073	900_00_5548	THOMAS_JEFFERSON_UNIVERSITY							03473067_T	A-AFFY-44	03473067_U133P2.CEL	ftp://ftp.ebi.ac.uk/pub/databases/microarray/data/experiment/MTAB/E-MTAB-3073/E-MTAB-3073.raw.5.zip
00518392_U133P2.CEL	E-MTAB-3073	900_00_5551	THOMAS_JEFFERSON_UNIVERSITY							00518392_T	A-AFFY-44	00518392_U133P2.CEL	ftp://ftp.ebi.ac.uk/pub/databases/microarray/data/experiment/MTAB/E-MTAB-3073/E-MTAB-3073.raw.5.zip
03486876_U133P2.CEL	E-MTAB-3073	900_00_5554	THOMAS_JEFFERSON_UNIVERSITY							03486876_T	A-AFFY-44	03486876_U133P2.CEL	ftp://ftp.ebi.ac.uk/pub/databases/microarray/data/experiment/MTAB/E-MTAB-3073/E-MTAB-3073.raw.5.zip
03418160_U133P2.CEL	E-MTAB-3073	900_0052_99	THOMAS_JEFFERSON_UNIVERSITY							03418160_T	A-AFFY-44	03418160_U133P2.CEL	ftp://ftp.ebi.ac.uk/pub/databases/microarray/data/experiment/MTAB/E-MTAB-3073/E-MTAB-3073.raw.5.zip
03272709_U133P2.CEL	E-MTAB-3073	900_0053_03	THOMAS_JEFFERSON_UNIVERSITY							03272709_T	A-AFFY-44	03272709_U133P2.CEL	ftp://ftp.ebi.ac.uk/pub/databases/microarray/data/experiment/MTAB/E-MTAB-3073/E-MTAB-3073.raw.5.zip
E09137_U133P2.CEL	E-MTAB-3073	E09137	NIH_NEURO-ONCOLOGY_BRANCH							E09137_T	A-AFFY-44	E09137_U133P2.CEL	ftp://ftp.ebi.ac.uk/pub/databases/microarray/data/experiment/MTAB/E-MTAB-3073/E-MTAB-3073.raw.5.zip
E09138_U133P2.CEL	E-MTAB-3073	E09138	NIH_NEURO-ONCOLOGY_BRANCH							E09138_T	A-AFFY-44	E09138_U133P2.CEL	ftp://ftp.ebi.ac.uk/pub/databases/microarray/data/experiment/MTAB/E-MTAB-3073/E-MTAB-3073.raw.5.zip
E09139_U133P2.CEL	E-MTAB-3073	E09139	NIH_NEURO-ONCOLOGY_BRANCH							E09139_T	A-AFFY-44	E09139_U133P2.CEL	ftp://ftp.ebi.ac.uk/pub/databases/microarray/data/experiment/MTAB/E-MTAB-3073/E-MTAB-3073.raw.5.zip
E09192_U133P2.CEL	E-MTAB-3073	E09192	NIH_NEURO-ONCOLOGY_BRANCH							E09192_T	A-AFFY-44	E09192_U133P2.CEL	ftp://ftp.ebi.ac.uk/pub/databases/microarray/data/experiment/MTAB/E-MTAB-3073/E-MTAB-3073.raw.5.zip
E09214_U133P2.CEL	E-MTAB-3073	E09214	NIH_NEURO-ONCOLOGY_BRANCH							E09214_T	A-AFFY-44	E09214_U133P2.CEL	ftp://ftp.ebi.ac.uk/pub/databases/microarray/data/experiment/MTAB/E-MTAB-3073/E-MTAB-3073.raw.5.zip
E09233_U133P2.CEL	E-MTAB-3073	E09233	NIH_NEURO-ONCOLOGY_BRANCH							E09233_T	A-AFFY-44	E09233_U133P2.CEL	ftp://ftp.ebi.ac.uk/pub/databases/microarray/data/experiment/MTAB/E-MTAB-3073/E-MTAB-3073.raw.5.zip
E09278_U133P2.CEL	E-MTAB-3073	E09278	NIH_NEURO-ONCOLOGY_BRANCH							E09278_T	A-AFFY-44	E09278_U133P2.CEL	ftp://ftp.ebi.ac.uk/pub/databases/microarray/data/experiment/MTAB/E-MTAB-3073/E-MTAB-3073.raw.5.zip
E09331_U133P2.CEL	E-MTAB-3073	E09331	NIH_NEURO-ONCOLOGY_BRANCH							E09331_T	A-AFFY-44	E09331_U133P2.CEL	ftp://ftp.ebi.ac.uk/pub/databases/microarray/data/experiment/MTAB/E-MTAB-3073/E-MTAB-3073.raw.5.zip
E09348_U133P2.CEL	E-MTAB-3073	E09348	NIH_NEURO-ONCOLOGY_BRANCH							E09348_T	A-AFFY-44	E09348_U133P2.CEL	ftp://ftp.ebi.ac.uk/pub/databases/microarray/data/experiment/MTAB/E-MTAB-3073/E-MTAB-3073.raw.5.zip
E09369_U133P2.CEL	E-MTAB-3073	E09369	NIH_NEURO-ONCOLOGY_BRANCH							E09369_T	A-AFFY-44	E09369_U133P2.CEL	ftp://ftp.ebi.ac.uk/pub/databases/microarray/data/experiment/MTAB/E-MTAB-3073/E-MTAB-3073.raw.5.zip
E09405_U133P2.CEL	E-MTAB-3073	E09405	UNIVERSITY_OF_SAN_FRANCISCO							E09405_T	A-AFFY-44	E09405_U133P2.CEL	ftp://ftp.ebi.ac.uk/pub/databases/microarray/data/experiment/MTAB/E-MTAB-3073/E-MTAB-3073.raw.5.zip
E09430_U133P2.CEL	E-MTAB-3073	E09430	NIH_NEURO-ONCOLOGY_BRANCH							E09430_T	A-AFFY-44	E09430_U133P2.CEL	ftp://ftp.ebi.ac.uk/pub/databases/microarray/data/experiment/MTAB/E-MTAB-3073/E-MTAB-3073.raw.5.zip
E09449_U133P2.CEL	E-MTAB-3073	E09449	NIH_NEURO-ONCOLOGY_BRANCH							E09449_T	A-AFFY-44	E09449_U133P2.CEL	ftp://ftp.ebi.ac.uk/pub/databases/microarray/data/experiment/MTAB/E-MTAB-3073/E-MTAB-3073.raw.5.zip
E09451_U133P2.CEL	E-MTAB-3073	E09451	UNIVERSITY_OF_WISCONSIN							E09451_T	A-AFFY-44	E09451_U133P2.CEL	ftp://ftp.ebi.ac.uk/pub/databases/microarray/data/experiment/MTAB/E-MTAB-3073/E-MTAB-3073.raw.5.zip
E09454_U133P2.CEL	E-MTAB-3073	E09454	NIH_NEURO-ONCOLOGY_BRANCH							E09454_T	A-AFFY-44	E09454_U133P2.CEL	ftp://ftp.ebi.ac.uk/pub/databases/microarray/data/experiment/MTAB/E-MTAB-3073/E-MTAB-3073.raw.5.zip
E09478_U133P2.CEL	E-MTAB-3073	E09478	UNIVERSITY_OF_WISCONSIN							E09478_T	A-AFFY-44	E09478_U133P2.CEL	ftp://ftp.ebi.ac.uk/pub/databases/microarray/data/experiment/MTAB/E-MTAB-3073/E-MTAB-3073.raw.5.zip
E09483_U133P2.CEL	E-MTAB-3073	E09483	UNIVERSITY_OF_SAN_FRANCISCO							E09483_T	A-AFFY-44	E09483_U133P2.CEL	ftp://ftp.ebi.ac.uk/pub/databases/microarray/data/experiment/MTAB/E-MTAB-3073/E-MTAB-3073.raw.5.zip
E09489_U133P2.CEL	E-MTAB-3073	E09489	NIH_NEURO-ONCOLOGY_BRANCH							E09489_T	A-AFFY-44	E09489_U133P2.CEL	ftp://ftp.ebi.ac.uk/pub/databases/microarray/data/experiment/MTAB/E-MTAB-3073/E-MTAB-3073.raw.5.zip
E09535_U133P2.CEL	E-MTAB-3073	E09535	NIH_NEURO-ONCOLOGY_BRANCH							E09535_T	A-AFFY-44	E09535_U133P2.CEL	ftp://ftp.ebi.ac.uk/pub/databases/microarray/data/experiment/MTAB/E-MTAB-3073/E-MTAB-3073.raw.5.zip
E09569_U133P2.CEL	E-MTAB-3073	E09569	NIH_NEURO-ONCOLOGY_BRANCH							E09569_T	A-AFFY-44	E09569_U133P2.CEL	ftp://ftp.ebi.ac.uk/pub/databases/microarray/data/experiment/MTAB/E-MTAB-3073/E-MTAB-3073.raw.6.zip
E09601_U133P2.CEL	E-MTAB-3073	E09601	NIH_NEURO-ONCOLOGY_BRANCH							E09601_T	A-AFFY-44	E09601_U133P2.CEL	ftp://ftp.ebi.ac.uk/pub/databases/microarray/data/experiment/MTAB/E-MTAB-3073/E-MTAB-3073.raw.6.zip
E09602_U133P2.CEL	E-MTAB-3073	E09602	UNIVERSITY_OF_WISCONSIN							E09602_T	A-AFFY-44	E09602_U133P2.CEL	ftp://ftp.ebi.ac.uk/pub/databases/microarray/data/experiment/MTAB/E-MTAB-3073/E-MTAB-3073.raw.6.zip
E09605_U133P2.CEL	E-MTAB-3073	E09605	UNIVERSITY_OF_SAN_FRANCISCO							E09605_T	A-AFFY-44	E09605_U133P2.CEL	ftp://ftp.ebi.ac.uk/pub/databases/microarray/data/experiment/MTAB/E-MTAB-3073/E-MTAB-3073.raw.6.zip
E09606_U133P2.CEL	E-MTAB-3073	E09606	UNIVERSITY_OF_SAN_FRANCISCO							E09606_T	A-AFFY-44	E09606_U133P2.CEL	ftp://ftp.ebi.ac.uk/pub/databases/microarray/data/experiment/MTAB/E-MTAB-3073/E-MTAB-3073.raw.6.zip
E09610_U133P2.CEL	E-MTAB-3073	E09610	NIH_NEURO-ONCOLOGY_BRANCH							E09610_T	A-AFFY-44	E09610_U133P2.CEL	ftp://ftp.ebi.ac.uk/pub/databases/microarray/data/experiment/MTAB/E-MTAB-3073/E-MTAB-3073.raw.6.zip
E09615_U133P2.CEL	E-MTAB-3073	E09615	NIH_NEURO-ONCOLOGY_BRANCH							E09615_T	A-AFFY-44	E09615_U133P2.CEL	ftp://ftp.ebi.ac.uk/pub/databases/microarray/data/experiment/MTAB/E-MTAB-3073/E-MTAB-3073.raw.6.zip
E09622_U133P2.CEL	E-MTAB-3073	E09622	H._LEE_MOFFITT_CANCER_CENTER							E09622_T	A-AFFY-44	E09622_U133P2.CEL	ftp://ftp.ebi.ac.uk/pub/databases/microarray/data/experiment/MTAB/E-MTAB-3073/E-MTAB-3073.raw.6.zip
E09623_U133P2.CEL	E-MTAB-3073	E09623	UNIV_OF_PITTSBURGH							E09623_T	A-AFFY-44	E09623_U133P2.CEL	ftp://ftp.ebi.ac.uk/pub/databases/microarray/data/experiment/MTAB/E-MTAB-3073/E-MTAB-3073.raw.6.zip
E09624_U133P2.CEL	E-MTAB-3073	E09624	NIH_NEURO-ONCOLOGY_BRANCH							E09624_T	A-AFFY-44	E09624_U133P2.CEL	ftp://ftp.ebi.ac.uk/pub/databases/microarray/data/experiment/MTAB/E-MTAB-3073/E-MTAB-3073.raw.6.zip
E09647_U133P2.CEL	E-MTAB-3073	E09647	UNIVERSITY_OF_SAN_FRANCISCO							E09647_T	A-AFFY-44	E09647_U133P2.CEL	ftp://ftp.ebi.ac.uk/pub/databases/microarray/data/experiment/MTAB/E-MTAB-3073/E-MTAB-3073.raw.6.zip
E09649_U133P2.CEL	E-MTAB-3073	E09649	UNIVERSITY_OF_SAN_FRANCISCO							E09649_T	A-AFFY-44	E09649_U133P2.CEL	ftp://ftp.ebi.ac.uk/pub/databases/microarray/data/experiment/MTAB/E-MTAB-3073/E-MTAB-3073.raw.6.zip
E09654_U133P2.CEL	E-MTAB-3073	E09654	H._LEE_MOFFITT_CANCER_CENTER							E09654_T	A-AFFY-44	E09654_U133P2.CEL	ftp://ftp.ebi.ac.uk/pub/databases/microarray/data/experiment/MTAB/E-MTAB-3073/E-MTAB-3073.raw.6.zip
E09655_U133P2.CEL	E-MTAB-3073	E09655	H._LEE_MOFFITT_CANCER_CENTER							E09655_T	A-AFFY-44	E09655_U133P2.CEL	ftp://ftp.ebi.ac.uk/pub/databases/microarray/data/experiment/MTAB/E-MTAB-3073/E-MTAB-3073.raw.6.zip
E09670_U133P2.CEL	E-MTAB-3073	E09670	H._LEE_MOFFITT_CANCER_CENTER							E09670_T	A-AFFY-44	E09670_U133P2.CEL	ftp://ftp.ebi.ac.uk/pub/databases/microarray/data/experiment/MTAB/E-MTAB-3073/E-MTAB-3073.raw.6.zip
E09680_U133P2.CEL	E-MTAB-3073	E09680	H._LEE_MOFFITT_CANCER_CENTER							E09680_T	A-AFFY-44	E09680_U133P2.CEL	ftp://ftp.ebi.ac.uk/pub/databases/microarray/data/experiment/MTAB/E-MTAB-3073/E-MTAB-3073.raw.6.zip
E09690_U133P2.CEL	E-MTAB-3073	E09690	UNIVERSITY_OF_SAN_FRANCISCO							E09690_T	A-AFFY-44	E09690_U133P2.CEL	ftp://ftp.ebi.ac.uk/pub/databases/microarray/data/experiment/MTAB/E-MTAB-3073/E-MTAB-3073.raw.6.zip
E09698_U133P2.CEL	E-MTAB-3073	E09698	H._LEE_MOFFITT_CANCER_CENTER							E09698_T	A-AFFY-44	E09698_U133P2.CEL	ftp://ftp.ebi.ac.uk/pub/databases/microarray/data/experiment/MTAB/E-MTAB-3073/E-MTAB-3073.raw.6.zip
E09722_U133P2.CEL	E-MTAB-3073	E09722	NIH_NEURO-ONCOLOGY_BRANCH							E09722_T	A-AFFY-44	E09722_U133P2.CEL	ftp://ftp.ebi.ac.uk/pub/databases/microarray/data/experiment/MTAB/E-MTAB-3073/E-MTAB-3073.raw.6.zip
E09730_U133P2.CEL	E-MTAB-3073	E09730	NIH_NEURO-ONCOLOGY_BRANCH							E09730_T	A-AFFY-44	E09730_U133P2.CEL	ftp://ftp.ebi.ac.uk/pub/databases/microarray/data/experiment/MTAB/E-MTAB-3073/E-MTAB-3073.raw.6.zip
E09740_U133P2.CEL	E-MTAB-3073	E09740	H._LEE_MOFFITT_CANCER_CENTER							E09740_T	A-AFFY-44	E09740_U133P2.CEL	ftp://ftp.ebi.ac.uk/pub/databases/microarray/data/experiment/MTAB/E-MTAB-3073/E-MTAB-3073.raw.6.zip
E09742_U133P2.CEL	E-MTAB-3073	E09742	H._LEE_MOFFITT_CANCER_CENTER							E09742_T	A-AFFY-44	E09742_U133P2.CEL	ftp://ftp.ebi.ac.uk/pub/databases/microarray/data/experiment/MTAB/E-MTAB-3073/E-MTAB-3073.raw.6.zip
E09744_U133P2.CEL	E-MTAB-3073	E09744	NABTT/JOHNS_HOPKINS							E09744_T	A-AFFY-44	E09744_U133P2.CEL	ftp://ftp.ebi.ac.uk/pub/databases/microarray/data/experiment/MTAB/E-MTAB-3073/E-MTAB-3073.raw.6.zip
E09752_U133P2.CEL	E-MTAB-3073	E09752	H._LEE_MOFFITT_CANCER_CENTER							E09752_T	A-AFFY-44	E09752_U133P2.CEL	ftp://ftp.ebi.ac.uk/pub/databases/microarray/data/experiment/MTAB/E-MTAB-3073/E-MTAB-3073.raw.6.zip
E09756_U133P2.CEL	E-MTAB-3073	E09756	H._LEE_MOFFITT_CANCER_CENTER							E09756_T	A-AFFY-44	E09756_U133P2.CEL	ftp://ftp.ebi.ac.uk/pub/databases/microarray/data/experiment/MTAB/E-MTAB-3073/E-MTAB-3073.raw.6.zip
E09759_U133P2.CEL	E-MTAB-3073	E09759	UNIVERSITY_OF_WISCONSIN							E09759_T	A-AFFY-44	E09759_U133P2.CEL	ftp://ftp.ebi.ac.uk/pub/databases/microarray/data/experiment/MTAB/E-MTAB-3073/E-MTAB-3073.raw.6.zip
E09782_U133P2.CEL	E-MTAB-3073	E09782	NABTT/JOHNS_HOPKINS							E09782_T	A-AFFY-44	E09782_U133P2.CEL	ftp://ftp.ebi.ac.uk/pub/databases/microarray/data/experiment/MTAB/E-MTAB-3073/E-MTAB-3073.raw.6.zip
E09786_U133P2.CEL	E-MTAB-3073	E09786	NIH_NEURO-ONCOLOGY_BRANCH							E09786_T	A-AFFY-44	E09786_U133P2.CEL	ftp://ftp.ebi.ac.uk/pub/databases/microarray/data/experiment/MTAB/E-MTAB-3073/E-MTAB-3073.raw.6.zip
E09787_U133P2.CEL	E-MTAB-3073	E09787	UNIVERSITY_OF_SAN_FRANCISCO							E09787_T	A-AFFY-44	E09787_U133P2.CEL	ftp://ftp.ebi.ac.uk/pub/databases/microarray/data/experiment/MTAB/E-MTAB-3073/E-MTAB-3073.raw.6.zip
E09791_U133P2.CEL	E-MTAB-3073	E09791	UNIVERSITY_OF_SAN_FRANCISCO							E09791_T	A-AFFY-44	E09791_U133P2.CEL	ftp://ftp.ebi.ac.uk/pub/databases/microarray/data/experiment/MTAB/E-MTAB-3073/E-MTAB-3073.raw.6.zip
E09800_U133P2.CEL	E-MTAB-3073	E09800	H._LEE_MOFFITT_CANCER_CENTER							E09800_T	A-AFFY-44	E09800_U133P2.CEL	ftp://ftp.ebi.ac.uk/pub/databases/microarray/data/experiment/MTAB/E-MTAB-3073/E-MTAB-3073.raw.6.zip
E09802_U133P2.CEL	E-MTAB-3073	E09802	H._LEE_MOFFITT_CANCER_CENTER							E09802_T	A-AFFY-44	E09802_U133P2.CEL	ftp://ftp.ebi.ac.uk/pub/databases/microarray/data/experiment/MTAB/E-MTAB-3073/E-MTAB-3073.raw.6.zip
E09810_U133P2.CEL	E-MTAB-3073	E09810	H._LEE_MOFFITT_CANCER_CENTER							E09810_T	A-AFFY-44	E09810_U133P2.CEL	ftp://ftp.ebi.ac.uk/pub/databases/microarray/data/experiment/MTAB/E-MTAB-3073/E-MTAB-3073.raw.6.zip
E09825_U133P2.CEL	E-MTAB-3073	E09825	H._LEE_MOFFITT_CANCER_CENTER							E09825_T	A-AFFY-44	E09825_U133P2.CEL	ftp://ftp.ebi.ac.uk/pub/databases/microarray/data/experiment/MTAB/E-MTAB-3073/E-MTAB-3073.raw.6.zip
E09829_U133P2.CEL	E-MTAB-3073	E09829	H._LEE_MOFFITT_CANCER_CENTER							E09829_T	A-AFFY-44	E09829_U133P2.CEL	ftp://ftp.ebi.ac.uk/pub/databases/microarray/data/experiment/MTAB/E-MTAB-3073/E-MTAB-3073.raw.6.zip
E09832_U133P2.CEL	E-MTAB-3073	E09832	H._LEE_MOFFITT_CANCER_CENTER							E09832_T	A-AFFY-44	E09832_U133P2.CEL	ftp://ftp.ebi.ac.uk/pub/databases/microarray/data/experiment/MTAB/E-MTAB-3073/E-MTAB-3073.raw.6.zip
E09833_U133P2.CEL	E-MTAB-3073	E09833	H._LEE_MOFFITT_CANCER_CENTER							E09833_T	A-AFFY-44	E09833_U133P2.CEL	ftp://ftp.ebi.ac.uk/pub/databases/microarray/data/experiment/MTAB/E-MTAB-3073/E-MTAB-3073.raw.6.zip
E09842_U133P2.CEL	E-MTAB-3073	E09842	H._LEE_MOFFITT_CANCER_CENTER							E09842_T	A-AFFY-44	E09842_U133P2.CEL	ftp://ftp.ebi.ac.uk/pub/databases/microarray/data/experiment/MTAB/E-MTAB-3073/E-MTAB-3073.raw.6.zip
E09846_U133P2.CEL	E-MTAB-3073	E09846	H._LEE_MOFFITT_CANCER_CENTER							E09846_T	A-AFFY-44	E09846_U133P2.CEL	ftp://ftp.ebi.ac.uk/pub/databases/microarray/data/experiment/MTAB/E-MTAB-3073/E-MTAB-3073.raw.6.zip
E09847_U133P2.CEL	E-MTAB-3073	E09847	UNIVERSITY_OF_SAN_FRANCISCO							E09847_T	A-AFFY-44	E09847_U133P2.CEL	ftp://ftp.ebi.ac.uk/pub/databases/microarray/data/experiment/MTAB/E-MTAB-3073/E-MTAB-3073.raw.7.zip
E09852_U133P2.CEL	E-MTAB-3073	E09852	UNIVERSITY_OF_CALIFORNIA_SCHOOL_OF_MEDICINE							E09852_T	A-AFFY-44	E09852_U133P2.CEL	ftp://ftp.ebi.ac.uk/pub/databases/microarray/data/experiment/MTAB/E-MTAB-3073/E-MTAB-3073.raw.7.zip
E09857_U133P2.CEL	E-MTAB-3073	E09857	H._LEE_MOFFITT_CANCER_CENTER							E09857_T	A-AFFY-44	E09857_U133P2.CEL	ftp://ftp.ebi.ac.uk/pub/databases/microarray/data/experiment/MTAB/E-MTAB-3073/E-MTAB-3073.raw.7.zip
E09862_U133P2.CEL	E-MTAB-3073	E09862	H._LEE_MOFFITT_CANCER_CENTER							E09862_T	A-AFFY-44	E09862_U133P2.CEL	ftp://ftp.ebi.ac.uk/pub/databases/microarray/data/experiment/MTAB/E-MTAB-3073/E-MTAB-3073.raw.7.zip
E09906_U133P2.CEL	E-MTAB-3073	E09906	H._LEE_MOFFITT_CANCER_CENTER							E09906_T	A-AFFY-44	E09906_U133P2.CEL	ftp://ftp.ebi.ac.uk/pub/databases/microarray/data/experiment/MTAB/E-MTAB-3073/E-MTAB-3073.raw.7.zip
E09907_U133P2.CEL	E-MTAB-3073	E09907	NABTT/H._LEE_MOFFITT_CANCER_CENTER							E09907_T	A-AFFY-44	E09907_U133P2.CEL	ftp://ftp.ebi.ac.uk/pub/databases/microarray/data/experiment/MTAB/E-MTAB-3073/E-MTAB-3073.raw.7.zip
E09917_U133P2_2.CEL	E-MTAB-3073	E09917	UNIVERSITY_OF_WISCONSIN							E09917_T	A-AFFY-44	E09917_U133P2_2.CEL	ftp://ftp.ebi.ac.uk/pub/databases/microarray/data/experiment/MTAB/E-MTAB-3073/E-MTAB-3073.raw.7.zip
E09930_U133P2.CEL	E-MTAB-3073	E09930	UNIVERSITY_OF_CALIFORNIA_SCHOOL_OF_MEDICINE							E09930_T	A-AFFY-44	E09930_U133P2.CEL	ftp://ftp.ebi.ac.uk/pub/databases/microarray/data/experiment/MTAB/E-MTAB-3073/E-MTAB-3073.raw.7.zip
E09938_U133P2.CEL	E-MTAB-3073	E09938	H._LEE_MOFFITT_CANCER_CENTER							E09938_T	A-AFFY-44	E09938_U133P2.CEL	ftp://ftp.ebi.ac.uk/pub/databases/microarray/data/experiment/MTAB/E-MTAB-3073/E-MTAB-3073.raw.7.zip
E09951_U133P2.CEL	E-MTAB-3073	E09951	UNIV_OF_PITTSBURGH							E09951_T	A-AFFY-44	E09951_U133P2.CEL	ftp://ftp.ebi.ac.uk/pub/databases/microarray/data/experiment/MTAB/E-MTAB-3073/E-MTAB-3073.raw.7.zip
E09956_U133P2.CEL	E-MTAB-3073	E09956	H._LEE_MOFFITT_CANCER_CENTER							E09956_T	A-AFFY-44	E09956_U133P2.CEL	ftp://ftp.ebi.ac.uk/pub/databases/microarray/data/experiment/MTAB/E-MTAB-3073/E-MTAB-3073.raw.7.zip
E09967_U133P2.CEL	E-MTAB-3073	E09967	H._LEE_MOFFITT_CANCER_CENTER							E09967_T	A-AFFY-44	E09967_U133P2.CEL	ftp://ftp.ebi.ac.uk/pub/databases/microarray/data/experiment/MTAB/E-MTAB-3073/E-MTAB-3073.raw.7.zip
E10002_U133P2.CEL	E-MTAB-3073	E10002	UNIVERSITY_OF_CALIFORNIA_SCHOOL_OF_MEDICINE							E10002_T	A-AFFY-44	E10002_U133P2.CEL	ftp://ftp.ebi.ac.uk/pub/databases/microarray/data/experiment/MTAB/E-MTAB-3073/E-MTAB-3073.raw.7.zip
E10012_U133P2.CEL	E-MTAB-3073	E10012	H._LEE_MOFFITT_CANCER_CENTER							E10012_T	A-AFFY-44	E10012_U133P2.CEL	ftp://ftp.ebi.ac.uk/pub/databases/microarray/data/experiment/MTAB/E-MTAB-3073/E-MTAB-3073.raw.7.zip
E10013_U133P2.CEL	E-MTAB-3073	E10013	NIH_NEURO-ONCOLOGY_BRANCH							E10013_T	A-AFFY-44	E10013_U133P2.CEL	ftp://ftp.ebi.ac.uk/pub/databases/microarray/data/experiment/MTAB/E-MTAB-3073/E-MTAB-3073.raw.7.zip
E10016_U133P2.CEL	E-MTAB-3073	E10016	UNIVERSITY_OF_SAN_FRANCISCO							E10016_T	A-AFFY-44	E10016_U133P2.CEL	ftp://ftp.ebi.ac.uk/pub/databases/microarray/data/experiment/MTAB/E-MTAB-3073/E-MTAB-3073.raw.7.zip
E10026_U133P2.CEL	E-MTAB-3073	E10026	NIH_NEURO-ONCOLOGY_BRANCH							E10026_T	A-AFFY-44	E10026_U133P2.CEL	ftp://ftp.ebi.ac.uk/pub/databases/microarray/data/experiment/MTAB/E-MTAB-3073/E-MTAB-3073.raw.7.zip
E10029_U133P2.CEL	E-MTAB-3073	E10029	H._LEE_MOFFITT_CANCER_CENTER							E10029_T	A-AFFY-44	E10029_U133P2.CEL	ftp://ftp.ebi.ac.uk/pub/databases/microarray/data/experiment/MTAB/E-MTAB-3073/E-MTAB-3073.raw.7.zip
E10031_U133P2.CEL	E-MTAB-3073	E10031	UNIVERSITY_OF_CALIFORNIA_SCHOOL_OF_MEDICINE							E10031_T	A-AFFY-44	E10031_U133P2.CEL	ftp://ftp.ebi.ac.uk/pub/databases/microarray/data/experiment/MTAB/E-MTAB-3073/E-MTAB-3073.raw.7.zip
E10041_U133P2.CEL	E-MTAB-3073	E10041	NIH_NEURO-ONCOLOGY_BRANCH							E10041_T	A-AFFY-44	E10041_U133P2.CEL	ftp://ftp.ebi.ac.uk/pub/databases/microarray/data/experiment/MTAB/E-MTAB-3073/E-MTAB-3073.raw.7.zip
E10077_U133P2.CEL	E-MTAB-3073	E10077	UNIVERSITY_OF_SAN_FRANCISCO							E10077_T	A-AFFY-44	E10077_U133P2.CEL	ftp://ftp.ebi.ac.uk/pub/databases/microarray/data/experiment/MTAB/E-MTAB-3073/E-MTAB-3073.raw.7.zip
E10102_U133P2.CEL	E-MTAB-3073	E10102	UNIVERSITY_OF_SAN_FRANCISCO							E10102_T	A-AFFY-44	E10102_U133P2.CEL	ftp://ftp.ebi.ac.uk/pub/databases/microarray/data/experiment/MTAB/E-MTAB-3073/E-MTAB-3073.raw.7.zip
E10110_U133P2.CEL	E-MTAB-3073	E10110	NIH_NEURO-ONCOLOGY_BRANCH							E10110_T	A-AFFY-44	E10110_U133P2.CEL	ftp://ftp.ebi.ac.uk/pub/databases/microarray/data/experiment/MTAB/E-MTAB-3073/E-MTAB-3073.raw.7.zip
E10140_U133P2.CEL	E-MTAB-3073	E10140	MEMORIAL_SLOAN_KETTERING_CANCER_CENTER							E10140_T	A-AFFY-44	E10140_U133P2.CEL	ftp://ftp.ebi.ac.uk/pub/databases/microarray/data/experiment/MTAB/E-MTAB-3073/E-MTAB-3073.raw.7.zip
E10144_U133P2.CEL	E-MTAB-3073	E10144	NIH_NEURO-ONCOLOGY_BRANCH							E10144_T	A-AFFY-44	E10144_U133P2.CEL	ftp://ftp.ebi.ac.uk/pub/databases/microarray/data/experiment/MTAB/E-MTAB-3073/E-MTAB-3073.raw.7.zip
E10158_U133P2.CEL	E-MTAB-3073	E10158	NIH_NEURO-ONCOLOGY_BRANCH							E10158_T	A-AFFY-44	E10158_U133P2.CEL	ftp://ftp.ebi.ac.uk/pub/databases/microarray/data/experiment/MTAB/E-MTAB-3073/E-MTAB-3073.raw.7.zip
E10172_U133P2.CEL	E-MTAB-3073	E10172	UNIVERSITY_OF_SAN_FRANCISCO							E10172_T	A-AFFY-44	E10172_U133P2.CEL	ftp://ftp.ebi.ac.uk/pub/databases/microarray/data/experiment/MTAB/E-MTAB-3073/E-MTAB-3073.raw.7.zip
E10184_U133P2.CEL	E-MTAB-3073	E10184	NIH_NEURO-ONCOLOGY_BRANCH							E10184_T	A-AFFY-44	E10184_U133P2.CEL	ftp://ftp.ebi.ac.uk/pub/databases/microarray/data/experiment/MTAB/E-MTAB-3073/E-MTAB-3073.raw.7.zip
E10191_U133P2.CEL	E-MTAB-3073	E10191	UNIVERSITY_OF_CALIFORNIA_SCHOOL_OF_MEDICINE							E10191_T	A-AFFY-44	E10191_U133P2.CEL	ftp://ftp.ebi.ac.uk/pub/databases/microarray/data/experiment/MTAB/E-MTAB-3073/E-MTAB-3073.raw.7.zip
E10193_U133P2.CEL	E-MTAB-3073	E10193	UNIVERSITY_OF_CALIFORNIA_SCHOOL_OF_MEDICINE							E10193_T	A-AFFY-44	E10193_U133P2.CEL	ftp://ftp.ebi.ac.uk/pub/databases/microarray/data/experiment/MTAB/E-MTAB-3073/E-MTAB-3073.raw.7.zip
E10203_U133P2.CEL	E-MTAB-3073	E10203	UNIVERSITY_OF_SAN_FRANCISCO							E10203_T	A-AFFY-44	E10203_U133P2.CEL	ftp://ftp.ebi.ac.uk/pub/databases/microarray/data/experiment/MTAB/E-MTAB-3073/E-MTAB-3073.raw.7.zip
E10211_U133P2.CEL	E-MTAB-3073	E10211	UNIVERSITY_OF_SAN_FRANCISCO							E10211_T	A-AFFY-44	E10211_U133P2.CEL	ftp://ftp.ebi.ac.uk/pub/databases/microarray/data/experiment/MTAB/E-MTAB-3073/E-MTAB-3073.raw.7.zip
E10226_U133P2.CEL	E-MTAB-3073	E10226	NABTT/HENRY_FORD_HOSPITAL							E10226_T	A-AFFY-44	E10226_U133P2.CEL	ftp://ftp.ebi.ac.uk/pub/databases/microarray/data/experiment/MTAB/E-MTAB-3073/E-MTAB-3073.raw.7.zip
E10227_U133P2.CEL	E-MTAB-3073	E10227	NABTT/HENRY_FORD_HOSPITAL							E10227_T	A-AFFY-44	E10227_U133P2.CEL	ftp://ftp.ebi.ac.uk/pub/databases/microarray/data/experiment/MTAB/E-MTAB-3073/E-MTAB-3073.raw.7.zip
E10249_U133P2.CEL	E-MTAB-3073	E10249	NABTT/HENRY_FORD_HOSPITAL							E10249_T	A-AFFY-44	E10249_U133P2.CEL	ftp://ftp.ebi.ac.uk/pub/databases/microarray/data/experiment/MTAB/E-MTAB-3073/E-MTAB-3073.raw.7.zip
E10250_U133P2.CEL	E-MTAB-3073	E10250	NABTT/HENRY_FORD_HOSPITAL							E10250_T	A-AFFY-44	E10250_U133P2.CEL	ftp://ftp.ebi.ac.uk/pub/databases/microarray/data/experiment/MTAB/E-MTAB-3073/E-MTAB-3073.raw.7.zip
E10252_U133P2.CEL	E-MTAB-3073	E10252	NIH_NEURO-ONCOLOGY_BRANCH							E10252_T	A-AFFY-44	E10252_U133P2.CEL	ftp://ftp.ebi.ac.uk/pub/databases/microarray/data/experiment/MTAB/E-MTAB-3073/E-MTAB-3073.raw.7.zip
E10252C_NT_U133P2.CEL	E-MTAB-3073	E10252	NIH_NEURO-ONCOLOGY_BRANCH							E10252C_NT	A-AFFY-44	E10252C_NT_U133P2.CEL	ftp://ftp.ebi.ac.uk/pub/databases/microarray/data/experiment/MTAB/E-MTAB-3073/E-MTAB-3073.raw.7.zip
E10258_U133P2.CEL	E-MTAB-3073	E10258	UNIVERSITY_OF_SAN_FRANCISCO							E10258_T	A-AFFY-44	E10258_U133P2.CEL	ftp://ftp.ebi.ac.uk/pub/databases/microarray/data/experiment/MTAB/E-MTAB-3073/E-MTAB-3073.raw.8.zip
E10262_U133P2.CEL	E-MTAB-3073	E10262	NABTT/HENRY_FORD_HOSPITAL							E10262_T	A-AFFY-44	E10262_U133P2.CEL	ftp://ftp.ebi.ac.uk/pub/databases/microarray/data/experiment/MTAB/E-MTAB-3073/E-MTAB-3073.raw.8.zip
E10264_U133P2.CEL	E-MTAB-3073	E10264	NABTT/HENRY_FORD_HOSPITAL							E10264_T	A-AFFY-44	E10264_U133P2.CEL	ftp://ftp.ebi.ac.uk/pub/databases/microarray/data/experiment/MTAB/E-MTAB-3073/E-MTAB-3073.raw.8.zip
E10267_U133P2.CEL	E-MTAB-3073	E10267	NABTT/HENRY_FORD_HOSPITAL							E10267_T	A-AFFY-44	E10267_U133P2.CEL	ftp://ftp.ebi.ac.uk/pub/databases/microarray/data/experiment/MTAB/E-MTAB-3073/E-MTAB-3073.raw.8.zip
E10271_U133P2.CEL	E-MTAB-3073	E10271	DANA-FARBER_CANCER_INSTITUTE							E10271_T	A-AFFY-44	E10271_U133P2.CEL	ftp://ftp.ebi.ac.uk/pub/databases/microarray/data/experiment/MTAB/E-MTAB-3073/E-MTAB-3073.raw.8.zip
E10284_U133P2.CEL	E-MTAB-3073	E10284	UNIV_OF_PITTSBURGH							E10284_T	A-AFFY-44	E10284_U133P2.CEL	ftp://ftp.ebi.ac.uk/pub/databases/microarray/data/experiment/MTAB/E-MTAB-3073/E-MTAB-3073.raw.8.zip
E10290_U133P2.CEL	E-MTAB-3073	E10290	UNIV_OF_PITTSBURGH							E10290_T	A-AFFY-44	E10290_U133P2.CEL	ftp://ftp.ebi.ac.uk/pub/databases/microarray/data/experiment/MTAB/E-MTAB-3073/E-MTAB-3073.raw.8.zip
E10292_U133P2.CEL	E-MTAB-3073	E10292	UNIV_OF_PITTSBURGH							E10292_T	A-AFFY-44	E10292_U133P2.CEL	ftp://ftp.ebi.ac.uk/pub/databases/microarray/data/experiment/MTAB/E-MTAB-3073/E-MTAB-3073.raw.8.zip
E10300_U133P2.CEL	E-MTAB-3073	E10300	UNIV_OF_PITTSBURGH							E10300_T	A-AFFY-44	E10300_U133P2.CEL	ftp://ftp.ebi.ac.uk/pub/databases/microarray/data/experiment/MTAB/E-MTAB-3073/E-MTAB-3073.raw.8.zip
E10305_U133P2.CEL	E-MTAB-3073	E10305	UNIV_OF_PITTSBURGH							E10305_T	A-AFFY-44	E10305_U133P2.CEL	ftp://ftp.ebi.ac.uk/pub/databases/microarray/data/experiment/MTAB/E-MTAB-3073/E-MTAB-3073.raw.8.zip
E10306_U133P2.CEL	E-MTAB-3073	E10306	UNIV_OF_PITTSBURGH							E10306_T	A-AFFY-44	E10306_U133P2.CEL	ftp://ftp.ebi.ac.uk/pub/databases/microarray/data/experiment/MTAB/E-MTAB-3073/E-MTAB-3073.raw.8.zip
E10312_U133P2.CEL	E-MTAB-3073	E10312	NIH_NEURO-ONCOLOGY_BRANCH							E10312_T	A-AFFY-44	E10312_U133P2.CEL	ftp://ftp.ebi.ac.uk/pub/databases/microarray/data/experiment/MTAB/E-MTAB-3073/E-MTAB-3073.raw.8.zip
E10313_U133P2.CEL	E-MTAB-3073	E10313	UNIV_OF_PITTSBURGH							E10313_T	A-AFFY-44	E10313_U133P2.CEL	ftp://ftp.ebi.ac.uk/pub/databases/microarray/data/experiment/MTAB/E-MTAB-3073/E-MTAB-3073.raw.8.zip
E10318_U133P2.CEL	E-MTAB-3073	E10318	NIH_NEURO-ONCOLOGY_BRANCH							E10318_T	A-AFFY-44	E10318_U133P2.CEL	ftp://ftp.ebi.ac.uk/pub/databases/microarray/data/experiment/MTAB/E-MTAB-3073/E-MTAB-3073.raw.8.zip
E10433_U133P2.CEL	E-MTAB-3073	E10433	NIH_NEURO-ONCOLOGY_BRANCH							E10433_T	A-AFFY-44	E10433_U133P2.CEL	ftp://ftp.ebi.ac.uk/pub/databases/microarray/data/experiment/MTAB/E-MTAB-3073/E-MTAB-3073.raw.8.zip
E10444_U133P2.CEL	E-MTAB-3073	E10444	NIH_NEURO-ONCOLOGY_BRANCH							E10444_T	A-AFFY-44	E10444_U133P2.CEL	ftp://ftp.ebi.ac.uk/pub/databases/microarray/data/experiment/MTAB/E-MTAB-3073/E-MTAB-3073.raw.8.zip
E10462_U133P2.CEL	E-MTAB-3073	E10462	NIH_NEURO-ONCOLOGY_BRANCH							E10462_T	A-AFFY-44	E10462_U133P2.CEL	ftp://ftp.ebi.ac.uk/pub/databases/microarray/data/experiment/MTAB/E-MTAB-3073/E-MTAB-3073.raw.8.zip
E10488_U133P2.CEL	E-MTAB-3073	E10488	NIH_NEURO-ONCOLOGY_BRANCH							E10488_T	A-AFFY-44	E10488_U133P2.CEL	ftp://ftp.ebi.ac.uk/pub/databases/microarray/data/experiment/MTAB/E-MTAB-3073/E-MTAB-3073.raw.8.zip
E10512_U133P2.CEL	E-MTAB-3073	E10512	NIH_NEURO-ONCOLOGY_BRANCH							E10512_T	A-AFFY-44	E10512_U133P2.CEL	ftp://ftp.ebi.ac.uk/pub/databases/microarray/data/experiment/MTAB/E-MTAB-3073/E-MTAB-3073.raw.8.zip
E10514_U133P2.CEL	E-MTAB-3073	E10514	NIH_NEURO-ONCOLOGY_BRANCH							E10514_T	A-AFFY-44	E10514_U133P2.CEL	ftp://ftp.ebi.ac.uk/pub/databases/microarray/data/experiment/MTAB/E-MTAB-3073/E-MTAB-3073.raw.8.zip
E10551_U133P2.CEL	E-MTAB-3073	E10551	NIH_NEURO-ONCOLOGY_BRANCH							E10551_T	A-AFFY-44	E10551_U133P2.CEL	ftp://ftp.ebi.ac.uk/pub/databases/microarray/data/experiment/MTAB/E-MTAB-3073/E-MTAB-3073.raw.8.zip
E10596_U133P2.CEL	E-MTAB-3073	E10596	NIH_NEURO-ONCOLOGY_BRANCH							E10596_T	A-AFFY-44	E10596_U133P2.CEL	ftp://ftp.ebi.ac.uk/pub/databases/microarray/data/experiment/MTAB/E-MTAB-3073/E-MTAB-3073.raw.8.zip
E10662_U133P2.CEL	E-MTAB-3073	E10662	NIH_NEURO-ONCOLOGY_BRANCH							E10662_T	A-AFFY-44	E10662_U133P2.CEL	ftp://ftp.ebi.ac.uk/pub/databases/microarray/data/experiment/MTAB/E-MTAB-3073/E-MTAB-3073.raw.8.zip
E50057_U133P2.CEL	E-MTAB-3073	E50057	UNIVERSITY_OF_CALIFORNIA_SCHOOL_OF_MEDICINE							E50057_T	A-AFFY-44	E50057_U133P2.CEL	ftp://ftp.ebi.ac.uk/pub/databases/microarray/data/experiment/MTAB/E-MTAB-3073/E-MTAB-3073.raw.8.zip
E50074_U133P2.CEL	E-MTAB-3073	E50074	DANA-FARBER_CANCER_INSTITUTE							E50074_T	A-AFFY-44	E50074_U133P2.CEL	ftp://ftp.ebi.ac.uk/pub/databases/microarray/data/experiment/MTAB/E-MTAB-3073/E-MTAB-3073.raw.8.zip
E50091_U133P2.CEL	E-MTAB-3073	E50091	MEMORIAL_SLOAN_KETTERING_CANCER_CENTER							E50091_T	A-AFFY-44	E50091_U133P2.CEL	ftp://ftp.ebi.ac.uk/pub/databases/microarray/data/experiment/MTAB/E-MTAB-3073/E-MTAB-3073.raw.8.zip
E50123_U133P2_2.CEL	E-MTAB-3073	E50123	NIH_NEURO-ONCOLOGY_BRANCH							E50123_T	A-AFFY-44	E50123_U133P2_2.CEL	ftp://ftp.ebi.ac.uk/pub/databases/microarray/data/experiment/MTAB/E-MTAB-3073/E-MTAB-3073.raw.8.zip
HF0024_U133P2.CEL	E-MTAB-3073	HF0024	HENRY_FORD_HOSPITAL_(RETRO)							HF0024_T	A-AFFY-44	HF0024_U133P2.CEL	ftp://ftp.ebi.ac.uk/pub/databases/microarray/data/experiment/MTAB/E-MTAB-3073/E-MTAB-3073.raw.8.zip
HF0031_U133P2.CEL	E-MTAB-3073	HF0031	HENRY_FORD_HOSPITAL_(RETRO)							HF0031_T	A-AFFY-44	HF0031_U133P2.CEL	ftp://ftp.ebi.ac.uk/pub/databases/microarray/data/experiment/MTAB/E-MTAB-3073/E-MTAB-3073.raw.8.zip
HF0048_U133P2.CEL	E-MTAB-3073	HF0048	HENRY_FORD_HOSPITAL_(RETRO)							HF0048_T	A-AFFY-44	HF0048_U133P2.CEL	ftp://ftp.ebi.ac.uk/pub/databases/microarray/data/experiment/MTAB/E-MTAB-3073/E-MTAB-3073.raw.8.zip
HF0050_U133P2.CEL	E-MTAB-3073	HF0050	HENRY_FORD_HOSPITAL_(RETRO)							HF0050_T	A-AFFY-44	HF0050_U133P2.CEL	ftp://ftp.ebi.ac.uk/pub/databases/microarray/data/experiment/MTAB/E-MTAB-3073/E-MTAB-3073.raw.8.zip
HF0066_U133P2.CEL	E-MTAB-3073	HF0066	HENRY_FORD_HOSPITAL_(RETRO)							HF0066_T	A-AFFY-44	HF0066_U133P2.CEL	ftp://ftp.ebi.ac.uk/pub/databases/microarray/data/experiment/MTAB/E-MTAB-3073/E-MTAB-3073.raw.8.zip
HF0138_U133P2.CEL	E-MTAB-3073	HF0138	HENRY_FORD_HOSPITAL_(RETRO)							HF0138_T	A-AFFY-44	HF0138_U133P2.CEL	ftp://ftp.ebi.ac.uk/pub/databases/microarray/data/experiment/MTAB/E-MTAB-3073/E-MTAB-3073.raw.8.zip
HF0142_U133P2.CEL	E-MTAB-3073	HF0142	HENRY_FORD_HOSPITAL_(RETRO)							HF0142_T	A-AFFY-44	HF0142_U133P2.CEL	ftp://ftp.ebi.ac.uk/pub/databases/microarray/data/experiment/MTAB/E-MTAB-3073/E-MTAB-3073.raw.8.zip
HF0180_U133P2.CEL	E-MTAB-3073	HF0180	HENRY_FORD_HOSPITAL_(RETRO)							HF0180_T	A-AFFY-44	HF0180_U133P2.CEL	ftp://ftp.ebi.ac.uk/pub/databases/microarray/data/experiment/MTAB/E-MTAB-3073/E-MTAB-3073.raw.8.zip
HF0212_U133P2.CEL	E-MTAB-3073	HF0212	HENRY_FORD_HOSPITAL_(RETRO)							HF0212_T	A-AFFY-44	HF0212_U133P2.CEL	ftp://ftp.ebi.ac.uk/pub/databases/microarray/data/experiment/MTAB/E-MTAB-3073/E-MTAB-3073.raw.8.zip
HF0268_U133P2.CEL	E-MTAB-3073	HF0268	HENRY_FORD_HOSPITAL_(RETRO)							HF0268_T	A-AFFY-44	HF0268_U133P2.CEL	ftp://ftp.ebi.ac.uk/pub/databases/microarray/data/experiment/MTAB/E-MTAB-3073/E-MTAB-3073.raw.8.zip
HF0300-3_U133P2.CEL	E-MTAB-3073	HF0300.3	HENRY_FORD_HOSPITAL_(RETRO)							HF0300.3_T	A-AFFY-44	HF0300-3_U133P2.CEL	ftp://ftp.ebi.ac.uk/pub/databases/microarray/data/experiment/MTAB/E-MTAB-3073/E-MTAB-3073.raw.8.zip
HF0408_U133P2.CEL	E-MTAB-3073	HF0408	HENRY_FORD_HOSPITAL_(RETRO)							HF0408_T	A-AFFY-44	HF0408_U133P2.CEL	ftp://ftp.ebi.ac.uk/pub/databases/microarray/data/experiment/MTAB/E-MTAB-3073/E-MTAB-3073.raw.9.zip
HF0442-5_U133P2.CEL	E-MTAB-3073	HF0442.5	HENRY_FORD_HOSPITAL_(RETRO)							HF0442.5_T	A-AFFY-44	HF0442-5_U133P2.CEL	ftp://ftp.ebi.ac.uk/pub/databases/microarray/data/experiment/MTAB/E-MTAB-3073/E-MTAB-3073.raw.9.zip
HF0445_U133P2.CEL	E-MTAB-3073	HF0445	HENRY_FORD_HOSPITAL_(RETRO)							HF0445_T	A-AFFY-44	HF0445_U133P2.CEL	ftp://ftp.ebi.ac.uk/pub/databases/microarray/data/experiment/MTAB/E-MTAB-3073/E-MTAB-3073.raw.9.zip
HF0505_U133P2.CEL	E-MTAB-3073	HF0505	HENRY_FORD_HOSPITAL_(RETRO)							HF0505_T	A-AFFY-44	HF0505_U133P2.CEL	ftp://ftp.ebi.ac.uk/pub/databases/microarray/data/experiment/MTAB/E-MTAB-3073/E-MTAB-3073.raw.9.zip
HF0520_U133P2.CEL	E-MTAB-3073	HF0520	HENRY_FORD_HOSPITAL_(RETRO)							HF0520_T	A-AFFY-44	HF0520_U133P2.CEL	ftp://ftp.ebi.ac.uk/pub/databases/microarray/data/experiment/MTAB/E-MTAB-3073/E-MTAB-3073.raw.9.zip
HF0543_U133P2.CEL	E-MTAB-3073	HF0543	HENRY_FORD_HOSPITAL_(RETRO)							HF0543_T	A-AFFY-44	HF0543_U133P2.CEL	ftp://ftp.ebi.ac.uk/pub/databases/microarray/data/experiment/MTAB/E-MTAB-3073/E-MTAB-3073.raw.9.zip
HF0583_U133P2.CEL	E-MTAB-3073	HF0583	HENRY_FORD_HOSPITAL_(RETRO)							HF0583_T	A-AFFY-44	HF0583_U133P2.CEL	ftp://ftp.ebi.ac.uk/pub/databases/microarray/data/experiment/MTAB/E-MTAB-3073/E-MTAB-3073.raw.9.zip
HF0627_U133P2.CEL	E-MTAB-3073	HF0627	HENRY_FORD_HOSPITAL_(RETRO)							HF0627_T	A-AFFY-44	HF0627_U133P2.CEL	ftp://ftp.ebi.ac.uk/pub/databases/microarray/data/experiment/MTAB/E-MTAB-3073/E-MTAB-3073.raw.9.zip
HF0654_U133P2.CEL	E-MTAB-3073	HF0654	HENRY_FORD_HOSPITAL_(RETRO)							HF0654_T	A-AFFY-44	HF0654_U133P2.CEL	ftp://ftp.ebi.ac.uk/pub/databases/microarray/data/experiment/MTAB/E-MTAB-3073/E-MTAB-3073.raw.9.zip
HF0790_U133P2.CEL	E-MTAB-3073	HF0790	HENRY_FORD_HOSPITAL_(RETRO)							HF0790_T	A-AFFY-44	HF0790_U133P2.CEL	ftp://ftp.ebi.ac.uk/pub/databases/microarray/data/experiment/MTAB/E-MTAB-3073/E-MTAB-3073.raw.9.zip
HF0891_U133P2.CEL	E-MTAB-3073	HF0891	HENRY_FORD_HOSPITAL_(RETRO)							HF0891_T	A-AFFY-44	HF0891_U133P2.CEL	ftp://ftp.ebi.ac.uk/pub/databases/microarray/data/experiment/MTAB/E-MTAB-3073/E-MTAB-3073.raw.9.zip
HF0894_U133P2.CEL	E-MTAB-3073	HF0894	HENRY_FORD_HOSPITAL_(RETRO)							HF0894_T	A-AFFY-44	HF0894_U133P2.CEL	ftp://ftp.ebi.ac.uk/pub/databases/microarray/data/experiment/MTAB/E-MTAB-3073/E-MTAB-3073.raw.9.zip
HF0963_U133P2.CEL	E-MTAB-3073	HF0963	HENRY_FORD_HOSPITAL_(RETRO)							HF0963_T	A-AFFY-44	HF0963_U133P2.CEL	ftp://ftp.ebi.ac.uk/pub/databases/microarray/data/experiment/MTAB/E-MTAB-3073/E-MTAB-3073.raw.9.zip
HF0986_U133P2.CEL	E-MTAB-3073	HF0986	HENRY_FORD_HOSPITAL_(RETRO)							HF0986_T	A-AFFY-44	HF0986_U133P2.CEL	ftp://ftp.ebi.ac.uk/pub/databases/microarray/data/experiment/MTAB/E-MTAB-3073/E-MTAB-3073.raw.9.zip
HF0990_U133P2.CEL	E-MTAB-3073	HF0990	HENRY_FORD_HOSPITAL_(RETRO)							HF0990_T	A-AFFY-44	HF0990_U133P2.CEL	ftp://ftp.ebi.ac.uk/pub/databases/microarray/data/experiment/MTAB/E-MTAB-3073/E-MTAB-3073.raw.9.zip
HF0992_U133P2.CEL	E-MTAB-3073	HF0992	HENRY_FORD_HOSPITAL_(RETRO)							HF0992_T	A-AFFY-44	HF0992_U133P2.CEL	ftp://ftp.ebi.ac.uk/pub/databases/microarray/data/experiment/MTAB/E-MTAB-3073/E-MTAB-3073.raw.9.zip
HF0996_U133P2.CEL	E-MTAB-3073	HF0996	HENRY_FORD_HOSPITAL_(RETRO)							HF0996_T	A-AFFY-44	HF0996_U133P2.CEL	ftp://ftp.ebi.ac.uk/pub/databases/microarray/data/experiment/MTAB/E-MTAB-3073/E-MTAB-3073.raw.9.zip
HF1058_U133P2.CEL	E-MTAB-3073	HF1058	HENRY_FORD_HOSPITAL_(RETRO)							HF1058_T	A-AFFY-44	HF1058_U133P2.CEL	ftp://ftp.ebi.ac.uk/pub/databases/microarray/data/experiment/MTAB/E-MTAB-3073/E-MTAB-3073.raw.9.zip
HF1077_U133P2.CEL	E-MTAB-3073	HF1077	HENRY_FORD_HOSPITAL_(RETRO)							HF1077_T	A-AFFY-44	HF1077_U133P2.CEL	ftp://ftp.ebi.ac.uk/pub/databases/microarray/data/experiment/MTAB/E-MTAB-3073/E-MTAB-3073.raw.9.zip
HF1078_U133P2.CEL	E-MTAB-3073	HF1078	HENRY_FORD_HOSPITAL_(RETRO)							HF1078_T	A-AFFY-44	HF1078_U133P2.CEL	ftp://ftp.ebi.ac.uk/pub/databases/microarray/data/experiment/MTAB/E-MTAB-3073/E-MTAB-3073.raw.9.zip
HF1097_U133P2.CEL	E-MTAB-3073	HF1097	HENRY_FORD_HOSPITAL_(RETRO)							HF1097_T	A-AFFY-44	HF1097_U133P2.CEL	ftp://ftp.ebi.ac.uk/pub/databases/microarray/data/experiment/MTAB/E-MTAB-3073/E-MTAB-3073.raw.9.zip
HF1122_U133P2.CEL	E-MTAB-3073	HF1122	HENRY_FORD_HOSPITAL_(RETRO)							HF1122_T	A-AFFY-44	HF1122_U133P2.CEL	ftp://ftp.ebi.ac.uk/pub/databases/microarray/data/experiment/MTAB/E-MTAB-3073/E-MTAB-3073.raw.9.zip
HF1137_U133P2.CEL	E-MTAB-3073	HF1137	HENRY_FORD_HOSPITAL_(RETRO)							HF1137_T	A-AFFY-44	HF1137_U133P2.CEL	ftp://ftp.ebi.ac.uk/pub/databases/microarray/data/experiment/MTAB/E-MTAB-3073/E-MTAB-3073.raw.9.zip
HF1139_U133P2.CEL	E-MTAB-3073	HF1139	HENRY_FORD_HOSPITAL_(RETRO)							HF1139_T	A-AFFY-44	HF1139_U133P2.CEL	ftp://ftp.ebi.ac.uk/pub/databases/microarray/data/experiment/MTAB/E-MTAB-3073/E-MTAB-3073.raw.9.zip
HF1178_U133P2.CEL	E-MTAB-3073	HF1178	HENRY_FORD_HOSPITAL_(RETRO)							HF1178_T	A-AFFY-44	HF1178_U133P2.CEL	ftp://ftp.ebi.ac.uk/pub/databases/microarray/data/experiment/MTAB/E-MTAB-3073/E-MTAB-3073.raw.9.zip
HF1191_U133P2.CEL	E-MTAB-3073	HF1191	HENRY_FORD_HOSPITAL_(RETRO)							HF1191_T	A-AFFY-44	HF1191_U133P2.CEL	ftp://ftp.ebi.ac.uk/pub/databases/microarray/data/experiment/MTAB/E-MTAB-3073/E-MTAB-3073.raw.9.zip
HF1220_U133P2.CEL	E-MTAB-3073	HF1220	HENRY_FORD_HOSPITAL_(RETRO)							HF1220_T	A-AFFY-44	HF1220_U133P2.CEL	ftp://ftp.ebi.ac.uk/pub/databases/microarray/data/experiment/MTAB/E-MTAB-3073/E-MTAB-3073.raw.9.zip
HF1262_U133P2.CEL	E-MTAB-3073	HF1262	HENRY_FORD_HOSPITAL_(RETRO)							HF1262_T	A-AFFY-44	HF1262_U133P2.CEL	ftp://ftp.ebi.ac.uk/pub/databases/microarray/data/experiment/MTAB/E-MTAB-3073/E-MTAB-3073.raw.9.zip
HF1269_U133P2.CEL	E-MTAB-3073	HF1269	HENRY_FORD_HOSPITAL_(RETRO)							HF1269_T	A-AFFY-44	HF1269_U133P2.CEL	ftp://ftp.ebi.ac.uk/pub/databases/microarray/data/experiment/MTAB/E-MTAB-3073/E-MTAB-3073.raw.9.zip
HF1292_U133P2.CEL	E-MTAB-3073	HF1292	HENRY_FORD_HOSPITAL_(RETRO)							HF1292_T	A-AFFY-44	HF1292_U133P2.CEL	ftp://ftp.ebi.ac.uk/pub/databases/microarray/data/experiment/MTAB/E-MTAB-3073/E-MTAB-3073.raw.9.zip
HF1297_U133P2.CEL	E-MTAB-3073	HF1297	HENRY_FORD_HOSPITAL_(RETRO)							HF1297_T	A-AFFY-44	HF1297_U133P2.CEL	ftp://ftp.ebi.ac.uk/pub/databases/microarray/data/experiment/MTAB/E-MTAB-3073/E-MTAB-3073.raw.9.zip
HF1318_U133P2.CEL	E-MTAB-3073	HF1318	HENRY_FORD_HOSPITAL_(RETRO)							HF1318_T	A-AFFY-44	HF1318_U133P2.CEL	ftp://ftp.ebi.ac.uk/pub/databases/microarray/data/experiment/MTAB/E-MTAB-3073/E-MTAB-3073.raw.9.zip
HF1338_U133P2.CEL	E-MTAB-3073	HF1338	HENRY_FORD_HOSPITAL_(RETRO)							HF1338_T	A-AFFY-44	HF1338_U133P2.CEL	ftp://ftp.ebi.ac.uk/pub/databases/microarray/data/experiment/MTAB/E-MTAB-3073/E-MTAB-3073.raw.9.zip
HF1356_U133P2.CEL	E-MTAB-3073	HF1356	HENRY_FORD_HOSPITAL_(RETRO)							HF1356_T	A-AFFY-44	HF1356_U133P2.CEL	ftp://ftp.ebi.ac.uk/pub/databases/microarray/data/experiment/MTAB/E-MTAB-3073/E-MTAB-3073.raw.9.zip
HF1382_U133P2.CEL	E-MTAB-3073	HF1382	HENRY_FORD_HOSPITAL_(RETRO)							HF1382_T	A-AFFY-44	HF1382_U133P2.CEL	ftp://ftp.ebi.ac.uk/pub/databases/microarray/data/experiment/MTAB/E-MTAB-3073/E-MTAB-3073.raw.9.zip
HF1397_U133P2.CEL	E-MTAB-3073	HF1397	HENRY_FORD_HOSPITAL_(RETRO)							HF1397_T	A-AFFY-44	HF1397_U133P2.CEL	ftp://ftp.ebi.ac.uk/pub/databases/microarray/data/experiment/MTAB/E-MTAB-3073/E-MTAB-3073.raw.9.zip
HF1469_U133P2.CEL	E-MTAB-3073	HF1469	HENRY_FORD_HOSPITAL_(RETRO)							HF1469_T	A-AFFY-44	HF1469_U133P2.CEL	ftp://ftp.ebi.ac.uk/pub/databases/microarray/data/experiment/MTAB/E-MTAB-3073/E-MTAB-3073.raw.9.zip
HF1492_U133P2.CEL	E-MTAB-3073	HF1492	HENRY_FORD_HOSPITAL_(RETRO)							HF1492_T	A-AFFY-44	HF1492_U133P2.CEL	ftp://ftp.ebi.ac.uk/pub/databases/microarray/data/experiment/MTAB/E-MTAB-3073/E-MTAB-3073.raw.9.zip
HF1509_U133P2.CEL	E-MTAB-3073	HF1509	HENRY_FORD_HOSPITAL_(RETRO)							HF1509_T	A-AFFY-44	HF1509_U133P2.CEL	ftp://ftp.ebi.ac.uk/pub/databases/microarray/data/experiment/MTAB/E-MTAB-3073/E-MTAB-3073.raw.9.zip
HF1517_U133P2.CEL	E-MTAB-3073	HF1517	HENRY_FORD_HOSPITAL_(RETRO)							HF1517_T	A-AFFY-44	HF1517_U133P2.CEL	ftp://ftp.ebi.ac.uk/pub/databases/microarray/data/experiment/MTAB/E-MTAB-3073/E-MTAB-3073.raw.9.zip
HF1534_U133P2.CEL	E-MTAB-3073	HF1534	HENRY_FORD_HOSPITAL_(RETRO)							HF1534_T	A-AFFY-44	HF1534_U133P2.CEL	ftp://ftp.ebi.ac.uk/pub/databases/microarray/data/experiment/MTAB/E-MTAB-3073/E-MTAB-3073.raw.10.zip
HF1538_U133P2.CEL	E-MTAB-3073	HF1538	HENRY_FORD_HOSPITAL_(RETRO)							HF1538_T	A-AFFY-44	HF1538_U133P2.CEL	ftp://ftp.ebi.ac.uk/pub/databases/microarray/data/experiment/MTAB/E-MTAB-3073/E-MTAB-3073.raw.10.zip
HF1540_U133P2.CEL	E-MTAB-3073	HF1540	HENRY_FORD_HOSPITAL_(RETRO)							HF1540_T	A-AFFY-44	HF1540_U133P2.CEL	ftp://ftp.ebi.ac.uk/pub/databases/microarray/data/experiment/MTAB/E-MTAB-3073/E-MTAB-3073.raw.10.zip
HF1585_U133P2.CEL	E-MTAB-3073	HF1585	HENRY_FORD_HOSPITAL_(RETRO)							HF1585_T	A-AFFY-44	HF1585_U133P2.CEL	ftp://ftp.ebi.ac.uk/pub/databases/microarray/data/experiment/MTAB/E-MTAB-3073/E-MTAB-3073.raw.10.zip
HF1589_U133P2.CEL	E-MTAB-3073	HF1589	HENRY_FORD_HOSPITAL_(RETRO)							HF1589_T	A-AFFY-44	HF1589_U133P2.CEL	ftp://ftp.ebi.ac.uk/pub/databases/microarray/data/experiment/MTAB/E-MTAB-3073/E-MTAB-3073.raw.10.zip
HF1608_U133P2.CEL	E-MTAB-3073	HF1608	HENRY_FORD_HOSPITAL_(RETRO)							HF1608_T	A-AFFY-44	HF1608_U133P2.CEL	ftp://ftp.ebi.ac.uk/pub/databases/microarray/data/experiment/MTAB/E-MTAB-3073/E-MTAB-3073.raw.10.zip
HF1618_U133P2.CEL	E-MTAB-3073	HF1618	HENRY_FORD_HOSPITAL_(RETRO)							HF1618_T	A-AFFY-44	HF1618_U133P2.CEL	ftp://ftp.ebi.ac.uk/pub/databases/microarray/data/experiment/MTAB/E-MTAB-3073/E-MTAB-3073.raw.10.zip
HF1628_U133P2.CEL	E-MTAB-3073	HF1628	HENRY_FORD_HOSPITAL_(RETRO)							HF1628_T	A-AFFY-44	HF1628_U133P2.CEL	ftp://ftp.ebi.ac.uk/pub/databases/microarray/data/experiment/MTAB/E-MTAB-3073/E-MTAB-3073.raw.10.zip
HF1640_U133P2.CEL	E-MTAB-3073	HF1640	HENRY_FORD_HOSPITAL_(RETRO)							HF1640_T	A-AFFY-44	HF1640_U133P2.CEL	ftp://ftp.ebi.ac.uk/pub/databases/microarray/data/experiment/MTAB/E-MTAB-3073/E-MTAB-3073.raw.10.zip
HF1667_U133P2.CEL	E-MTAB-3073	HF1667	HENRY_FORD_HOSPITAL_(RETRO)							HF1667_T	A-AFFY-44	HF1667_U133P2.CEL	ftp://ftp.ebi.ac.uk/pub/databases/microarray/data/experiment/MTAB/E-MTAB-3073/E-MTAB-3073.raw.10.zip
HF1671_U133P2.CEL	E-MTAB-3073	HF1671	HENRY_FORD_HOSPITAL_(RETRO)							HF1671_T	A-AFFY-44	HF1671_U133P2.CEL	ftp://ftp.ebi.ac.uk/pub/databases/microarray/data/experiment/MTAB/E-MTAB-3073/E-MTAB-3073.raw.10.zip
545226_U133P2.CEL	E-MTAB-3073	MD545226	M._D._ANDERSON_CANCER_CENTER							MD545226_T	A-AFFY-44	545226_U133P2.CEL	ftp://ftp.ebi.ac.uk/pub/databases/microarray/data/experiment/MTAB/E-MTAB-3073/E-MTAB-3073.raw.10.zip
602958_U133P2.CEL	E-MTAB-3073	MD602958	M._D._ANDERSON_CANCER_CENTER							MD602958_T	A-AFFY-44	602958_U133P2.CEL	ftp://ftp.ebi.ac.uk/pub/databases/microarray/data/experiment/MTAB/E-MTAB-3073/E-MTAB-3073.raw.10.zip
607103_U133P2.CEL	E-MTAB-3073	MD607103	M._D._ANDERSON_CANCER_CENTER							MD607103_T	A-AFFY-44	607103_U133P2.CEL	ftp://ftp.ebi.ac.uk/pub/databases/microarray/data/experiment/MTAB/E-MTAB-3073/E-MTAB-3073.raw.10.zip
607216_U133P2.CEL	E-MTAB-3073	MD607216	M._D._ANDERSON_CANCER_CENTER							MD607216_T	A-AFFY-44	607216_U133P2.CEL	ftp://ftp.ebi.ac.uk/pub/databases/microarray/data/experiment/MTAB/E-MTAB-3073/E-MTAB-3073.raw.10.zip
608660_U133P2.CEL	E-MTAB-3073	MD608660	M._D._ANDERSON_CANCER_CENTER							MD608660_T	A-AFFY-44	608660_U133P2.CEL	ftp://ftp.ebi.ac.uk/pub/databases/microarray/data/experiment/MTAB/E-MTAB-3073/E-MTAB-3073.raw.10.zip
621233_U133P2.CEL	E-MTAB-3073	MD621233	M._D._ANDERSON_CANCER_CENTER							MD621233_T	A-AFFY-44	621233_U133P2.CEL	ftp://ftp.ebi.ac.uk/pub/databases/microarray/data/experiment/MTAB/E-MTAB-3073/E-MTAB-3073.raw.10.zip
GSM1061661_RY-24.CEL	GSE43378	Glioma_patient_1	Kyoto_Prefectural_University_of_Medicine	Male	42	90	dead	1300			GPL570	GSM1061661	ftp://ftp.ncbi.nlm.nih.gov/pub/geo/DATA/supplementary/samples/GSM1061nnn/GSM1061661/GSM1061661_RY-24.CEL.gz
GSM1061662_RY-44.CEL	GSE43378	Glioma_patient_2	Kyoto_Prefectural_University_of_Medicine	Male	69	90	dead	352			GPL570	GSM1061662	ftp://ftp.ncbi.nlm.nih.gov/pub/geo/DATA/supplementary/samples/GSM1061nnn/GSM1061662/GSM1061662_RY-44.CEL.gz
GSM1061663_RY-47.CEL	GSE43378	Glioma_patient_3	Kyoto_Prefectural_University_of_Medicine	Male	47	90	dead	988			GPL570	GSM1061663	ftp://ftp.ncbi.nlm.nih.gov/pub/geo/DATA/supplementary/samples/GSM1061nnn/GSM1061663/GSM1061663_RY-47.CEL.gz
GSM1061665_RY-54.CEL	GSE43378	Glioma_patient_5	Kyoto_Prefectural_University_of_Medicine	Female	20	90	dead	417			GPL570	GSM1061665	ftp://ftp.ncbi.nlm.nih.gov/pub/geo/DATA/supplementary/samples/GSM1061nnn/GSM1061665/GSM1061665_RY-54.CEL.gz
GSM1061668_RY-121.CEL	GSE43378	Glioma_patient_8	Kyoto_Prefectural_University_of_Medicine	Male	56	80	dead	506			GPL570	GSM1061668	ftp://ftp.ncbi.nlm.nih.gov/pub/geo/DATA/supplementary/samples/GSM1061nnn/GSM1061668/GSM1061668_RY-121.CEL.gz
GSM1061669_RY-122.CEL	GSE43378	Glioma_patient_9	Kyoto_Prefectural_University_of_Medicine	Male	67	50	dead	396			GPL570	GSM1061669	ftp://ftp.ncbi.nlm.nih.gov/pub/geo/DATA/supplementary/samples/GSM1061nnn/GSM1061669/GSM1061669_RY-122.CEL.gz
GSM1061672_RY-125.CEL	GSE43378	Glioma_patient_12	Kyoto_Prefectural_University_of_Medicine	Male	68	80	dead	286			GPL570	GSM1061672	ftp://ftp.ncbi.nlm.nih.gov/pub/geo/DATA/supplementary/samples/GSM1061nnn/GSM1061672/GSM1061672_RY-125.CEL.gz
GSM1061673_RY-129.CEL	GSE43378	Glioma_patient_13	Kyoto_Prefectural_University_of_Medicine	Female	42	70	dead	1189			GPL570	GSM1061673	ftp://ftp.ncbi.nlm.nih.gov/pub/geo/DATA/supplementary/samples/GSM1061nnn/GSM1061673/GSM1061673_RY-129.CEL.gz
GSM1061674_RY-130.CEL	GSE43378	Glioma_patient_14	Kyoto_Prefectural_University_of_Medicine	Female	52	90	dead	641			GPL570	GSM1061674	ftp://ftp.ncbi.nlm.nih.gov/pub/geo/DATA/supplementary/samples/GSM1061nnn/GSM1061674/GSM1061674_RY-130.CEL.gz
GSM1061675_RY-133.CEL	GSE43378	Glioma_patient_15	Kyoto_Prefectural_University_of_Medicine	Male	55	80	dead	630			GPL570	GSM1061675	ftp://ftp.ncbi.nlm.nih.gov/pub/geo/DATA/supplementary/samples/GSM1061nnn/GSM1061675/GSM1061675_RY-133.CEL.gz
GSM1061676_RY-137.CEL	GSE43378	Glioma_patient_16	Kyoto_Prefectural_University_of_Medicine	Male	63	60	dead	405			GPL570	GSM1061676	ftp://ftp.ncbi.nlm.nih.gov/pub/geo/DATA/supplementary/samples/GSM1061nnn/GSM1061676/GSM1061676_RY-137.CEL.gz
GSM1061678_RY-139.CEL	GSE43378	Glioma_patient_18	Kyoto_Prefectural_University_of_Medicine	Female	27	90	dead	2034			GPL570	GSM1061678	ftp://ftp.ncbi.nlm.nih.gov/pub/geo/DATA/supplementary/samples/GSM1061nnn/GSM1061678/GSM1061678_RY-139.CEL.gz
GSM1061679_gHvxb455.CEL	GSE43378	Glioma_patient_19	Kyoto_Prefectural_University_of_Medicine	Female	18	60	dead	111			GPL570	GSM1061679	ftp://ftp.ncbi.nlm.nih.gov/pub/geo/DATA/supplementary/samples/GSM1061nnn/GSM1061679/GSM1061679_gHvxb455.CEL.gz
GSM1061680_SJJNE056.CEL	GSE43378	Glioma_patient_20	Kyoto_Prefectural_University_of_Medicine	Male	45	60	dead	261			GPL570	GSM1061680	ftp://ftp.ncbi.nlm.nih.gov/pub/geo/DATA/supplementary/samples/GSM1061nnn/GSM1061680/GSM1061680_SJJNE056.CEL.gz
GSM1061681_gdKJL617.CEL	GSE43378	Glioma_patient_21	Kyoto_Prefectural_University_of_Medicine	Male	62	70	dead	347			GPL570	GSM1061681	ftp://ftp.ncbi.nlm.nih.gov/pub/geo/DATA/supplementary/samples/GSM1061nnn/GSM1061681/GSM1061681_gdKJL617.CEL.gz
GSM1061682_RY-305.CEL	GSE43378	Glioma_patient_22	Kyoto_Prefectural_University_of_Medicine	Male	54	40	dead	268			GPL570	GSM1061682	ftp://ftp.ncbi.nlm.nih.gov/pub/geo/DATA/supplementary/samples/GSM1061nnn/GSM1061682/GSM1061682_RY-305.CEL.gz
GSM1061683_RY-311.CEL	GSE43378	Glioma_patient_23	Kyoto_Prefectural_University_of_Medicine	Female	78	60	dead	350			GPL570	GSM1061683	ftp://ftp.ncbi.nlm.nih.gov/pub/geo/DATA/supplementary/samples/GSM1061nnn/GSM1061683/GSM1061683_RY-311.CEL.gz
GSM1061684_RY340.CEL	GSE43378	Glioma_patient_24	Kyoto_Prefectural_University_of_Medicine	Male	31	90	dead	525			GPL570	GSM1061684	ftp://ftp.ncbi.nlm.nih.gov/pub/geo/DATA/supplementary/samples/GSM1061nnn/GSM1061684/GSM1061684_RY340.CEL.gz
GSM1061687_RY348.CEL	GSE43378	Glioma_patient_27	Kyoto_Prefectural_University_of_Medicine	Male	71	80	dead	436			GPL570	GSM1061687	ftp://ftp.ncbi.nlm.nih.gov/pub/geo/DATA/supplementary/samples/GSM1061nnn/GSM1061687/GSM1061687_RY348.CEL.gz
GSM1061688_cvWvz529.CEL	GSE43378	Glioma_patient_28	Kyoto_Prefectural_University_of_Medicine	Female	64	50	dead	154			GPL570	GSM1061688	ftp://ftp.ncbi.nlm.nih.gov/pub/geo/DATA/supplementary/samples/GSM1061nnn/GSM1061688/GSM1061688_cvWvz529.CEL.gz
GSM1061691_LITgM533.CEL	GSE43378	Glioma_patient_31	Kyoto_Prefectural_University_of_Medicine	Male	80	80	dead	432			GPL570	GSM1061691	ftp://ftp.ncbi.nlm.nih.gov/pub/geo/DATA/supplementary/samples/GSM1061nnn/GSM1061691/GSM1061691_LITgM533.CEL.gz
GSM1061694_LKMqK563.CEL	GSE43378	Glioma_patient_34	Kyoto_Prefectural_University_of_Medicine	Male	28	70	dead	358			GPL570	GSM1061694	ftp://ftp.ncbi.nlm.nih.gov/pub/geo/DATA/supplementary/samples/GSM1061nnn/GSM1061694/GSM1061694_LKMqK563.CEL.gz
GSM1061695_TduFu602.CEL	GSE43378	Glioma_patient_35	Kyoto_Prefectural_University_of_Medicine	Female	67	90	dead	565			GPL570	GSM1061695	ftp://ftp.ncbi.nlm.nih.gov/pub/geo/DATA/supplementary/samples/GSM1061nnn/GSM1061695/GSM1061695_TduFu602.CEL.gz
GSM1061696_UOscd250.CEL	GSE43378	Glioma_patient_36	Kyoto_Prefectural_University_of_Medicine	Female	58	70	dead	20			GPL570	GSM1061696	ftp://ftp.ncbi.nlm.nih.gov/pub/geo/DATA/supplementary/samples/GSM1061nnn/GSM1061696/GSM1061696_UOscd250.CEL.gz
GSM1061698_AHsrW849.CEL	GSE43378	Glioma_patient_38	Kyoto_Prefectural_University_of_Medicine	Male	26	100	alive	1427			GPL570	GSM1061698	ftp://ftp.ncbi.nlm.nih.gov/pub/geo/DATA/supplementary/samples/GSM1061nnn/GSM1061698/GSM1061698_AHsrW849.CEL.gz
GSM1061699_SJIIL955.CEL	GSE43378	Glioma_patient_39	Kyoto_Prefectural_University_of_Medicine	Female	52	70	dead	33			GPL570	GSM1061699	ftp://ftp.ncbi.nlm.nih.gov/pub/geo/DATA/supplementary/samples/GSM1061nnn/GSM1061699/GSM1061699_SJIIL955.CEL.gz
GSM1061702_WOspz241.CEL	GSE43378	Glioma_patient_42	Kyoto_Prefectural_University_of_Medicine	Female	67	80	dead	323			GPL570	GSM1061702	ftp://ftp.ncbi.nlm.nih.gov/pub/geo/DATA/supplementary/samples/GSM1061nnn/GSM1061702/GSM1061702_WOspz241.CEL.gz
GSM1061703_NVlrS635.CEL	GSE43378	Glioma_patient_43	Kyoto_Prefectural_University_of_Medicine	Male	69	100	dead	811			GPL570	GSM1061703	ftp://ftp.ncbi.nlm.nih.gov/pub/geo/DATA/supplementary/samples/GSM1061nnn/GSM1061703/GSM1061703_NVlrS635.CEL.gz
GSM1061705_insoK426.CEL	GSE43378	Glioma_patient_45	Kyoto_Prefectural_University_of_Medicine	Male	74	80	dead	474			GPL570	GSM1061705	ftp://ftp.ncbi.nlm.nih.gov/pub/geo/DATA/supplementary/samples/GSM1061nnn/GSM1061705/GSM1061705_insoK426.CEL.gz
GSM1061708_CaVcc618.CEL	GSE43378	Glioma_patient_48	Kyoto_Prefectural_University_of_Medicine	Male	54	90	dead	587			GPL570	GSM1061708	ftp://ftp.ncbi.nlm.nih.gov/pub/geo/DATA/supplementary/samples/GSM1061nnn/GSM1061708/GSM1061708_CaVcc618.CEL.gz
GSM1061709_gWVVs200.CEL	GSE43378	Glioma_patient_49	Kyoto_Prefectural_University_of_Medicine	Male	77	90	dead	308			GPL570	GSM1061709	ftp://ftp.ncbi.nlm.nih.gov/pub/geo/DATA/supplementary/samples/GSM1061nnn/GSM1061709/GSM1061709_gWVVs200.CEL.gz
GSM1061710_dlsSM569.CEL	GSE43378	Glioma_patient_50	Kyoto_Prefectural_University_of_Medicine	Female	63	90	dead	144			GPL570	GSM1061710	ftp://ftp.ncbi.nlm.nih.gov/pub/geo/DATA/supplementary/samples/GSM1061nnn/GSM1061710/GSM1061710_dlsSM569.CEL.gz
GSM187154.cel	GSE7696	GBM_TMZ/radiotherapy(104)	CHUV	Male	56.2		dead	597	methylated		GPL570	GSM187154	ftp://ftp.ncbi.nlm.nih.gov/pub/geo/DATA/supplementary/samples/GSM187nnn/GSM187154/GSM187154.cel.gz
GSM187155.cel	GSE7696	GBM_TMZ/radiotherapy(106)	CHUV	Male	27.3		dead	312.9	unmethylated		GPL570	GSM187155	ftp://ftp.ncbi.nlm.nih.gov/pub/geo/DATA/supplementary/samples/GSM187nnn/GSM187155/GSM187155.cel.gz
GSM187157.cel	GSE7696	GBM_TMZ/radiotherapy(12)	CHUV	Male	37.9		dead	521.1	methylated		GPL570	GSM187157	ftp://ftp.ncbi.nlm.nih.gov/pub/geo/DATA/supplementary/samples/GSM187nnn/GSM187157/GSM187157.cel.gz
GSM187158.cel	GSE7696	GBM_TMZ/radiotherapy(1284)	CHUV	Female	48.2		dead	1396.5	methylated		GPL570	GSM187158	ftp://ftp.ncbi.nlm.nih.gov/pub/geo/DATA/supplementary/samples/GSM187nnn/GSM187158/GSM187158.cel.gz
GSM187159.cel	GSE7696	GBM_TMZ/radiotherapy(129)	CHUV	Male	48.9		dead	112.5	unmethylated		GPL570	GSM187159	ftp://ftp.ncbi.nlm.nih.gov/pub/geo/DATA/supplementary/samples/GSM187nnn/GSM187159/GSM187159.cel.gz
GSM187160.cel	GSE7696	GBM_TMZ/radiotherapy(1297)	CHUV	Male	36.4		dead	1791	methylated		GPL570	GSM187160	ftp://ftp.ncbi.nlm.nih.gov/pub/geo/DATA/supplementary/samples/GSM187nnn/GSM187160/GSM187160.cel.gz
GSM187161.cel	GSE7696	GBM_TMZ/radiotherapy(1308)	CHUV	Female	45		dead	512.1	methylated		GPL570	GSM187161	ftp://ftp.ncbi.nlm.nih.gov/pub/geo/DATA/supplementary/samples/GSM187nnn/GSM187161/GSM187161.cel.gz
GSM187162.cel	GSE7696	GBM_TMZ/radiotherapy(1317)	CHUV	Male	26.4		dead	498.3	unmethylated		GPL570	GSM187162	ftp://ftp.ncbi.nlm.nih.gov/pub/geo/DATA/supplementary/samples/GSM187nnn/GSM187162/GSM187162.cel.gz
GSM187163.cel	GSE7696	GBM_TMZ/radiotherapy(1357)	CHUV	Male	35.9		dead	846.6	methylated		GPL570	GSM187163	ftp://ftp.ncbi.nlm.nih.gov/pub/geo/DATA/supplementary/samples/GSM187nnn/GSM187163/GSM187163.cel.gz
GSM187164.cel	GSE7696	GBM_TMZ/radiotherapy(1360)	CHUV	Male	65		dead	273.3	methylated		GPL570	GSM187164	ftp://ftp.ncbi.nlm.nih.gov/pub/geo/DATA/supplementary/samples/GSM187nnn/GSM187164/GSM187164.cel.gz
GSM187165.cel	GSE7696	GBM_TMZ/radiotherapy(1399)	CHUV	Male	38.5		alive	1684.5	methylated		GPL570	GSM187165	ftp://ftp.ncbi.nlm.nih.gov/pub/geo/DATA/supplementary/samples/GSM187nnn/GSM187165/GSM187165.cel.gz
GSM187166.cel	GSE7696	GBM_TMZ/radiotherapy(1430)	CHUV	Male	37.3		dead	460.8	methylated		GPL570	GSM187166	ftp://ftp.ncbi.nlm.nih.gov/pub/geo/DATA/supplementary/samples/GSM187nnn/GSM187166/GSM187166.cel.gz
GSM187167.cel	GSE7696	GBM_TMZ/radiotherapy(1437)	CHUV	Male	48.3		dead	469.8	unmethylated		GPL570	GSM187167	ftp://ftp.ncbi.nlm.nih.gov/pub/geo/DATA/supplementary/samples/GSM187nnn/GSM187167/GSM187167.cel.gz
GSM187168.cel	GSE7696	GBM_TMZ/radiotherapy(1453)	CHUV	Female	53.3		dead	255.6	unmethylated		GPL570	GSM187168	ftp://ftp.ncbi.nlm.nih.gov/pub/geo/DATA/supplementary/samples/GSM187nnn/GSM187168/GSM187168.cel.gz
GSM187169.cel	GSE7696	GBM_radiotherapy(147)	CHUV	Male	49.4		dead	452.1	methylated		GPL570	GSM187169	ftp://ftp.ncbi.nlm.nih.gov/pub/geo/DATA/supplementary/samples/GSM187nnn/GSM187169/GSM187169.cel.gz
GSM187172.cel	GSE7696	GBM_radiotherapy(15)	CHUV	Female	45.4		dead	168.6	unmethylated		GPL570	GSM187172	ftp://ftp.ncbi.nlm.nih.gov/pub/geo/DATA/supplementary/samples/GSM187nnn/GSM187172/GSM187172.cel.gz
GSM187175.cel	GSE7696	GBM_TMZ/radiotherapy(157)	CHUV	Male	48.7		dead	241.8	unmethylated		GPL570	GSM187175	ftp://ftp.ncbi.nlm.nih.gov/pub/geo/DATA/supplementary/samples/GSM187nnn/GSM187175/GSM187175.cel.gz
GSM187176.cel	GSE7696	GBM_radiotherapy(159)	CHUV	Female	60.9		dead	434.1	unmethylated		GPL570	GSM187176	ftp://ftp.ncbi.nlm.nih.gov/pub/geo/DATA/supplementary/samples/GSM187nnn/GSM187176/GSM187176.cel.gz
GSM187177.cel	GSE7696	GBM_TMZ/radiotherapy(161)	CHUV	Male	53.4		dead	370.2	unmethylated		GPL570	GSM187177	ftp://ftp.ncbi.nlm.nih.gov/pub/geo/DATA/supplementary/samples/GSM187nnn/GSM187177/GSM187177.cel.gz
GSM187178.cel	GSE7696	GBM_TMZ/radiotherapy(1621)	CHUV	Male	61.8		dead	753.9	methylated		GPL570	GSM187178	ftp://ftp.ncbi.nlm.nih.gov/pub/geo/DATA/supplementary/samples/GSM187nnn/GSM187178/GSM187178.cel.gz
GSM187184.cel	GSE7696	GBM_TMZ/radiotherapy(190)	CHUV	Male	60.5		dead	520.2	methylated		GPL570	GSM187184	ftp://ftp.ncbi.nlm.nih.gov/pub/geo/DATA/supplementary/samples/GSM187nnn/GSM187184/GSM187184.cel.gz
GSM187185.cel	GSE7696	GBM_radiotherapy(211)	CHUV	Male	44.4		dead	262.5	methylated		GPL570	GSM187185	ftp://ftp.ncbi.nlm.nih.gov/pub/geo/DATA/supplementary/samples/GSM187nnn/GSM187185/GSM187185.cel.gz
GSM187187.cel	GSE7696	GBM_radiotherapy(218)	CHUV	Female	48.3		dead	487.5	methylated		GPL570	GSM187187	ftp://ftp.ncbi.nlm.nih.gov/pub/geo/DATA/supplementary/samples/GSM187nnn/GSM187187/GSM187187.cel.gz
GSM187188.cel	GSE7696	GBM_TMZ/radiotherapy(222)	CHUV	Female	61.6		dead	355.2	unmethylated		GPL570	GSM187188	ftp://ftp.ncbi.nlm.nih.gov/pub/geo/DATA/supplementary/samples/GSM187nnn/GSM187188/GSM187188.cel.gz
GSM187189.cel	GSE7696	GBM_TMZ/radiotherapy(236)	CHUV	Male	56.7		dead	317.7	unmethylated		GPL570	GSM187189	ftp://ftp.ncbi.nlm.nih.gov/pub/geo/DATA/supplementary/samples/GSM187nnn/GSM187189/GSM187189.cel.gz
GSM187190.cel	GSE7696	GBM_radiotherapy(242)	CHUV	Male	54.1		dead	430.2	unmethylated		GPL570	GSM187190	ftp://ftp.ncbi.nlm.nih.gov/pub/geo/DATA/supplementary/samples/GSM187nnn/GSM187190/GSM187190.cel.gz
GSM187191.cel	GSE7696	GBM_radiotherapy(246)	CHUV	Male	54.1		dead	690.9	methylated		GPL570	GSM187191	ftp://ftp.ncbi.nlm.nih.gov/pub/geo/DATA/supplementary/samples/GSM187nnn/GSM187191/GSM187191.cel.gz
GSM187192.cel	GSE7696	GBM_radiotherapy(254)	CHUV	Male	63.6		dead	225	unmethylated		GPL570	GSM187192	ftp://ftp.ncbi.nlm.nih.gov/pub/geo/DATA/supplementary/samples/GSM187nnn/GSM187192/GSM187192.cel.gz
GSM187193.cel	GSE7696	GBM_TMZ/radiotherapy(269)	CHUV	Male	61		dead	211.2	unmethylated		GPL570	GSM187193	ftp://ftp.ncbi.nlm.nih.gov/pub/geo/DATA/supplementary/samples/GSM187nnn/GSM187193/GSM187193.cel.gz
GSM187194.cel	GSE7696	GBM_TMZ/radiotherapy(274)	CHUV	Female	48.8		dead	275.4	unmethylated		GPL570	GSM187194	ftp://ftp.ncbi.nlm.nih.gov/pub/geo/DATA/supplementary/samples/GSM187nnn/GSM187194/GSM187194.cel.gz
GSM187195.cel	GSE7696	GBM_radiotherapy(283)	CHUV	Male	56.9		dead	225	methylated		GPL570	GSM187195	ftp://ftp.ncbi.nlm.nih.gov/pub/geo/DATA/supplementary/samples/GSM187nnn/GSM187195/GSM187195.cel.gz
GSM187196.cel	GSE7696	GBM_radiotherapy(284)	CHUV	Male	51.5		dead	802.2	methylated		GPL570	GSM187196	ftp://ftp.ncbi.nlm.nih.gov/pub/geo/DATA/supplementary/samples/GSM187nnn/GSM187196/GSM187196.cel.gz
GSM187197.cel	GSE7696	GBM_TMZ/radiotherapy(288)	CHUV	Male	44.5		alive	803.4	methylated		GPL570	GSM187197	ftp://ftp.ncbi.nlm.nih.gov/pub/geo/DATA/supplementary/samples/GSM187nnn/GSM187197/GSM187197.cel.gz
GSM187198.cel	GSE7696	GBM_TMZ/radiotherapy(30)	CHUV	Male	61		dead	208.2	methylated		GPL570	GSM187198	ftp://ftp.ncbi.nlm.nih.gov/pub/geo/DATA/supplementary/samples/GSM187nnn/GSM187198/GSM187198.cel.gz
GSM187199.cel	GSE7696	GBM_TMZ/radiotherapy(300)	CHUV	Male	47.1		dead	260.4	?		GPL570	GSM187199	ftp://ftp.ncbi.nlm.nih.gov/pub/geo/DATA/supplementary/samples/GSM187nnn/GSM187199/GSM187199.cel.gz
GSM187200.cel	GSE7696	GBM_radiotherapy(323)	CHUV	Male	53.3		dead	491.4	methylated		GPL570	GSM187200	ftp://ftp.ncbi.nlm.nih.gov/pub/geo/DATA/supplementary/samples/GSM187nnn/GSM187200/GSM187200.cel.gz
GSM187201.cel	GSE7696	GBM_radiotherapy(328)	CHUV	Male	62.7		dead	340.5	unmethylated		GPL570	GSM187201	ftp://ftp.ncbi.nlm.nih.gov/pub/geo/DATA/supplementary/samples/GSM187nnn/GSM187201/GSM187201.cel.gz
GSM187202.cel	GSE7696	GBM_TMZ/radiotherapy(344)	CHUV	Male	56.8		dead	491.4	unmethylated		GPL570	GSM187202	ftp://ftp.ncbi.nlm.nih.gov/pub/geo/DATA/supplementary/samples/GSM187nnn/GSM187202/GSM187202.cel.gz
GSM187203.cel	GSE7696	GBM_radiotherapy(345)	CHUV	Male	59.4		dead	166.8	methylated		GPL570	GSM187203	ftp://ftp.ncbi.nlm.nih.gov/pub/geo/DATA/supplementary/samples/GSM187nnn/GSM187203/GSM187203.cel.gz
GSM187204.cel	GSE7696	GBM_radiotherapy(349)	CHUV	Female	51.7		dead	424.2	methylated		GPL570	GSM187204	ftp://ftp.ncbi.nlm.nih.gov/pub/geo/DATA/supplementary/samples/GSM187nnn/GSM187204/GSM187204.cel.gz
GSM187205.cel	GSE7696	GBM_TMZ/radiotherapy(356bis)	CHUV	Male	32.4		dead	208.2	unmethylated		GPL570	GSM187205	ftp://ftp.ncbi.nlm.nih.gov/pub/geo/DATA/supplementary/samples/GSM187nnn/GSM187205/GSM187205.cel.gz
GSM187206.cel	GSE7696	GBM_TMZ/radiotherapy(360)	CHUV	Female	55.8		alive	686.7	methylated		GPL570	GSM187206	ftp://ftp.ncbi.nlm.nih.gov/pub/geo/DATA/supplementary/samples/GSM187nnn/GSM187206/GSM187206.cel.gz
GSM187207.cel	GSE7696	GBM_radiotherapy(390)	CHUV	Male	41.9		dead	469.8	unmethylated		GPL570	GSM187207	ftp://ftp.ncbi.nlm.nih.gov/pub/geo/DATA/supplementary/samples/GSM187nnn/GSM187207/GSM187207.cel.gz
GSM187208.cel	GSE7696	GBM_TMZ/radiotherapy(396)	CHUV	Male	49.8		alive	465.9	methylated		GPL570	GSM187208	ftp://ftp.ncbi.nlm.nih.gov/pub/geo/DATA/supplementary/samples/GSM187nnn/GSM187208/GSM187208.cel.gz
GSM187209.cel	GSE7696	GBM_radiotherapy(428)	CHUV	Male	57.1		dead	280.2	methylated		GPL570	GSM187209	ftp://ftp.ncbi.nlm.nih.gov/pub/geo/DATA/supplementary/samples/GSM187nnn/GSM187209/GSM187209.cel.gz
GSM187210.cel	GSE7696	GBM_TMZ/radiotherapy(444)	CHUV	Male	63.2		dead	193.5	methylated		GPL570	GSM187210	ftp://ftp.ncbi.nlm.nih.gov/pub/geo/DATA/supplementary/samples/GSM187nnn/GSM187210/GSM187210.cel.gz
GSM187211.cel	GSE7696	GBM_TMZ/radiotherapy(458)	CHUV	Female	50		dead	432.3	unmethylated		GPL570	GSM187211	ftp://ftp.ncbi.nlm.nih.gov/pub/geo/DATA/supplementary/samples/GSM187nnn/GSM187211/GSM187211.cel.gz
GSM187212.cel	GSE7696	GBM_TMZ/radiotherapy(461)	CHUV	Male	63.8		dead	442.2	unmethylated		GPL570	GSM187212	ftp://ftp.ncbi.nlm.nih.gov/pub/geo/DATA/supplementary/samples/GSM187nnn/GSM187212/GSM187212.cel.gz
GSM187213.cel	GSE7696	GBM_TMZ/radiotherapy(506)	CHUV	Male	57.3		dead	178.5	unmethylated		GPL570	GSM187213	ftp://ftp.ncbi.nlm.nih.gov/pub/geo/DATA/supplementary/samples/GSM187nnn/GSM187213/GSM187213.cel.gz
GSM187214.cel	GSE7696	GBM_radiotherapy(527)	CHUV	Female	52.6		alive	732.3	methylated		GPL570	GSM187214	ftp://ftp.ncbi.nlm.nih.gov/pub/geo/DATA/supplementary/samples/GSM187nnn/GSM187214/GSM187214.cel.gz
GSM187215.cel	GSE7696	GBM_TMZ/radiotherapy(528bis)	CHUV	Male	33.3		alive	734.1	unmethylated		GPL570	GSM187215	ftp://ftp.ncbi.nlm.nih.gov/pub/geo/DATA/supplementary/samples/GSM187nnn/GSM187215/GSM187215.cel.gz
GSM187216.cel	GSE7696	GBM_radiotherapy(534)	CHUV	Female	41.7		alive	698.7	methylated		GPL570	GSM187216	ftp://ftp.ncbi.nlm.nih.gov/pub/geo/DATA/supplementary/samples/GSM187nnn/GSM187216/GSM187216.cel.gz
GSM187217.cel	GSE7696	GBM_TMZ/radiotherapy(547)	CHUV	Male	43.1		dead	509.1	unmethylated		GPL570	GSM187217	ftp://ftp.ncbi.nlm.nih.gov/pub/geo/DATA/supplementary/samples/GSM187nnn/GSM187217/GSM187217.cel.gz
GSM187218.cel	GSE7696	GBM_radiotherapy(55)	CHUV	Male	49.9		dead	291	methylated		GPL570	GSM187218	ftp://ftp.ncbi.nlm.nih.gov/pub/geo/DATA/supplementary/samples/GSM187nnn/GSM187218/GSM187218.cel.gz
GSM187219.cel	GSE7696	GBM_TMZ/radiotherapy(558)	CHUV	Female	55.7		dead	171.6	unmethylated		GPL570	GSM187219	ftp://ftp.ncbi.nlm.nih.gov/pub/geo/DATA/supplementary/samples/GSM187nnn/GSM187219/GSM187219.cel.gz
GSM187220.cel	GSE7696	GBM_TMZ/radiotherapy(563)	CHUV	Male	52.8		dead	257.7	unmethylated		GPL570	GSM187220	ftp://ftp.ncbi.nlm.nih.gov/pub/geo/DATA/supplementary/samples/GSM187nnn/GSM187220/GSM187220.cel.gz
GSM187221.cel	GSE7696	GBM_radiotherapy(566)	CHUV	Male	43.9		dead	468.6	unmethylated		GPL570	GSM187221	ftp://ftp.ncbi.nlm.nih.gov/pub/geo/DATA/supplementary/samples/GSM187nnn/GSM187221/GSM187221.cel.gz
GSM187222.cel	GSE7696	GBM_TMZ/radiotherapy(57)	CHUV	Male	52.8		alive	1093.5	methylated		GPL570	GSM187222	ftp://ftp.ncbi.nlm.nih.gov/pub/geo/DATA/supplementary/samples/GSM187nnn/GSM187222/GSM187222.cel.gz
GSM187223.cel	GSE7696	GBM_radiotherapy(574)	CHUV	Female	44.5		dead	159	unmethylated		GPL570	GSM187223	ftp://ftp.ncbi.nlm.nih.gov/pub/geo/DATA/supplementary/samples/GSM187nnn/GSM187223/GSM187223.cel.gz
GSM187225.cel	GSE7696	GBM_radiotherapy(63)	CHUV	Male	48.7		dead	488.4	methylated		GPL570	GSM187225	ftp://ftp.ncbi.nlm.nih.gov/pub/geo/DATA/supplementary/samples/GSM187nnn/GSM187225/GSM187225.cel.gz
GSM187227.cel	GSE7696	GBM_radiotherapy(70)	CHUV	Male	52.7		alive	1008.6	?		GPL570	GSM187227	ftp://ftp.ncbi.nlm.nih.gov/pub/geo/DATA/supplementary/samples/GSM187nnn/GSM187227/GSM187227.cel.gz
GSM187228.cel	GSE7696	GBM_TMZ/radiotherapy(80)	CHUV	Female	46.7		dead	912.9	methylated		GPL570	GSM187228	ftp://ftp.ncbi.nlm.nih.gov/pub/geo/DATA/supplementary/samples/GSM187nnn/GSM187228/GSM187228.cel.gz
GSM187229.cel	GSE7696	GBM_radiotherapy(83)	CHUV	Male	49.1		dead	479.7	unmethylated		GPL570	GSM187229	ftp://ftp.ncbi.nlm.nih.gov/pub/geo/DATA/supplementary/samples/GSM187nnn/GSM187229/GSM187229.cel.gz
GSM187230.cel	GSE7696	GBM_radiotherapy(84)	CHUV	Male	53.8		dead	42.3	methylated		GPL570	GSM187230	ftp://ftp.ncbi.nlm.nih.gov/pub/geo/DATA/supplementary/samples/GSM187nnn/GSM187230/GSM187230.cel.gz
GSM187231.cel	GSE7696	GBM_TMZ/radiotherapy(90)	CHUV	Female	60.6		alive	893.1	methylated		GPL570	GSM187231	ftp://ftp.ncbi.nlm.nih.gov/pub/geo/DATA/supplementary/samples/GSM187nnn/GSM187231/GSM187231.cel.gz
GSM187232.cel	GSE7696	GBM_TMZ/radiotherapy(93)	CHUV	Male	70.3		dead	312.9	unmethylated		GPL570	GSM187232	ftp://ftp.ncbi.nlm.nih.gov/pub/geo/DATA/supplementary/samples/GSM187nnn/GSM187232/GSM187232.cel.gz
GSM187233.cel	GSE7696	GBM_radiotherapy(94bis)	CHUV	Male	58.7		dead	267.3	unmethylated		GPL570	GSM187233	ftp://ftp.ncbi.nlm.nih.gov/pub/geo/DATA/supplementary/samples/GSM187nnn/GSM187233/GSM187233.cel.gz
GSM187234.cel	GSE7696	GBM_radiotherapy(97)	CHUV	Female	62.3		dead	133.2	unmethylated		GPL570	GSM187234	ftp://ftp.ncbi.nlm.nih.gov/pub/geo/DATA/supplementary/samples/GSM187nnn/GSM187234/GSM187234.cel.gz
GSM187235.cel	GSE7696	GBM_TMZ/radiotherapy(ge197)	CHUV	Male	46.2		alive	1581	methylated		GPL570	GSM187235	ftp://ftp.ncbi.nlm.nih.gov/pub/geo/DATA/supplementary/samples/GSM187nnn/GSM187235/GSM187235.cel.gz
GSM187236.cel	GSE7696	GBM_TMZ/radiotherapy(ge205)	CHUV	Female	55.8		dead	693.6	methylated		GPL570	GSM187236	ftp://ftp.ncbi.nlm.nih.gov/pub/geo/DATA/supplementary/samples/GSM187nnn/GSM187236/GSM187236.cel.gz
GSM187183.cel	GSE7696	Re-recurrent_GBM_TMZ/radiotherapy(1869RR)	CHUV	Male	43.4		alive	2161.2	methylated		GPL570	GSM187183	ftp://ftp.ncbi.nlm.nih.gov/pub/geo/DATA/supplementary/samples/GSM187nnn/GSM187183/GSM187183.cel.gz
GSM187153.cel	GSE7696	Recurrent_GBM_TMZ/radiotherapy(100R)	CHUV	Male	64.1		dead	727.2	unmethylated		GPL570	GSM187153	ftp://ftp.ncbi.nlm.nih.gov/pub/geo/DATA/supplementary/samples/GSM187nnn/GSM187153/GSM187153.cel.gz
GSM187171.cel	GSE7696	Recurrent_GBM_TMZ/radiotherapy(1497R)	CHUV	Male	37.3		dead	460.8	methylated		GPL570	GSM187171	ftp://ftp.ncbi.nlm.nih.gov/pub/geo/DATA/supplementary/samples/GSM187nnn/GSM187171/GSM187171.cel.gz
GSM187174.cel	GSE7696	Recurrent_GBM_TMZ/radiotherapy(155R)	CHUV	Male	52.5		dead	626.7	methylated		GPL570	GSM187174	ftp://ftp.ncbi.nlm.nih.gov/pub/geo/DATA/supplementary/samples/GSM187nnn/GSM187174/GSM187174.cel.gz
GSM187179.cel	GSE7696	Recurrent_GBM_TMZ/radiotherapy(1622R)	CHUV	Male	61.8		dead	753.9	methylated		GPL570	GSM187179	ftp://ftp.ncbi.nlm.nih.gov/pub/geo/DATA/supplementary/samples/GSM187nnn/GSM187179/GSM187179.cel.gz
GSM187181.cel	GSE7696	Recurrent_GBM_TMZ/radiotherapy(1795R)	CHUV	Male	43.4		alive	2161.2	methylated		GPL570	GSM187181	ftp://ftp.ncbi.nlm.nih.gov/pub/geo/DATA/supplementary/samples/GSM187nnn/GSM187181/GSM187181.cel.gz
GSM187182.cel	GSE7696	Recurrent_GBM_TMZ/radiotherapy(1854R)	CHUV	Male	52		alive	1904.7	methylated		GPL570	GSM187182	ftp://ftp.ncbi.nlm.nih.gov/pub/geo/DATA/supplementary/samples/GSM187nnn/GSM187182/GSM187182.cel.gz
GSM187186.cel	GSE7696	Recurrent_GBM_radiotherapy(212R)	CHUV	Female	59.3		dead	486.6	unmethylated		GPL570	GSM187186	ftp://ftp.ncbi.nlm.nih.gov/pub/geo/DATA/supplementary/samples/GSM187nnn/GSM187186/GSM187186.cel.gz
GSM187224.cel	GSE7696	Recurrent_GBM_TMZ/radiotherapy(57R)	CHUV	Male	52.8		alive	1093.5	methylated		GPL570	GSM187224	ftp://ftp.ncbi.nlm.nih.gov/pub/geo/DATA/supplementary/samples/GSM187nnn/GSM187224/GSM187224.cel.gz
GSM187226.cel	GSE7696	Recurrent_GBM_TMZ/radiotherapy(65R)	CHUV	Female	46.5		dead	396.6	methylated		GPL570	GSM187226	ftp://ftp.ncbi.nlm.nih.gov/pub/geo/DATA/supplementary/samples/GSM187nnn/GSM187226/GSM187226.cel.gz
GSM97794.CEL	GSE4290	HF0024_U133P2	National_Cancer_Institute								GPL570	GSM97794	ftp://ftp.ncbi.nlm.nih.gov/pub/geo/DATA/supplementary/samples/GSM97nnn/GSM97794/GSM97794.CEL.gz
GSM97796.CEL	GSE4290	HF0031_U133P2	National_Cancer_Institute								GPL570	GSM97796	ftp://ftp.ncbi.nlm.nih.gov/pub/geo/DATA/supplementary/samples/GSM97nnn/GSM97796/GSM97796.CEL.gz
GSM97797.CEL	GSE4290	HF0050_U133P2	National_Cancer_Institute								GPL570	GSM97797	ftp://ftp.ncbi.nlm.nih.gov/pub/geo/DATA/supplementary/samples/GSM97nnn/GSM97797/GSM97797.CEL.gz
GSM97798.CEL	GSE4290	HF0066_U133P2	National_Cancer_Institute								GPL570	GSM97798	ftp://ftp.ncbi.nlm.nih.gov/pub/geo/DATA/supplementary/samples/GSM97nnn/GSM97798/GSM97798.CEL.gz
GSM97801.CEL	GSE4290	HF0089_U133P2	National_Cancer_Institute								GPL570	GSM97801	ftp://ftp.ncbi.nlm.nih.gov/pub/geo/DATA/supplementary/samples/GSM97nnn/GSM97801/GSM97801.CEL.gz
GSM97806.CEL	GSE4290	HF0138_U133P2	National_Cancer_Institute								GPL570	GSM97806	ftp://ftp.ncbi.nlm.nih.gov/pub/geo/DATA/supplementary/samples/GSM97nnn/GSM97806/GSM97806.CEL.gz
GSM97808.CEL	GSE4290	HF0142_U133P2	National_Cancer_Institute								GPL570	GSM97808	ftp://ftp.ncbi.nlm.nih.gov/pub/geo/DATA/supplementary/samples/GSM97nnn/GSM97808/GSM97808.CEL.gz
GSM97813.CEL	GSE4290	HF0180_U133P2	National_Cancer_Institute								GPL570	GSM97813	ftp://ftp.ncbi.nlm.nih.gov/pub/geo/DATA/supplementary/samples/GSM97nnn/GSM97813/GSM97813.CEL.gz
GSM97814.CEL	GSE4290	HF0184_U133P2	National_Cancer_Institute								GPL570	GSM97814	ftp://ftp.ncbi.nlm.nih.gov/pub/geo/DATA/supplementary/samples/GSM97nnn/GSM97814/GSM97814.CEL.gz
GSM97818.CEL	GSE4290	HF0212_U133P2	National_Cancer_Institute								GPL570	GSM97818	ftp://ftp.ncbi.nlm.nih.gov/pub/geo/DATA/supplementary/samples/GSM97nnn/GSM97818/GSM97818.CEL.gz
GSM97819.CEL	GSE4290	HF0218_U133P2	National_Cancer_Institute								GPL570	GSM97819	ftp://ftp.ncbi.nlm.nih.gov/pub/geo/DATA/supplementary/samples/GSM97nnn/GSM97819/GSM97819.CEL.gz
GSM97821.CEL	GSE4290	HF0244_U133P2	National_Cancer_Institute								GPL570	GSM97821	ftp://ftp.ncbi.nlm.nih.gov/pub/geo/DATA/supplementary/samples/GSM97nnn/GSM97821/GSM97821.CEL.gz
GSM97829.CEL	GSE4290	HF0316_U133P2	National_Cancer_Institute								GPL570	GSM97829	ftp://ftp.ncbi.nlm.nih.gov/pub/geo/DATA/supplementary/samples/GSM97nnn/GSM97829/GSM97829.CEL.gz
GSM97832.CEL	GSE4290	HF0350_U133P2	National_Cancer_Institute								GPL570	GSM97832	ftp://ftp.ncbi.nlm.nih.gov/pub/geo/DATA/supplementary/samples/GSM97nnn/GSM97832/GSM97832.CEL.gz
GSM97839.CEL	GSE4290	HF0460_U133P2	National_Cancer_Institute								GPL570	GSM97839	ftp://ftp.ncbi.nlm.nih.gov/pub/geo/DATA/supplementary/samples/GSM97nnn/GSM97839/GSM97839.CEL.gz
GSM97844.CEL	GSE4290	HF0505_U133P2	National_Cancer_Institute								GPL570	GSM97844	ftp://ftp.ncbi.nlm.nih.gov/pub/geo/DATA/supplementary/samples/GSM97nnn/GSM97844/GSM97844.CEL.gz
GSM97847.CEL	GSE4290	HF0520_U133P2	National_Cancer_Institute								GPL570	GSM97847	ftp://ftp.ncbi.nlm.nih.gov/pub/geo/DATA/supplementary/samples/GSM97nnn/GSM97847/GSM97847.CEL.gz
GSM97851.CEL	GSE4290	HF0543_U133P2	National_Cancer_Institute								GPL570	GSM97851	ftp://ftp.ncbi.nlm.nih.gov/pub/geo/DATA/supplementary/samples/GSM97nnn/GSM97851/GSM97851.CEL.gz
GSM97852.CEL	GSE4290	HF0583_U133P2	National_Cancer_Institute								GPL570	GSM97852	ftp://ftp.ncbi.nlm.nih.gov/pub/geo/DATA/supplementary/samples/GSM97nnn/GSM97852/GSM97852.CEL.gz
GSM97856.CEL	GSE4290	HF0627_U133P2	National_Cancer_Institute								GPL570	GSM97856	ftp://ftp.ncbi.nlm.nih.gov/pub/geo/DATA/supplementary/samples/GSM97nnn/GSM97856/GSM97856.CEL.gz
GSM97859.CEL	GSE4290	HF0654_U133P2	National_Cancer_Institute								GPL570	GSM97859	ftp://ftp.ncbi.nlm.nih.gov/pub/geo/DATA/supplementary/samples/GSM97nnn/GSM97859/GSM97859.CEL.gz
GSM97861.CEL	GSE4290	HF0702_U133P2	National_Cancer_Institute								GPL570	GSM97861	ftp://ftp.ncbi.nlm.nih.gov/pub/geo/DATA/supplementary/samples/GSM97nnn/GSM97861/GSM97861.CEL.gz
GSM97863.CEL	GSE4290	HF0790_U133P2	National_Cancer_Institute								GPL570	GSM97863	ftp://ftp.ncbi.nlm.nih.gov/pub/geo/DATA/supplementary/samples/GSM97nnn/GSM97863/GSM97863.CEL.gz
GSM97869.CEL	GSE4290	HF0850_U133P2	National_Cancer_Institute								GPL570	GSM97869	ftp://ftp.ncbi.nlm.nih.gov/pub/geo/DATA/supplementary/samples/GSM97nnn/GSM97869/GSM97869.CEL.gz
GSM97870.CEL	GSE4290	HF0855_U133P2	National_Cancer_Institute								GPL570	GSM97870	ftp://ftp.ncbi.nlm.nih.gov/pub/geo/DATA/supplementary/samples/GSM97nnn/GSM97870/GSM97870.CEL.gz
GSM97871.CEL	GSE4290	HF0894_U133P2	National_Cancer_Institute								GPL570	GSM97871	ftp://ftp.ncbi.nlm.nih.gov/pub/geo/DATA/supplementary/samples/GSM97nnn/GSM97871/GSM97871.CEL.gz
GSM97877.CEL	GSE4290	HF0936_U133P2	National_Cancer_Institute								GPL570	GSM97877	ftp://ftp.ncbi.nlm.nih.gov/pub/geo/DATA/supplementary/samples/GSM97nnn/GSM97877/GSM97877.CEL.gz
GSM97882.CEL	GSE4290	HF0963_U133P2	National_Cancer_Institute								GPL570	GSM97882	ftp://ftp.ncbi.nlm.nih.gov/pub/geo/DATA/supplementary/samples/GSM97nnn/GSM97882/GSM97882.CEL.gz
GSM97885.CEL	GSE4290	HF0982_U133P2	National_Cancer_Institute								GPL570	GSM97885	ftp://ftp.ncbi.nlm.nih.gov/pub/geo/DATA/supplementary/samples/GSM97nnn/GSM97885/GSM97885.CEL.gz
GSM97886.CEL	GSE4290	HF0986_U133P2	National_Cancer_Institute								GPL570	GSM97886	ftp://ftp.ncbi.nlm.nih.gov/pub/geo/DATA/supplementary/samples/GSM97nnn/GSM97886/GSM97886.CEL.gz
GSM97887.CEL	GSE4290	HF0990_U133P2	National_Cancer_Institute								GPL570	GSM97887	ftp://ftp.ncbi.nlm.nih.gov/pub/geo/DATA/supplementary/samples/GSM97nnn/GSM97887/GSM97887.CEL.gz
GSM97888.CEL	GSE4290	HF0992_U133P2	National_Cancer_Institute								GPL570	GSM97888	ftp://ftp.ncbi.nlm.nih.gov/pub/geo/DATA/supplementary/samples/GSM97nnn/GSM97888/GSM97888.CEL.gz
GSM97889.CEL	GSE4290	HF0996_U133P2	National_Cancer_Institute								GPL570	GSM97889	ftp://ftp.ncbi.nlm.nih.gov/pub/geo/DATA/supplementary/samples/GSM97nnn/GSM97889/GSM97889.CEL.gz
GSM97891.CEL	GSE4290	HF1057_U133P2	National_Cancer_Institute								GPL570	GSM97891	ftp://ftp.ncbi.nlm.nih.gov/pub/geo/DATA/supplementary/samples/GSM97nnn/GSM97891/GSM97891.CEL.gz
GSM97892.CEL	GSE4290	HF1058_U133P2	National_Cancer_Institute								GPL570	GSM97892	ftp://ftp.ncbi.nlm.nih.gov/pub/geo/DATA/supplementary/samples/GSM97nnn/GSM97892/GSM97892.CEL.gz
GSM97893.CEL	GSE4290	HF1077_U133P2	National_Cancer_Institute								GPL570	GSM97893	ftp://ftp.ncbi.nlm.nih.gov/pub/geo/DATA/supplementary/samples/GSM97nnn/GSM97893/GSM97893.CEL.gz
GSM97894.CEL	GSE4290	HF1078_U133P2	National_Cancer_Institute								GPL570	GSM97894	ftp://ftp.ncbi.nlm.nih.gov/pub/geo/DATA/supplementary/samples/GSM97nnn/GSM97894/GSM97894.CEL.gz
GSM97895.CEL	GSE4290	HF1097_U133P2	National_Cancer_Institute								GPL570	GSM97895	ftp://ftp.ncbi.nlm.nih.gov/pub/geo/DATA/supplementary/samples/GSM97nnn/GSM97895/GSM97895.CEL.gz
GSM97896.CEL	GSE4290	HF1122_U133P2	National_Cancer_Institute								GPL570	GSM97896	ftp://ftp.ncbi.nlm.nih.gov/pub/geo/DATA/supplementary/samples/GSM97nnn/GSM97896/GSM97896.CEL.gz
GSM97898.CEL	GSE4290	HF1137_U133P2	National_Cancer_Institute								GPL570	GSM97898	ftp://ftp.ncbi.nlm.nih.gov/pub/geo/DATA/supplementary/samples/GSM97nnn/GSM97898/GSM97898.CEL.gz
GSM97903.CEL	GSE4290	HF1178_U133P2	National_Cancer_Institute								GPL570	GSM97903	ftp://ftp.ncbi.nlm.nih.gov/pub/geo/DATA/supplementary/samples/GSM97nnn/GSM97903/GSM97903.CEL.gz
GSM97905.CEL	GSE4290	HF1186_U133P2	National_Cancer_Institute								GPL570	GSM97905	ftp://ftp.ncbi.nlm.nih.gov/pub/geo/DATA/supplementary/samples/GSM97nnn/GSM97905/GSM97905.CEL.gz
GSM97906.CEL	GSE4290	HF1191_U133P2	National_Cancer_Institute								GPL570	GSM97906	ftp://ftp.ncbi.nlm.nih.gov/pub/geo/DATA/supplementary/samples/GSM97nnn/GSM97906/GSM97906.CEL.gz
GSM97908.CEL	GSE4290	HF1220_U133P2	National_Cancer_Institute								GPL570	GSM97908	ftp://ftp.ncbi.nlm.nih.gov/pub/geo/DATA/supplementary/samples/GSM97nnn/GSM97908/GSM97908.CEL.gz
GSM97912.CEL	GSE4290	HF1242_U133P2	National_Cancer_Institute								GPL570	GSM97912	ftp://ftp.ncbi.nlm.nih.gov/pub/geo/DATA/supplementary/samples/GSM97nnn/GSM97912/GSM97912.CEL.gz
GSM97914.CEL	GSE4290	HF1255_U133P2	National_Cancer_Institute								GPL570	GSM97914	ftp://ftp.ncbi.nlm.nih.gov/pub/geo/DATA/supplementary/samples/GSM97nnn/GSM97914/GSM97914.CEL.gz
GSM97915.CEL	GSE4290	HF1262_U133P2	National_Cancer_Institute								GPL570	GSM97915	ftp://ftp.ncbi.nlm.nih.gov/pub/geo/DATA/supplementary/samples/GSM97nnn/GSM97915/GSM97915.CEL.gz
GSM97917.CEL	GSE4290	HF1280_U133P2	National_Cancer_Institute								GPL570	GSM97917	ftp://ftp.ncbi.nlm.nih.gov/pub/geo/DATA/supplementary/samples/GSM97nnn/GSM97917/GSM97917.CEL.gz
GSM97918.CEL	GSE4290	HF1286_U133P2	National_Cancer_Institute								GPL570	GSM97918	ftp://ftp.ncbi.nlm.nih.gov/pub/geo/DATA/supplementary/samples/GSM97nnn/GSM97918/GSM97918.CEL.gz
GSM97919.CEL	GSE4290	HF1292_U133P2	National_Cancer_Institute								GPL570	GSM97919	ftp://ftp.ncbi.nlm.nih.gov/pub/geo/DATA/supplementary/samples/GSM97nnn/GSM97919/GSM97919.CEL.gz
GSM97922.CEL	GSE4290	HF1318_U133P2	National_Cancer_Institute								GPL570	GSM97922	ftp://ftp.ncbi.nlm.nih.gov/pub/geo/DATA/supplementary/samples/GSM97nnn/GSM97922/GSM97922.CEL.gz
GSM97924.CEL	GSE4290	HF1326_U133P2	National_Cancer_Institute								GPL570	GSM97924	ftp://ftp.ncbi.nlm.nih.gov/pub/geo/DATA/supplementary/samples/GSM97nnn/GSM97924/GSM97924.CEL.gz
GSM97926.CEL	GSE4290	HF1338_U133P2	National_Cancer_Institute								GPL570	GSM97926	ftp://ftp.ncbi.nlm.nih.gov/pub/geo/DATA/supplementary/samples/GSM97nnn/GSM97926/GSM97926.CEL.gz
GSM97930.CEL	GSE4290	HF1356_U133P2	National_Cancer_Institute								GPL570	GSM97930	ftp://ftp.ncbi.nlm.nih.gov/pub/geo/DATA/supplementary/samples/GSM97nnn/GSM97930/GSM97930.CEL.gz
GSM97931.CEL	GSE4290	HF1357_U133P2	National_Cancer_Institute								GPL570	GSM97931	ftp://ftp.ncbi.nlm.nih.gov/pub/geo/DATA/supplementary/samples/GSM97nnn/GSM97931/GSM97931.CEL.gz
GSM97935.CEL	GSE4290	HF1382_U133P2	National_Cancer_Institute								GPL570	GSM97935	ftp://ftp.ncbi.nlm.nih.gov/pub/geo/DATA/supplementary/samples/GSM97nnn/GSM97935/GSM97935.CEL.gz
GSM97936.CEL	GSE4290	HF1397_U133P2	National_Cancer_Institute								GPL570	GSM97936	ftp://ftp.ncbi.nlm.nih.gov/pub/geo/DATA/supplementary/samples/GSM97nnn/GSM97936/GSM97936.CEL.gz
GSM97938.CEL	GSE4290	HF1409_U133P2	National_Cancer_Institute								GPL570	GSM97938	ftp://ftp.ncbi.nlm.nih.gov/pub/geo/DATA/supplementary/samples/GSM97nnn/GSM97938/GSM97938.CEL.gz
GSM97940.CEL	GSE4290	HF1458_U133P2	National_Cancer_Institute								GPL570	GSM97940	ftp://ftp.ncbi.nlm.nih.gov/pub/geo/DATA/supplementary/samples/GSM97nnn/GSM97940/GSM97940.CEL.gz
GSM97942.CEL	GSE4290	HF1475_U133P2	National_Cancer_Institute								GPL570	GSM97942	ftp://ftp.ncbi.nlm.nih.gov/pub/geo/DATA/supplementary/samples/GSM97nnn/GSM97942/GSM97942.CEL.gz
GSM97945.CEL	GSE4290	HF1490_U133P2	National_Cancer_Institute								GPL570	GSM97945	ftp://ftp.ncbi.nlm.nih.gov/pub/geo/DATA/supplementary/samples/GSM97nnn/GSM97945/GSM97945.CEL.gz
GSM97946.CEL	GSE4290	HF1492_U133P2	National_Cancer_Institute								GPL570	GSM97946	ftp://ftp.ncbi.nlm.nih.gov/pub/geo/DATA/supplementary/samples/GSM97nnn/GSM97946/GSM97946.CEL.gz
GSM97948.CEL	GSE4290	HF1494_U133P2	National_Cancer_Institute								GPL570	GSM97948	ftp://ftp.ncbi.nlm.nih.gov/pub/geo/DATA/supplementary/samples/GSM97nnn/GSM97948/GSM97948.CEL.gz
GSM97950.CEL	GSE4290	HF1509_U133P2	National_Cancer_Institute								GPL570	GSM97950	ftp://ftp.ncbi.nlm.nih.gov/pub/geo/DATA/supplementary/samples/GSM97nnn/GSM97950/GSM97950.CEL.gz
GSM97952.CEL	GSE4290	HF1517_U133P2	National_Cancer_Institute								GPL570	GSM97952	ftp://ftp.ncbi.nlm.nih.gov/pub/geo/DATA/supplementary/samples/GSM97nnn/GSM97952/GSM97952.CEL.gz
GSM97953.CEL	GSE4290	HF1534_U133P2	National_Cancer_Institute								GPL570	GSM97953	ftp://ftp.ncbi.nlm.nih.gov/pub/geo/DATA/supplementary/samples/GSM97nnn/GSM97953/GSM97953.CEL.gz
GSM97954.CEL	GSE4290	HF1538_U133P2	National_Cancer_Institute								GPL570	GSM97954	ftp://ftp.ncbi.nlm.nih.gov/pub/geo/DATA/supplementary/samples/GSM97nnn/GSM97954/GSM97954.CEL.gz
GSM97955.CEL	GSE4290	HF1540_U133P2	National_Cancer_Institute								GPL570	GSM97955	ftp://ftp.ncbi.nlm.nih.gov/pub/geo/DATA/supplementary/samples/GSM97nnn/GSM97955/GSM97955.CEL.gz
GSM97959.CEL	GSE4290	HF1585_U133P2	National_Cancer_Institute								GPL570	GSM97959	ftp://ftp.ncbi.nlm.nih.gov/pub/geo/DATA/supplementary/samples/GSM97nnn/GSM97959/GSM97959.CEL.gz
GSM97961.CEL	GSE4290	HF1589_U133P2	National_Cancer_Institute								GPL570	GSM97961	ftp://ftp.ncbi.nlm.nih.gov/pub/geo/DATA/supplementary/samples/GSM97nnn/GSM97961/GSM97961.CEL.gz
GSM97963.CEL	GSE4290	HF1608_U133P2	National_Cancer_Institute								GPL570	GSM97963	ftp://ftp.ncbi.nlm.nih.gov/pub/geo/DATA/supplementary/samples/GSM97nnn/GSM97963/GSM97963.CEL.gz
GSM97965.CEL	GSE4290	HF1618_U133P2	National_Cancer_Institute								GPL570	GSM97965	ftp://ftp.ncbi.nlm.nih.gov/pub/geo/DATA/supplementary/samples/GSM97nnn/GSM97965/GSM97965.CEL.gz
GSM97966.CEL	GSE4290	HF1628_U133P2	National_Cancer_Institute								GPL570	GSM97966	ftp://ftp.ncbi.nlm.nih.gov/pub/geo/DATA/supplementary/samples/GSM97nnn/GSM97966/GSM97966.CEL.gz
GSM97967.CEL	GSE4290	HF1640_U133P2	National_Cancer_Institute								GPL570	GSM97967	ftp://ftp.ncbi.nlm.nih.gov/pub/geo/DATA/supplementary/samples/GSM97nnn/GSM97967/GSM97967.CEL.gz
GSM97968.CEL	GSE4290	HF1667_U133P2	National_Cancer_Institute								GPL570	GSM97968	ftp://ftp.ncbi.nlm.nih.gov/pub/geo/DATA/supplementary/samples/GSM97nnn/GSM97968/GSM97968.CEL.gz
GSM97969.CEL	GSE4290	HF1671_U133P2	National_Cancer_Institute								GPL570	GSM97969	ftp://ftp.ncbi.nlm.nih.gov/pub/geo/DATA/supplementary/samples/GSM97nnn/GSM97969/GSM97969.CEL.gz
GSM97971.CEL	GSE4290	HF1702_U133P2	National_Cancer_Institute								GPL570	GSM97971	ftp://ftp.ncbi.nlm.nih.gov/pub/geo/DATA/supplementary/samples/GSM97nnn/GSM97971/GSM97971.CEL.gz
GSM405213.CEL	GSE16011	glioma_56	Erasmus_MC	Male	44.09						GPL8542	GSM405213	ftp://ftp.ncbi.nlm.nih.gov/pub/geo/DATA/supplementary/samples/GSM405nnn/GSM405213/GSM405213.CEL.gz
GSM405214.CEL	GSE16011	glioma_60	Erasmus_MC	Male	37.84						GPL8542	GSM405214	ftp://ftp.ncbi.nlm.nih.gov/pub/geo/DATA/supplementary/samples/GSM405nnn/GSM405214/GSM405214.CEL.gz
GSM405215.CEL	GSE16011	glioma_62	Erasmus_MC	Male	51.44						GPL8542	GSM405215	ftp://ftp.ncbi.nlm.nih.gov/pub/geo/DATA/supplementary/samples/GSM405nnn/GSM405215/GSM405215.CEL.gz
GSM405216.CEL	GSE16011	glioma_63	Erasmus_MC	Male	52.06						GPL8542	GSM405216	ftp://ftp.ncbi.nlm.nih.gov/pub/geo/DATA/supplementary/samples/GSM405nnn/GSM405216/GSM405216.CEL.gz
GSM405217.CEL	GSE16011	glioma_64	Erasmus_MC	Male	33.2						GPL8542	GSM405217	ftp://ftp.ncbi.nlm.nih.gov/pub/geo/DATA/supplementary/samples/GSM405nnn/GSM405217/GSM405217.CEL.gz
GSM405218.CEL	GSE16011	glioma_66	Erasmus_MC	Male	32.36						GPL8542	GSM405218	ftp://ftp.ncbi.nlm.nih.gov/pub/geo/DATA/supplementary/samples/GSM405nnn/GSM405218/GSM405218.CEL.gz
GSM405219.CEL	GSE16011	glioma_67	Erasmus_MC	Male	57.25						GPL8542	GSM405219	ftp://ftp.ncbi.nlm.nih.gov/pub/geo/DATA/supplementary/samples/GSM405nnn/GSM405219/GSM405219.CEL.gz
GSM405220.CEL	GSE16011	glioma_72	Erasmus_MC	Male	54.12						GPL8542	GSM405220	ftp://ftp.ncbi.nlm.nih.gov/pub/geo/DATA/supplementary/samples/GSM405nnn/GSM405220/GSM405220.CEL.gz
GSM405221.CEL	GSE16011	glioma_73	Erasmus_MC	Male	55.52						GPL8542	GSM405221	ftp://ftp.ncbi.nlm.nih.gov/pub/geo/DATA/supplementary/samples/GSM405nnn/GSM405221/GSM405221.CEL.gz
GSM405222.CEL	GSE16011	glioma_77	Erasmus_MC	Male	54.06						GPL8542	GSM405222	ftp://ftp.ncbi.nlm.nih.gov/pub/geo/DATA/supplementary/samples/GSM405nnn/GSM405222/GSM405222.CEL.gz
GSM405223.CEL	GSE16011	glioma_80	Erasmus_MC	Female	53.26						GPL8542	GSM405223	ftp://ftp.ncbi.nlm.nih.gov/pub/geo/DATA/supplementary/samples/GSM405nnn/GSM405223/GSM405223.CEL.gz
GSM405224.CEL	GSE16011	glioma_81	Erasmus_MC	Male	47.74						GPL8542	GSM405224	ftp://ftp.ncbi.nlm.nih.gov/pub/geo/DATA/supplementary/samples/GSM405nnn/GSM405224/GSM405224.CEL.gz
GSM405228.CEL	GSE16011	glioma_87	Erasmus_MC	Male	45.71						GPL8542	GSM405228	ftp://ftp.ncbi.nlm.nih.gov/pub/geo/DATA/supplementary/samples/GSM405nnn/GSM405228/GSM405228.CEL.gz
GSM405229.CEL	GSE16011	glioma_89	Erasmus_MC	Female	54.18						GPL8542	GSM405229	ftp://ftp.ncbi.nlm.nih.gov/pub/geo/DATA/supplementary/samples/GSM405nnn/GSM405229/GSM405229.CEL.gz
GSM405230.CEL	GSE16011	glioma_90	Erasmus_MC	Female	63.33						GPL8542	GSM405230	ftp://ftp.ncbi.nlm.nih.gov/pub/geo/DATA/supplementary/samples/GSM405nnn/GSM405230/GSM405230.CEL.gz
GSM405231.CEL	GSE16011	glioma_92	Erasmus_MC	Female	62.96						GPL8542	GSM405231	ftp://ftp.ncbi.nlm.nih.gov/pub/geo/DATA/supplementary/samples/GSM405nnn/GSM405231/GSM405231.CEL.gz
GSM405232.CEL	GSE16011	glioma_98	Erasmus_MC	Male	35.7						GPL8542	GSM405232	ftp://ftp.ncbi.nlm.nih.gov/pub/geo/DATA/supplementary/samples/GSM405nnn/GSM405232/GSM405232.CEL.gz
GSM405233.CEL	GSE16011	glioma_99	Erasmus_MC	Male	51.64						GPL8542	GSM405233	ftp://ftp.ncbi.nlm.nih.gov/pub/geo/DATA/supplementary/samples/GSM405nnn/GSM405233/GSM405233.CEL.gz
GSM405234.CEL	GSE16011	glioma_101	Erasmus_MC	Female	57.68						GPL8542	GSM405234	ftp://ftp.ncbi.nlm.nih.gov/pub/geo/DATA/supplementary/samples/GSM405nnn/GSM405234/GSM405234.CEL.gz
GSM405235.CEL	GSE16011	glioma_104	Erasmus_MC	Male	71.09						GPL8542	GSM405235	ftp://ftp.ncbi.nlm.nih.gov/pub/geo/DATA/supplementary/samples/GSM405nnn/GSM405235/GSM405235.CEL.gz
GSM405236.cel	GSE16011	glioma_105	Erasmus_MC	Male	52.2						GPL8542	GSM405236	ftp://ftp.ncbi.nlm.nih.gov/pub/geo/DATA/supplementary/samples/GSM405nnn/GSM405236/GSM405236.cel.gz
GSM405237.CEL	GSE16011	glioma_107	Erasmus_MC	Male	51.17						GPL8542	GSM405237	ftp://ftp.ncbi.nlm.nih.gov/pub/geo/DATA/supplementary/samples/GSM405nnn/GSM405237/GSM405237.CEL.gz
GSM405238.CEL	GSE16011	glioma_111	Erasmus_MC	Male	37.25						GPL8542	GSM405238	ftp://ftp.ncbi.nlm.nih.gov/pub/geo/DATA/supplementary/samples/GSM405nnn/GSM405238/GSM405238.CEL.gz
GSM405239.CEL	GSE16011	glioma_112	Erasmus_MC	Female	73.65						GPL8542	GSM405239	ftp://ftp.ncbi.nlm.nih.gov/pub/geo/DATA/supplementary/samples/GSM405nnn/GSM405239/GSM405239.CEL.gz
GSM405240.CEL	GSE16011	glioma_113	Erasmus_MC	Male	33.09						GPL8542	GSM405240	ftp://ftp.ncbi.nlm.nih.gov/pub/geo/DATA/supplementary/samples/GSM405nnn/GSM405240/GSM405240.CEL.gz
GSM405241.CEL	GSE16011	glioma_117	Erasmus_MC	Male	55.98						GPL8542	GSM405241	ftp://ftp.ncbi.nlm.nih.gov/pub/geo/DATA/supplementary/samples/GSM405nnn/GSM405241/GSM405241.CEL.gz
GSM405242.CEL	GSE16011	glioma_119	Erasmus_MC	Male	30.33						GPL8542	GSM405242	ftp://ftp.ncbi.nlm.nih.gov/pub/geo/DATA/supplementary/samples/GSM405nnn/GSM405242/GSM405242.CEL.gz
GSM405243.CEL	GSE16011	glioma_120	Erasmus_MC	Male	61.33						GPL8542	GSM405243	ftp://ftp.ncbi.nlm.nih.gov/pub/geo/DATA/supplementary/samples/GSM405nnn/GSM405243/GSM405243.CEL.gz
GSM405244.cel	GSE16011	glioma_123	Erasmus_MC	Male	29.55						GPL8542	GSM405244	ftp://ftp.ncbi.nlm.nih.gov/pub/geo/DATA/supplementary/samples/GSM405nnn/GSM405244/GSM405244.cel.gz
GSM405245.CEL	GSE16011	glioma_126	Erasmus_MC	Male	37.98						GPL8542	GSM405245	ftp://ftp.ncbi.nlm.nih.gov/pub/geo/DATA/supplementary/samples/GSM405nnn/GSM405245/GSM405245.CEL.gz
GSM405246.CEL	GSE16011	glioma_130	Erasmus_MC	Male	32.59						GPL8542	GSM405246	ftp://ftp.ncbi.nlm.nih.gov/pub/geo/DATA/supplementary/samples/GSM405nnn/GSM405246/GSM405246.CEL.gz
GSM405247.CEL	GSE16011	glioma_131	Erasmus_MC	Male	39.36						GPL8542	GSM405247	ftp://ftp.ncbi.nlm.nih.gov/pub/geo/DATA/supplementary/samples/GSM405nnn/GSM405247/GSM405247.CEL.gz
GSM405248.CEL	GSE16011	glioma_132	Erasmus_MC	Male	55.2						GPL8542	GSM405248	ftp://ftp.ncbi.nlm.nih.gov/pub/geo/DATA/supplementary/samples/GSM405nnn/GSM405248/GSM405248.CEL.gz
GSM405249.CEL	GSE16011	glioma_133	Erasmus_MC	Male	23.02						GPL8542	GSM405249	ftp://ftp.ncbi.nlm.nih.gov/pub/geo/DATA/supplementary/samples/GSM405nnn/GSM405249/GSM405249.CEL.gz
GSM405251.CEL	GSE16011	glioma_136	Erasmus_MC	Female	26.17						GPL8542	GSM405251	ftp://ftp.ncbi.nlm.nih.gov/pub/geo/DATA/supplementary/samples/GSM405nnn/GSM405251/GSM405251.CEL.gz
GSM405252.CEL	GSE16011	glioma_138	Erasmus_MC	Male	68.04						GPL8542	GSM405252	ftp://ftp.ncbi.nlm.nih.gov/pub/geo/DATA/supplementary/samples/GSM405nnn/GSM405252/GSM405252.CEL.gz
GSM405253.CEL	GSE16011	glioma_139	Erasmus_MC	Male	34.84						GPL8542	GSM405253	ftp://ftp.ncbi.nlm.nih.gov/pub/geo/DATA/supplementary/samples/GSM405nnn/GSM405253/GSM405253.CEL.gz
GSM405254.cel	GSE16011	glioma_141	Erasmus_MC	Male	40.58						GPL8542	GSM405254	ftp://ftp.ncbi.nlm.nih.gov/pub/geo/DATA/supplementary/samples/GSM405nnn/GSM405254/GSM405254.cel.gz
GSM405255.CEL	GSE16011	glioma_142	Erasmus_MC	Male	47.93						GPL8542	GSM405255	ftp://ftp.ncbi.nlm.nih.gov/pub/geo/DATA/supplementary/samples/GSM405nnn/GSM405255/GSM405255.CEL.gz
GSM405260.CEL	GSE16011	glioma_149	Erasmus_MC	Male	57.58						GPL8542	GSM405260	ftp://ftp.ncbi.nlm.nih.gov/pub/geo/DATA/supplementary/samples/GSM405nnn/GSM405260/GSM405260.CEL.gz
GSM405262.CEL	GSE16011	glioma_152	Erasmus_MC	Male	43.26						GPL8542	GSM405262	ftp://ftp.ncbi.nlm.nih.gov/pub/geo/DATA/supplementary/samples/GSM405nnn/GSM405262/GSM405262.CEL.gz
GSM405263.CEL	GSE16011	glioma_155	Erasmus_MC	Male	61.74						GPL8542	GSM405263	ftp://ftp.ncbi.nlm.nih.gov/pub/geo/DATA/supplementary/samples/GSM405nnn/GSM405263/GSM405263.CEL.gz
GSM405264.CEL	GSE16011	glioma_157	Erasmus_MC	Male	36.5						GPL8542	GSM405264	ftp://ftp.ncbi.nlm.nih.gov/pub/geo/DATA/supplementary/samples/GSM405nnn/GSM405264/GSM405264.CEL.gz
GSM405266.CEL	GSE16011	glioma_161	Erasmus_MC	Male	51.62						GPL8542	GSM405266	ftp://ftp.ncbi.nlm.nih.gov/pub/geo/DATA/supplementary/samples/GSM405nnn/GSM405266/GSM405266.CEL.gz
GSM405267.CEL	GSE16011	glioma_162	Erasmus_MC	Female	53.3						GPL8542	GSM405267	ftp://ftp.ncbi.nlm.nih.gov/pub/geo/DATA/supplementary/samples/GSM405nnn/GSM405267/GSM405267.CEL.gz
GSM405268.CEL	GSE16011	glioma_163	Erasmus_MC	Male	48.04						GPL8542	GSM405268	ftp://ftp.ncbi.nlm.nih.gov/pub/geo/DATA/supplementary/samples/GSM405nnn/GSM405268/GSM405268.CEL.gz
GSM405269.CEL	GSE16011	glioma_164	Erasmus_MC	Male	54.59						GPL8542	GSM405269	ftp://ftp.ncbi.nlm.nih.gov/pub/geo/DATA/supplementary/samples/GSM405nnn/GSM405269/GSM405269.CEL.gz
GSM405270.CEL	GSE16011	glioma_168	Erasmus_MC	Female	73.11						GPL8542	GSM405270	ftp://ftp.ncbi.nlm.nih.gov/pub/geo/DATA/supplementary/samples/GSM405nnn/GSM405270/GSM405270.CEL.gz
GSM405271.cel	GSE16011	glioma_169	Erasmus_MC	Male	69.89						GPL8542	GSM405271	ftp://ftp.ncbi.nlm.nih.gov/pub/geo/DATA/supplementary/samples/GSM405nnn/GSM405271/GSM405271.cel.gz
GSM405274.CEL	GSE16011	glioma_172	Erasmus_MC	Female	63.08						GPL8542	GSM405274	ftp://ftp.ncbi.nlm.nih.gov/pub/geo/DATA/supplementary/samples/GSM405nnn/GSM405274/GSM405274.CEL.gz
GSM405275.CEL	GSE16011	glioma_173	Erasmus_MC	Female	60.39						GPL8542	GSM405275	ftp://ftp.ncbi.nlm.nih.gov/pub/geo/DATA/supplementary/samples/GSM405nnn/GSM405275/GSM405275.CEL.gz
GSM405276.CEL	GSE16011	glioma_174	Erasmus_MC	Male	51.85						GPL8542	GSM405276	ftp://ftp.ncbi.nlm.nih.gov/pub/geo/DATA/supplementary/samples/GSM405nnn/GSM405276/GSM405276.CEL.gz
GSM405278.CEL	GSE16011	glioma_178	Erasmus_MC	Male	58.23						GPL8542	GSM405278	ftp://ftp.ncbi.nlm.nih.gov/pub/geo/DATA/supplementary/samples/GSM405nnn/GSM405278/GSM405278.CEL.gz
GSM405280.CEL	GSE16011	glioma_180	Erasmus_MC	Female	30.43						GPL8542	GSM405280	ftp://ftp.ncbi.nlm.nih.gov/pub/geo/DATA/supplementary/samples/GSM405nnn/GSM405280/GSM405280.CEL.gz
GSM405282.CEL	GSE16011	glioma_183	Erasmus_MC	Male	51.92						GPL8542	GSM405282	ftp://ftp.ncbi.nlm.nih.gov/pub/geo/DATA/supplementary/samples/GSM405nnn/GSM405282/GSM405282.CEL.gz
GSM405290.CEL	GSE16011	glioma_196	Erasmus_MC	Female	45.5						GPL8542	GSM405290	ftp://ftp.ncbi.nlm.nih.gov/pub/geo/DATA/supplementary/samples/GSM405nnn/GSM405290/GSM405290.CEL.gz
GSM405292.CEL	GSE16011	glioma_199	Erasmus_MC	Male	65.52						GPL8542	GSM405292	ftp://ftp.ncbi.nlm.nih.gov/pub/geo/DATA/supplementary/samples/GSM405nnn/GSM405292/GSM405292.CEL.gz
GSM405293.CEL	GSE16011	glioma_201	Erasmus_MC	Male	63.73						GPL8542	GSM405293	ftp://ftp.ncbi.nlm.nih.gov/pub/geo/DATA/supplementary/samples/GSM405nnn/GSM405293/GSM405293.CEL.gz
GSM405294.CEL	GSE16011	glioma_203	Erasmus_MC	Male	56.41						GPL8542	GSM405294	ftp://ftp.ncbi.nlm.nih.gov/pub/geo/DATA/supplementary/samples/GSM405nnn/GSM405294/GSM405294.CEL.gz
GSM405296.CEL	GSE16011	glioma_206	Erasmus_MC	Female	41.09						GPL8542	GSM405296	ftp://ftp.ncbi.nlm.nih.gov/pub/geo/DATA/supplementary/samples/GSM405nnn/GSM405296/GSM405296.CEL.gz
GSM405297.CEL	GSE16011	glioma_207	Erasmus_MC	Female	67.13						GPL8542	GSM405297	ftp://ftp.ncbi.nlm.nih.gov/pub/geo/DATA/supplementary/samples/GSM405nnn/GSM405297/GSM405297.CEL.gz
GSM405299.CEL	GSE16011	glioma_210	Erasmus_MC	Female	54.94						GPL8542	GSM405299	ftp://ftp.ncbi.nlm.nih.gov/pub/geo/DATA/supplementary/samples/GSM405nnn/GSM405299/GSM405299.CEL.gz
GSM405301.CEL	GSE16011	glioma_216	Erasmus_MC	Male	65.35						GPL8542	GSM405301	ftp://ftp.ncbi.nlm.nih.gov/pub/geo/DATA/supplementary/samples/GSM405nnn/GSM405301/GSM405301.CEL.gz
GSM405302.cel	GSE16011	glioma_218	Erasmus_MC	Male	41.39						GPL8542	GSM405302	ftp://ftp.ncbi.nlm.nih.gov/pub/geo/DATA/supplementary/samples/GSM405nnn/GSM405302/GSM405302.cel.gz
GSM405303.cel	GSE16011	glioma_219	Erasmus_MC	Male	56.64						GPL8542	GSM405303	ftp://ftp.ncbi.nlm.nih.gov/pub/geo/DATA/supplementary/samples/GSM405nnn/GSM405303/GSM405303.cel.gz
GSM405304.CEL	GSE16011	glioma_222	Erasmus_MC	Male	66.39						GPL8542	GSM405304	ftp://ftp.ncbi.nlm.nih.gov/pub/geo/DATA/supplementary/samples/GSM405nnn/GSM405304/GSM405304.CEL.gz
GSM405305.CEL	GSE16011	glioma_223	Erasmus_MC	Male	52.69						GPL8542	GSM405305	ftp://ftp.ncbi.nlm.nih.gov/pub/geo/DATA/supplementary/samples/GSM405nnn/GSM405305/GSM405305.CEL.gz
GSM405307.CEL	GSE16011	glioma_225	Erasmus_MC	Male	72.22						GPL8542	GSM405307	ftp://ftp.ncbi.nlm.nih.gov/pub/geo/DATA/supplementary/samples/GSM405nnn/GSM405307/GSM405307.CEL.gz
GSM405308.CEL	GSE16011	glioma_227	Erasmus_MC	Male	47.4						GPL8542	GSM405308	ftp://ftp.ncbi.nlm.nih.gov/pub/geo/DATA/supplementary/samples/GSM405nnn/GSM405308/GSM405308.CEL.gz
GSM405309.CEL	GSE16011	glioma_228	Erasmus_MC	Female	54.6						GPL8542	GSM405309	ftp://ftp.ncbi.nlm.nih.gov/pub/geo/DATA/supplementary/samples/GSM405nnn/GSM405309/GSM405309.CEL.gz
GSM405312.CEL	GSE16011	glioma_233	Erasmus_MC	Male	61.31						GPL8542	GSM405312	ftp://ftp.ncbi.nlm.nih.gov/pub/geo/DATA/supplementary/samples/GSM405nnn/GSM405312/GSM405312.CEL.gz
GSM405313.CEL	GSE16011	glioma_237	Erasmus_MC	Male	32.5						GPL8542	GSM405313	ftp://ftp.ncbi.nlm.nih.gov/pub/geo/DATA/supplementary/samples/GSM405nnn/GSM405313/GSM405313.CEL.gz
GSM405314.CEL	GSE16011	glioma_240	Erasmus_MC	Male	54.37						GPL8542	GSM405314	ftp://ftp.ncbi.nlm.nih.gov/pub/geo/DATA/supplementary/samples/GSM405nnn/GSM405314/GSM405314.CEL.gz
GSM405315.CEL	GSE16011	glioma_242	Erasmus_MC	Male	64.61						GPL8542	GSM405315	ftp://ftp.ncbi.nlm.nih.gov/pub/geo/DATA/supplementary/samples/GSM405nnn/GSM405315/GSM405315.CEL.gz
GSM405317.CEL	GSE16011	glioma_244	Erasmus_MC	Female	62.36						GPL8542	GSM405317	ftp://ftp.ncbi.nlm.nih.gov/pub/geo/DATA/supplementary/samples/GSM405nnn/GSM405317/GSM405317.CEL.gz
GSM405320.CEL	GSE16011	glioma_250	Erasmus_MC	Male	70.28						GPL8542	GSM405320	ftp://ftp.ncbi.nlm.nih.gov/pub/geo/DATA/supplementary/samples/GSM405nnn/GSM405320/GSM405320.CEL.gz
GSM405322.CEL	GSE16011	glioma_252	Erasmus_MC	Male	62.28						GPL8542	GSM405322	ftp://ftp.ncbi.nlm.nih.gov/pub/geo/DATA/supplementary/samples/GSM405nnn/GSM405322/GSM405322.CEL.gz
GSM405323.CEL	GSE16011	glioma_253	Erasmus_MC	Female	58.78						GPL8542	GSM405323	ftp://ftp.ncbi.nlm.nih.gov/pub/geo/DATA/supplementary/samples/GSM405nnn/GSM405323/GSM405323.CEL.gz
GSM405324.CEL	GSE16011	glioma_254	Erasmus_MC	Male	14.38						GPL8542	GSM405324	ftp://ftp.ncbi.nlm.nih.gov/pub/geo/DATA/supplementary/samples/GSM405nnn/GSM405324/GSM405324.CEL.gz
GSM405326.CEL	GSE16011	glioma_256	Erasmus_MC	Male	74.56						GPL8542	GSM405326	ftp://ftp.ncbi.nlm.nih.gov/pub/geo/DATA/supplementary/samples/GSM405nnn/GSM405326/GSM405326.CEL.gz
GSM405328.CEL	GSE16011	glioma_258	Erasmus_MC	Male	67.6						GPL8542	GSM405328	ftp://ftp.ncbi.nlm.nih.gov/pub/geo/DATA/supplementary/samples/GSM405nnn/GSM405328/GSM405328.CEL.gz
GSM405330.CEL	GSE16011	glioma_260	Erasmus_MC	Female	33.12						GPL8542	GSM405330	ftp://ftp.ncbi.nlm.nih.gov/pub/geo/DATA/supplementary/samples/GSM405nnn/GSM405330/GSM405330.CEL.gz
GSM405337.CEL	GSE16011	glioma_283	Erasmus_MC	Female	15.02						GPL8542	GSM405337	ftp://ftp.ncbi.nlm.nih.gov/pub/geo/DATA/supplementary/samples/GSM405nnn/GSM405337/GSM405337.CEL.gz
GSM405339.CEL	GSE16011	glioma_285	Erasmus_MC	Female	78.08						GPL8542	GSM405339	ftp://ftp.ncbi.nlm.nih.gov/pub/geo/DATA/supplementary/samples/GSM405nnn/GSM405339/GSM405339.CEL.gz
GSM405340.CEL	GSE16011	glioma_286	Erasmus_MC	Female	52.88						GPL8542	GSM405340	ftp://ftp.ncbi.nlm.nih.gov/pub/geo/DATA/supplementary/samples/GSM405nnn/GSM405340/GSM405340.CEL.gz
GSM405343.CEL	GSE16011	glioma_294	Erasmus_MC	Male	66.8						GPL8542	GSM405343	ftp://ftp.ncbi.nlm.nih.gov/pub/geo/DATA/supplementary/samples/GSM405nnn/GSM405343/GSM405343.CEL.gz
GSM405345.CEL	GSE16011	glioma_299	Erasmus_MC	Male	45.63						GPL8542	GSM405345	ftp://ftp.ncbi.nlm.nih.gov/pub/geo/DATA/supplementary/samples/GSM405nnn/GSM405345/GSM405345.CEL.gz
GSM405349.CEL	GSE16011	glioma_310	Erasmus_MC	Female	24.42						GPL8542	GSM405349	ftp://ftp.ncbi.nlm.nih.gov/pub/geo/DATA/supplementary/samples/GSM405nnn/GSM405349/GSM405349.CEL.gz
GSM405350.CEL	GSE16011	glioma_315	Erasmus_MC	Female	40.74						GPL8542	GSM405350	ftp://ftp.ncbi.nlm.nih.gov/pub/geo/DATA/supplementary/samples/GSM405nnn/GSM405350/GSM405350.CEL.gz
GSM405351.CEL	GSE16011	glioma_319	Erasmus_MC	Female	42.7						GPL8542	GSM405351	ftp://ftp.ncbi.nlm.nih.gov/pub/geo/DATA/supplementary/samples/GSM405nnn/GSM405351/GSM405351.CEL.gz
GSM405352.CEL	GSE16011	glioma_328	Erasmus_MC	Female	69.95						GPL8542	GSM405352	ftp://ftp.ncbi.nlm.nih.gov/pub/geo/DATA/supplementary/samples/GSM405nnn/GSM405352/GSM405352.CEL.gz
GSM405353.CEL	GSE16011	glioma_332	Erasmus_MC	Male	55.39						GPL8542	GSM405353	ftp://ftp.ncbi.nlm.nih.gov/pub/geo/DATA/supplementary/samples/GSM405nnn/GSM405353/GSM405353.CEL.gz
GSM405356.CEL	GSE16011	glioma_337	Erasmus_MC	Female	43.21						GPL8542	GSM405356	ftp://ftp.ncbi.nlm.nih.gov/pub/geo/DATA/supplementary/samples/GSM405nnn/GSM405356/GSM405356.CEL.gz
GSM405362.CEL	GSE16011	glioma_352	Erasmus_MC	Male	38.11						GPL8542	GSM405362	ftp://ftp.ncbi.nlm.nih.gov/pub/geo/DATA/supplementary/samples/GSM405nnn/GSM405362/GSM405362.CEL.gz
GSM405363.CEL	GSE16011	glioma_353	Erasmus_MC	Female	48.84						GPL8542	GSM405363	ftp://ftp.ncbi.nlm.nih.gov/pub/geo/DATA/supplementary/samples/GSM405nnn/GSM405363/GSM405363.CEL.gz
GSM405365.CEL	GSE16011	glioma_362	Erasmus_MC	Male	64.29						GPL8542	GSM405365	ftp://ftp.ncbi.nlm.nih.gov/pub/geo/DATA/supplementary/samples/GSM405nnn/GSM405365/GSM405365.CEL.gz
GSM405367.CEL	GSE16011	glioma_372	Erasmus_MC	Male	46.83						GPL8542	GSM405367	ftp://ftp.ncbi.nlm.nih.gov/pub/geo/DATA/supplementary/samples/GSM405nnn/GSM405367/GSM405367.CEL.gz
GSM405368.CEL	GSE16011	glioma_376	Erasmus_MC	Female	32.14						GPL8542	GSM405368	ftp://ftp.ncbi.nlm.nih.gov/pub/geo/DATA/supplementary/samples/GSM405nnn/GSM405368/GSM405368.CEL.gz
GSM405369.CEL	GSE16011	glioma_378	Erasmus_MC	Female	50.34						GPL8542	GSM405369	ftp://ftp.ncbi.nlm.nih.gov/pub/geo/DATA/supplementary/samples/GSM405nnn/GSM405369/GSM405369.CEL.gz
GSM405370.CEL	GSE16011	glioma_380	Erasmus_MC	Male	46.52						GPL8542	GSM405370	ftp://ftp.ncbi.nlm.nih.gov/pub/geo/DATA/supplementary/samples/GSM405nnn/GSM405370/GSM405370.CEL.gz
GSM405371.CEL	GSE16011	glioma_384	Erasmus_MC	Female	53.26						GPL8542	GSM405371	ftp://ftp.ncbi.nlm.nih.gov/pub/geo/DATA/supplementary/samples/GSM405nnn/GSM405371/GSM405371.CEL.gz
GSM405372.CEL	GSE16011	glioma_387	Erasmus_MC	Male	37.12						GPL8542	GSM405372	ftp://ftp.ncbi.nlm.nih.gov/pub/geo/DATA/supplementary/samples/GSM405nnn/GSM405372/GSM405372.CEL.gz
GSM405373.CEL	GSE16011	glioma_388	Erasmus_MC	Male	58.58						GPL8542	GSM405373	ftp://ftp.ncbi.nlm.nih.gov/pub/geo/DATA/supplementary/samples/GSM405nnn/GSM405373/GSM405373.CEL.gz
GSM405374.CEL	GSE16011	glioma_389	Erasmus_MC	Male	58.58						GPL8542	GSM405374	ftp://ftp.ncbi.nlm.nih.gov/pub/geo/DATA/supplementary/samples/GSM405nnn/GSM405374/GSM405374.CEL.gz
GSM405375.CEL	GSE16011	glioma_393	Erasmus_MC	Female	67.03						GPL8542	GSM405375	ftp://ftp.ncbi.nlm.nih.gov/pub/geo/DATA/supplementary/samples/GSM405nnn/GSM405375/GSM405375.CEL.gz
GSM405376.CEL	GSE16011	glioma_395	Erasmus_MC	Male	52.98						GPL8542	GSM405376	ftp://ftp.ncbi.nlm.nih.gov/pub/geo/DATA/supplementary/samples/GSM405nnn/GSM405376/GSM405376.CEL.gz
GSM405379.CEL	GSE16011	glioma_411	Erasmus_MC	Male	60.28						GPL8542	GSM405379	ftp://ftp.ncbi.nlm.nih.gov/pub/geo/DATA/supplementary/samples/GSM405nnn/GSM405379/GSM405379.CEL.gz
GSM405384.CEL	GSE16011	glioma_421	Erasmus_MC	Female	70.3						GPL8542	GSM405384	ftp://ftp.ncbi.nlm.nih.gov/pub/geo/DATA/supplementary/samples/GSM405nnn/GSM405384/GSM405384.CEL.gz
GSM405385.CEL	GSE16011	glioma_425	Erasmus_MC	Male	34.78						GPL8542	GSM405385	ftp://ftp.ncbi.nlm.nih.gov/pub/geo/DATA/supplementary/samples/GSM405nnn/GSM405385/GSM405385.CEL.gz
GSM405389.CEL	GSE16011	glioma_432	Erasmus_MC	Female	52.88						GPL8542	GSM405389	ftp://ftp.ncbi.nlm.nih.gov/pub/geo/DATA/supplementary/samples/GSM405nnn/GSM405389/GSM405389.CEL.gz
GSM405391.CEL	GSE16011	glioma_434	Erasmus_MC	Female	55.55						GPL8542	GSM405391	ftp://ftp.ncbi.nlm.nih.gov/pub/geo/DATA/supplementary/samples/GSM405nnn/GSM405391/GSM405391.CEL.gz
GSM405392.CEL	GSE16011	glioma_436	Erasmus_MC	Male	48.35						GPL8542	GSM405392	ftp://ftp.ncbi.nlm.nih.gov/pub/geo/DATA/supplementary/samples/GSM405nnn/GSM405392/GSM405392.CEL.gz
GSM405393.CEL	GSE16011	glioma_437	Erasmus_MC	Male	70.67						GPL8542	GSM405393	ftp://ftp.ncbi.nlm.nih.gov/pub/geo/DATA/supplementary/samples/GSM405nnn/GSM405393/GSM405393.CEL.gz
GSM405396.CEL	GSE16011	glioma_442	Erasmus_MC	Male	77.31						GPL8542	GSM405396	ftp://ftp.ncbi.nlm.nih.gov/pub/geo/DATA/supplementary/samples/GSM405nnn/GSM405396/GSM405396.CEL.gz
GSM405397.CEL	GSE16011	glioma_443	Erasmus_MC	Male	60.36						GPL8542	GSM405397	ftp://ftp.ncbi.nlm.nih.gov/pub/geo/DATA/supplementary/samples/GSM405nnn/GSM405397/GSM405397.CEL.gz
GSM405398.CEL	GSE16011	glioma_444	Erasmus_MC	Male	56.85						GPL8542	GSM405398	ftp://ftp.ncbi.nlm.nih.gov/pub/geo/DATA/supplementary/samples/GSM405nnn/GSM405398/GSM405398.CEL.gz
GSM405405.CEL	GSE16011	glioma_458	Erasmus_MC	Male	71.09						GPL8542	GSM405405	ftp://ftp.ncbi.nlm.nih.gov/pub/geo/DATA/supplementary/samples/GSM405nnn/GSM405405/GSM405405.CEL.gz
GSM405412.CEL	GSE16011	glioma_468	Erasmus_MC	Male	55.71						GPL8542	GSM405412	ftp://ftp.ncbi.nlm.nih.gov/pub/geo/DATA/supplementary/samples/GSM405nnn/GSM405412/GSM405412.CEL.gz
GSM405415.CEL	GSE16011	glioma_485	Erasmus_MC	Male	67.48						GPL8542	GSM405415	ftp://ftp.ncbi.nlm.nih.gov/pub/geo/DATA/supplementary/samples/GSM405nnn/GSM405415/GSM405415.CEL.gz
GSM405416.CEL	GSE16011	glioma_487	Erasmus_MC	Male	64.26						GPL8542	GSM405416	ftp://ftp.ncbi.nlm.nih.gov/pub/geo/DATA/supplementary/samples/GSM405nnn/GSM405416/GSM405416.CEL.gz
GSM405417.CEL	GSE16011	glioma_488	Erasmus_MC	Male	77.31						GPL8542	GSM405417	ftp://ftp.ncbi.nlm.nih.gov/pub/geo/DATA/supplementary/samples/GSM405nnn/GSM405417/GSM405417.CEL.gz
GSM405418.CEL	GSE16011	glioma_489	Erasmus_MC	Male	46.61						GPL8542	GSM405418	ftp://ftp.ncbi.nlm.nih.gov/pub/geo/DATA/supplementary/samples/GSM405nnn/GSM405418/GSM405418.CEL.gz
GSM405419.CEL	GSE16011	glioma_490	Erasmus_MC	Male	36.27						GPL8542	GSM405419	ftp://ftp.ncbi.nlm.nih.gov/pub/geo/DATA/supplementary/samples/GSM405nnn/GSM405419/GSM405419.CEL.gz
GSM405422.CEL	GSE16011	glioma_496	Erasmus_MC	Female	70.67						GPL8542	GSM405422	ftp://ftp.ncbi.nlm.nih.gov/pub/geo/DATA/supplementary/samples/GSM405nnn/GSM405422/GSM405422.CEL.gz
GSM405426.CEL	GSE16011	glioma_509	Erasmus_MC	Male	67.1						GPL8542	GSM405426	ftp://ftp.ncbi.nlm.nih.gov/pub/geo/DATA/supplementary/samples/GSM405nnn/GSM405426/GSM405426.CEL.gz
GSM405427.CEL	GSE16011	glioma_510	Erasmus_MC	Female	50.83						GPL8542	GSM405427	ftp://ftp.ncbi.nlm.nih.gov/pub/geo/DATA/supplementary/samples/GSM405nnn/GSM405427/GSM405427.CEL.gz
GSM405428.CEL	GSE16011	glioma_512	Erasmus_MC	Female	70.51						GPL8542	GSM405428	ftp://ftp.ncbi.nlm.nih.gov/pub/geo/DATA/supplementary/samples/GSM405nnn/GSM405428/GSM405428.CEL.gz
GSM405430.CEL	GSE16011	glioma_515	Erasmus_MC	Male	61.1						GPL8542	GSM405430	ftp://ftp.ncbi.nlm.nih.gov/pub/geo/DATA/supplementary/samples/GSM405nnn/GSM405430/GSM405430.CEL.gz
GSM405431.CEL	GSE16011	glioma_519	Erasmus_MC	Male	80.65						GPL8542	GSM405431	ftp://ftp.ncbi.nlm.nih.gov/pub/geo/DATA/supplementary/samples/GSM405nnn/GSM405431/GSM405431.CEL.gz
GSM405432.CEL	GSE16011	glioma_520	Erasmus_MC	Male	60.78						GPL8542	GSM405432	ftp://ftp.ncbi.nlm.nih.gov/pub/geo/DATA/supplementary/samples/GSM405nnn/GSM405432/GSM405432.CEL.gz
GSM405434.CEL	GSE16011	glioma_525	Erasmus_MC	Male	67.01						GPL8542	GSM405434	ftp://ftp.ncbi.nlm.nih.gov/pub/geo/DATA/supplementary/samples/GSM405nnn/GSM405434/GSM405434.CEL.gz
GSM405436.CEL	GSE16011	glioma_532	Erasmus_MC	Male	79.06						GPL8542	GSM405436	ftp://ftp.ncbi.nlm.nih.gov/pub/geo/DATA/supplementary/samples/GSM405nnn/GSM405436/GSM405436.CEL.gz
GSM405438.CEL	GSE16011	glioma_535	Erasmus_MC	Female	42.67						GPL8542	GSM405438	ftp://ftp.ncbi.nlm.nih.gov/pub/geo/DATA/supplementary/samples/GSM405nnn/GSM405438/GSM405438.CEL.gz
GSM405440.CEL	GSE16011	glioma_537	Erasmus_MC	Male	69.88						GPL8542	GSM405440	ftp://ftp.ncbi.nlm.nih.gov/pub/geo/DATA/supplementary/samples/GSM405nnn/GSM405440/GSM405440.CEL.gz
GSM405442.CEL	GSE16011	glioma_540	Erasmus_MC	Female	63.61						GPL8542	GSM405442	ftp://ftp.ncbi.nlm.nih.gov/pub/geo/DATA/supplementary/samples/GSM405nnn/GSM405442/GSM405442.CEL.gz
GSM405443.CEL	GSE16011	glioma_543	Erasmus_MC	Male	56.62						GPL8542	GSM405443	ftp://ftp.ncbi.nlm.nih.gov/pub/geo/DATA/supplementary/samples/GSM405nnn/GSM405443/GSM405443.CEL.gz
GSM405446.CEL	GSE16011	glioma_564	Erasmus_MC	Male	68.18						GPL8542	GSM405446	ftp://ftp.ncbi.nlm.nih.gov/pub/geo/DATA/supplementary/samples/GSM405nnn/GSM405446/GSM405446.CEL.gz
GSM405447.CEL	GSE16011	glioma_565	Erasmus_MC	Male	59.03						GPL8542	GSM405447	ftp://ftp.ncbi.nlm.nih.gov/pub/geo/DATA/supplementary/samples/GSM405nnn/GSM405447/GSM405447.CEL.gz
GSM405448.CEL	GSE16011	glioma_566	Erasmus_MC	Female	58.71						GPL8542	GSM405448	ftp://ftp.ncbi.nlm.nih.gov/pub/geo/DATA/supplementary/samples/GSM405nnn/GSM405448/GSM405448.CEL.gz
GSM405452.CEL	GSE16011	glioma_584	Erasmus_MC	Female	71.02						GPL8542	GSM405452	ftp://ftp.ncbi.nlm.nih.gov/pub/geo/DATA/supplementary/samples/GSM405nnn/GSM405452/GSM405452.CEL.gz
GSM405453.CEL	GSE16011	glioma_585	Erasmus_MC	Male	70.23						GPL8542	GSM405453	ftp://ftp.ncbi.nlm.nih.gov/pub/geo/DATA/supplementary/samples/GSM405nnn/GSM405453/GSM405453.CEL.gz
GSM405454.CEL	GSE16011	glioma_601	Erasmus_MC	Male	22.52						GPL8542	GSM405454	ftp://ftp.ncbi.nlm.nih.gov/pub/geo/DATA/supplementary/samples/GSM405nnn/GSM405454/GSM405454.CEL.gz
GSM405455.CEL	GSE16011	glioma_603	Erasmus_MC	Female	55.49						GPL8542	GSM405455	ftp://ftp.ncbi.nlm.nih.gov/pub/geo/DATA/supplementary/samples/GSM405nnn/GSM405455/GSM405455.CEL.gz
GSM405456.CEL	GSE16011	glioma_609	Erasmus_MC	Male	52.5						GPL8542	GSM405456	ftp://ftp.ncbi.nlm.nih.gov/pub/geo/DATA/supplementary/samples/GSM405nnn/GSM405456/GSM405456.CEL.gz
GSM405458.CEL	GSE16011	glioma_612	Erasmus_MC	Male	68.46						GPL8542	GSM405458	ftp://ftp.ncbi.nlm.nih.gov/pub/geo/DATA/supplementary/samples/GSM405nnn/GSM405458/GSM405458.CEL.gz
GSM405459.CEL	GSE16011	glioma_615	Erasmus_MC	Female	64.28						GPL8542	GSM405459	ftp://ftp.ncbi.nlm.nih.gov/pub/geo/DATA/supplementary/samples/GSM405nnn/GSM405459/GSM405459.CEL.gz
GSM405461.CEL	GSE16011	glioma_627	Erasmus_MC	Female	49.14						GPL8542	GSM405461	ftp://ftp.ncbi.nlm.nih.gov/pub/geo/DATA/supplementary/samples/GSM405nnn/GSM405461/GSM405461.CEL.gz
GSM405463.CEL	GSE16011	glioma_629	Erasmus_MC	Female	65.53						GPL8542	GSM405463	ftp://ftp.ncbi.nlm.nih.gov/pub/geo/DATA/supplementary/samples/GSM405nnn/GSM405463/GSM405463.CEL.gz
GSM405464.CEL	GSE16011	glioma_631	Erasmus_MC	Male	54.72						GPL8542	GSM405464	ftp://ftp.ncbi.nlm.nih.gov/pub/geo/DATA/supplementary/samples/GSM405nnn/GSM405464/GSM405464.CEL.gz
GSM405465.CEL	GSE16011	glioma_634	Erasmus_MC	Male	69.38						GPL8542	GSM405465	ftp://ftp.ncbi.nlm.nih.gov/pub/geo/DATA/supplementary/samples/GSM405nnn/GSM405465/GSM405465.CEL.gz
GSM405466.CEL	GSE16011	glioma_635	Erasmus_MC	Male	67.11						GPL8542	GSM405466	ftp://ftp.ncbi.nlm.nih.gov/pub/geo/DATA/supplementary/samples/GSM405nnn/GSM405466/GSM405466.CEL.gz
GSM405470.CEL	GSE16011	glioma_649	Erasmus_MC	Male	31.72						GPL8542	GSM405470	ftp://ftp.ncbi.nlm.nih.gov/pub/geo/DATA/supplementary/samples/GSM405nnn/GSM405470/GSM405470.CEL.gz
GSM405471.CEL	GSE16011	glioma_651	Erasmus_MC	Female	78.12						GPL8542	GSM405471	ftp://ftp.ncbi.nlm.nih.gov/pub/geo/DATA/supplementary/samples/GSM405nnn/GSM405471/GSM405471.CEL.gz
GSM405472.CEL	GSE16011	glioma_652	Erasmus_MC	Female	62.11						GPL8542	GSM405472	ftp://ftp.ncbi.nlm.nih.gov/pub/geo/DATA/supplementary/samples/GSM405nnn/GSM405472/GSM405472.CEL.gz
GSM405473.CEL	GSE16011	glioma_656	Erasmus_MC	Male	47.29						GPL8542	GSM405473	ftp://ftp.ncbi.nlm.nih.gov/pub/geo/DATA/supplementary/samples/GSM405nnn/GSM405473/GSM405473.CEL.gz
GSM405474.CEL	GSE16011	glioma_657	Erasmus_MC	Female	61.28						GPL8542	GSM405474	ftp://ftp.ncbi.nlm.nih.gov/pub/geo/DATA/supplementary/samples/GSM405nnn/GSM405474/GSM405474.CEL.gz
GSM405475.CEL	GSE16011	glioma_662	Erasmus_MC	Female	33.74						GPL8542	GSM405475	ftp://ftp.ncbi.nlm.nih.gov/pub/geo/DATA/supplementary/samples/GSM405nnn/GSM405475/GSM405475.CEL.gz
GSM405477.CEL	GSE16011	glioma_691	Erasmus_MC	Male	73.64						GPL8542	GSM405477	ftp://ftp.ncbi.nlm.nih.gov/pub/geo/DATA/supplementary/samples/GSM405nnn/GSM405477/GSM405477.CEL.gz
GSM405479.CEL	GSE16011	glioma_704	Erasmus_MC	Male	63.3						GPL8542	GSM405479	ftp://ftp.ncbi.nlm.nih.gov/pub/geo/DATA/supplementary/samples/GSM405nnn/GSM405479/GSM405479.CEL.gz
