# Supplementary material for: Glioblastoma epigenome profiling identifies SOX10 as a master regulator of molecular tumour subtype
Source: Nat Commun. 2020 Dec 18;11:6434. doi: 10.1038/s41467-020-20225-w (PMC7749178; doi:10.1038/s41467-020-20225-w)
Supplement: Supplementary file 12 — Supplementary Data 10 [file 41467_2020_20225_MOESM12_ESM.xlsx]

## Sheet: T8 - Limma subtype signatures
IDH	MES	RTK I	RTK II
TP73-AS1	SWAP70	TMEM221	FBXO17
FBXO17	MSN	LOC101928403	MARC2
PINLYP	ARSD	RASL11B	SHROOM3
ARSD	XKR8	NOD1	MEOX2
MARC2	EFEMP2	ACIN1	PINLYP
TRIP4	TRIP4	PTP4A1	HMX1
EPC1	HTATIP2	NFIC	PRKD2
RANBP17	PRICKLE3	CTNNB1	ZNF776
DRG2	CPQ	SLC35B1	GLYATL2
SBF2-AS1	TIMP1	RFX2	TP73-AS1
TOM1L1	SLC2A10	PNPLA2	BCL2L12
PRPF18	TP73-AS1	ULBP3	ZNF134
NSUN7	LATS2	RIMS1	C19orf44
RBP1	USP49	PLD2	COL28A1
ARSE	ZNF711	PSPN	NSUN7
NSUN6	EVC2	KIF5C	RAB34
EVC2	HFE	ARHGEF10L	IRX2
TAGLN2	EMP3	LDAH	ARHGEF26
SH2D4A	RAB34	RBM15-AS1	ZNF432
LINC01285	CYP27A1	TMEM132C	GALNT13
ZNF248	NSUN6	KLC1	DENND2A
LGALS8	STEAP3	FAM241B	ACSS3
FKBP9	BET1L	RGS8	ZNF264
MSN	TTC12	ZFHX3	ZNF585B
OR4K2	RARRES2	BMPER	DMWD
SLC2A10	TAGLN2	PARD6G	ZSCAN22
RAB3D	PLA2G16	CCNG2	ZNF17
XKR8	MAPK8	TICAM1	EXO5
OR4N2	APOBEC3F	PATE2	HS3ST3B1
LATS2	SH2D4A	DM1-AS	C19orf66
JHY	HDHD3	KCTD16	SIN3B
EVC	S100A13	NADK	ZNF135
HDHD3	HPS1	ADGRL3	EPS15L1
PRICKLE3	EVC	ZFYVE1	CGNL1
GDNF-AS1	RAB3D	LINC00237	SMOC1
EFEMP2	C1RL	ZSWIM2	PRKCSH
SWAP70	EPHA2	DGKI	LSM14A
SLC25A20	LINC01503	SOX9	ZNF383
ZNF560	TOM1L1	ZNF217	VRK3
KHNYN	MAN1A1	FAM71E1	SOX9
RHBDF1	JADE3	LINC01694	EGFR
SHROOM1	ZNF510	COL9A1	PRPF18
C9orf64	MDFIC	C9orf64	SYT6
DYNLT3	PLK3	NLRP11	ZNF773
EMP3	PGBD1	SPATA3-AS1	ZNF160
TPTEP1	VASN	EMP2	ZNF615
FAM208B	FBXO17	ZNF669	ZNF582
RAB34	RAB36	ZNF135	ZNF805
GRPEL2	CUL7	PRELID3B	ZNF543
TMEM220-AS1	EFCAB5	ZKSCAN7	ZNF45
PARD3	HDAC7	PODXL2	GDNF-AS1
MIR9-3HG	CTF1	PPP2R2A	RAB9B
MIPOL1	SH2D2A	GRHL1	TMEM221
CBR1	MAP3K4	LINC01257	SMG9
MAPK8	LOC100130111	MAST4	ZNF460
KDELC2	PLA2G5		AKT1S1
STAM-AS1	DRAM1		DMRTA2
TRDMT1	ZNF248		ZNF587
KIN	FMOD		FIZ1
DEDD2	IL13RA1		CHERP
ULBP3	JHY		CC2D1A
BMPR1A	MT1L		CLPTM1
BEND7	S100A11		CEP89
MARCH8	LOXL1-AS1		ZNF136
USP49	CAVIN1		ADGRE5
MINDY3	HEBP1		GDNF
SNHG18	ZNF184		ZNF527
ABI1	LGALS8		AIM2
ANKRD26	MYH9		ELOVL2
RAB36	FLVCR2		RHOJ
FREM3	SHROOM3		CPNE4
UPF2	IQGAP1		ZNF497
GALNT13	TNFRSF1A		ADAM33
RBM17	PAXIP1-AS2		FKRP
HMX1	NOL4		NR0B1
MTPAP	APOBEC3C		TMEFF2
LINC00698	ZNF704		MGC12916
IZUMO1	C1RL-AS1		ACTN4
SKOR1	EPC1		SLC35G2
MT1M	TGFBR2		TBC1D17
SLC35G2	BRWD1		ZNF225
ATRX	ATP8B1		KIAA0355
FGF13-AS1	COPZ2		EHD2
VASN	APOBEC3D		ZNF230
RPS2P32	ZNF250		KDELR1
PMP22	CLASP2		MARCH1
AEBP1	TMEM109		P2RY1
OPHN1	GRPEL2-AS1		ZC4H2
AQP5	PEAK3		EPHB4
LOC101927272	PINLYP		SLC44A5
TMEM220	SSH3		OR4N2
ZNF250	ZNF638		PLCG1
LINC00092	DOK1		TGIF2
LOC101929523	CHD7		SLC35E1
SLC25A21-AS1	OPHN1		EGFR-AS1
GRPEL2-AS1	CXCL16		NUCB1
SMIM10	MARVELD1		FAM89A
KLHL26	ZNF157		ZNF584
DES	CEP97		MAU2
TDH	SERPINB6		NES
SHROOM3	RNF135		EMP3
RDH13	LINC01058		MED26
PDE8A	KPNA5		MIR4450
OLFML2A	PLBD1-AS1		SOCS2
LOC105376421	CD6		ZNF304
NUDT5	PNPLA4		ZNF333
FAHD2B	ZSCAN26		RASGEF1B
CYP27A1	STAT5A		SLC2A10
PDPN	KCNMB1		PDGFA
PCDH15	PSD4		LOC100505797
SSH3	ZSCAN16		RFX2
MARVELD1	IRAK3		ZNF560
KDELR2	STAT6		SHROOM1
SLC43A3	CCDC8		ZNF211
BDH1	SHROOM1		ZNF175
LOC101929709	IFITM2		CCDC97
PNPLA4	ZNF439		AKAP8
PICK1	ZNF493		ZSWIM9
CUL7	ZNF254		ZNF324B
HIST4H4	C9orf64		ZNF791
FBXO18	DRG2		SEPT11
LOC730098	MARC2		MYO9B
KLRC4	TRIM56		SP8
FOXE1	BCL7A		ADAMTS3
TEAD3	GPR157		KHNYN
EFCAB5	ABHD14B		PSPN
C19orf66	BCL3		ENPP4
MIR548F1	PDLIM1		ZNF416
HSPA14	B4GALT1		ZNF835
ARMC9	AEBP1		CCDC9
PAXIP1-AS2	BGN		EFEMP2
ADGRE5	GPX8		GSK3A
CCDC122	TTC7A		PRPF31
WAC	ARSE		DNAH10
CARD19	TMBIM1		MIR4477B
RARRES2	FAM186B		POFUT1
KLRC2	SCAI		SKI
DCTD	IFITM3		PROSER3
WFDC2	RARRES1		SCRN1
UBB	ZNF91		CENPBD1P1
LINC02110	LINC02293		SH2D4A
NSUN5	NPC2		ZNF865
TTC38	PLXND1		ZNF317
APOBEC3F	ITGB5		HKR1
NMNAT3	LRRFIP1		EPB41
NUDT16	PLTP		ANKEF1
PIK3C2G	PLA2G2C		SATB2
TNFAIP6	ZNF397		CNOT3
ALDH7A1	LTBP2		FKBP9
PPIC	RUFY3		MLLT1
YPEL4	ENG		ZNF180
GPR157	ZNF782		CARMIL1
PHKA2	GSAP		NUDT7
ZNF25	TNFRSF10A		ZNF417
PDSS1	PODNL1		RNF207
ZNF571-AS1	ZSCAN9		PPP2R3A
FGF17	GLMP		LATS2
DOPEY1	TLR5		MEGF8
NMT2	SARDH		ALCAM
SEC31B	FBP1		THEM4
SERPINB6	ZFP37		TKTL2
LINC01089	TMEM255B		TLK1
DOCK6	SMPD1		TMEM163
MYADM	CTSB		ZNF613
NEUROD4	PTBP2		ZNF350
H2AFY2	MYL12A		ZNF671
AGAP6	MBTD1		CNGA3
LRRN4	MAOB		STRN4
MAP1LC3A	TAX1BP3		ZIC2
EHD2	GALM		TLE1
CXorf40A	PROCR		NUDT5
TIMP1	TPP1		DMPK
SLC25A24	MAP1LC3C		PIPOX
ADAMTS20	TMEM220-AS1		BVES-AS1
MEOX2	ITGA5		PER1
LAMC1	AMPD3		ZNF260
CPQ	NLRP12		KIAA1614
SYT6	SS18L1		ZIK1
CYP17A1-AS1	PLS3		TRIP4
CNTN3	MYADM		SPRY4
KLRC3	SHC1		DBX2
JMJD1C	C3orf52		ATP6V1E2
OSBPL10	ZNF34		LINC00665
ZNF438	TGM2		CLGN
KDELR1	IL4R		CDK6
EPHA2	FKBP9		ADGRL2
FERMT1	TDRKH-AS1		LOC101928521
SUV39H2	MGST2		VAT1L
SLC25A21	LINC00662		FGF13-AS1
EPAS1	RIN3		AQP5
LGALS3	H2AFJ		TDH
DCLRE1C	ADAM12		KLF9
CAVIN1	ZNF133		PABPC5
BET1L	TNFSF12		TRAM1L1
KIAA1614	VDR		PLEKHG1
PABPC5	TCF4		DLC1
CANX	MYL9		ITGB8
ADAM12	CD5		MBOAT7
LOC102724323	SIGIRR		UGT8
CLDN1	LINC01842		SCAF1
CYB5R2	PIK3CD		MARK4
STAM	TPPP3		STK36
ADK	EPC2		ZNF284
DAG1	LIMS1		DEDD2
PRPS2	SOX6		SLC27A1
CCDC178	DNASE1L1		SUGP1
S100A13	RILPL2		DPF3
ZNF572	TLN1		CDH6
C2orf70	TBC1D2B		TBC1D30
NES	MMP16		FRMD4A
SPRY4	SLC8B1		ANKRD7
ZNF33A	GOLGA8M		KLHL26
MCF2L2	TMEM221		SPRY1
PRELID3B	SERPINB1		ZHX3
POLR1D	SH3BGRL3		NUDT19
DNAJC9-AS1	P2RY2		PLPP4
LEF1	FMNL1		NAPA
FAM221A	ZNF519		KCNH1
B3GNT7	BRI3		DRG2
GUCY1B2	KLF11		EYA2
MAOB	G0S2		DNM3
TMEM209	SH2B3		LINC00632
LINC01841	PRKCD		ARNTL
TFAP2E	CPD		C5orf38
RPP30	CBR1		ANXA5
MAP1LC3C	PDPN		FAM133A
ADAMTSL4	ICOSLG		ZNF446
DNAJC9	SELENBP1		NETO1
LRRC34	SLC35C1		CHMP2A
P2RY1	CLIC1		ZNF331
CEP112	STEAP1		ERCC2
PTGFRN	BCL7B		MAB21L1
F3	ACAP1		ZNF681
IRX2	STRA6		CYTH1
WDR11-AS1	IL32		SAFB2
CBLN3	STAM-AS1		KLRC4
GPX8	FER1L5		ZNF583
PACSIN3	NEUROD1		SOCS2-AS1
WWTR1-AS1	SLC16A5		EMILIN3
YIPF1	TCTA		ZNF580
PDLIM1	NACC2		LINC02032
PTPN14	ACVR2B		ZNF444
TMEFF2	GPSM2		ZNF699
LINC01273	SUV39H2		MSRB2
B3GNT5	DPEP2		ZNF347
FAHD2CP	ZNF620		PRR12
NUDT19	ERMAP		COL25A1
CDHR1	FGD5		PPP5C
KIAA0040	HIST4H4		ZNF568
RASSF4	ZNF100		ZNF529
FAM71E1	C3AR1		KLRC3
KCNE4	MIR4307HG		LHFPL6
C8orf31	C1QTNF1		ZNF573
NEMP2	RBM47		SPRY2
SMCP	ELK3		IPMK
TMBIM1	DCTD		SFR1
PDE7B	KHDRBS3		RBCK1
ZSCAN26	SCAMP2		TACR1
FAM126A	ADGRE5		LOC100129129
LOC107984285	LITAF		VAV3
MIR325	ELP1		PPFIA2-AS1
SEC61A2	TRIM6		ZNF227
NOL4	TRAF3		ZNF224
SMOC1	LINC01759		H2AFY2
TRIM5	FXYD5		ZNF585A
ACSS3	NUAK2		AKT2
HFE	ZNF678		HIF1A-AS1
RRBP1	LCN2		GRB10
LOC101929759	CHPT1		SIPA1L3
SFMBT2	GM2A		ZNF569
TTYH3	MTMR9		ZNF571
PLOD3	MAST1		PMP22
ANO7	EHBP1L1		ZNF414
ANXA5	ESYT1		ZBTB45
NAA40	SERPINH1		KRI1
PDIA4	CHI3L1		NR2E1
STEAP3	KIAA1586		NPAS3
CTF1	MGAT1		MT1M
MSTN	MXRA5		ZNF234
CCDC8	C16orf89		ZFP69
LOC105372179	FHOD1		FAM107B
CTNNB1	MYD88		LPAL2
LOC105378853	CHST6		MCC
LINC00906	CYP11A1		MLC1
LINC02293	SKOR1		BRD4
LOC105369203	FOSL1		IRGQ
ERCC5	GGACT		ZNF829
LINC00683	TNFSF13		MMD
CYTOR	AGO3		UPF1
TPPP3	FGF13-AS1		BAG5
GLI3	TMEM220		FGFR3
TRIT1	PERP		KCNH8
MT1L	RAB11FIP1		ZNF677
CCNYL1	GSTA4		ETV4
MT1F	TNFRSF10D		PTPN14
MAB21L1	GALNT5		GLI2
ZNF860	TMEM150A		SPPL2B
FUCA2	MPZL3		ALDH7A1
TMEM248	CTSD		PACSIN3
DNM3	ZNF253		ZNF567
FAM229A	TXNDC16		PLCXD2
GPR3	VASP		TRAPPC2B
MYCL	TNKS1BP1		NOTCH3
MYL12A	C5AR1		ZNF521
FKBP10	CLCNKB		ZNF324
TOX3	CAVIN4		CCND2
LITAF	HEXA		GRPEL2
TMEM216	LRRC8E		MYADM
DLC1	CFLAR		SYDE1
BCAT1	TMSB4X		PDE7B
BGN	ACSL1		ZNF558
SPRY4-AS1	ZNF503-AS1		KLRC2
ARAP3	LAMA2		VASN
TRIP12	SLC25A24		ZNF550
PDGFA	LOC100506585		TRAF6
R3HCC1L	WASF2		HOXB3
STARD10	EHD4		AJUBA
ACTN4	CFB		LINC01719
SLC27A3	PPCS		FOXG1
ALG1	SAA2		MED29
FMOD	TPCN1		LENG8
SMKR1	STK10		MED25
FBLN7	TTC38		RAVER1
GRB10	TNFSF14		LAMB2
C8orf44	SIT1		GRHL1
CCDC7	PLEKHO2		SSH3
ABCA5	ZNF25		AGTPBP1
EPB41	TGFB1		LINC00698
JADE3	RRAS		CADM3
GPI	RASEF		HDAC2-AS2
SNX9	TRIM33		RHBDF1
CALCRL	VGLL3		LINC01561
DNAAF5	IL2RG		EVC
ANKRD16	SLC39A8		TUSC3
NMRAL1	LOXL1		POU3F2
PARVA	PPIC		TRIP10
LINC02107	CCDC122		DSCAM-IT1
FKBP5	SLC10A3		FOXC1
PLEKHG1	TMEM173		GLYATL1
STEAP1	ZNF285		TRIM5
HSPA5	RIPK1		PPARGC1A
DDX3X	TNFAIP2		ZNF780A
LEF1-AS1	TMEM248		HNRNPUL1
MYD88	FAM214B		SUN1
RGN	MEX3A		KHSRP
SNORD13	APOBR		LOC102724301
RPL39L	ADAMTSL5		ALDH1L1-AS2
WDR37	LINC01270		CDH4
BAZ2B	TET1		ABHD17C
EXOSC1	GAL3ST4		DOCK10
EYS	SLC25A20		TNPO2
LAMA2	GLB1		ZNF772
ZNF397	VAMP5		MIR548AV
RUFY2	TOP2B		CYP7B1
LINC00310	TMEFF1		KLF15
LINC00632	GSTK1		FBXO18
SARNP	RMND5A		RICTOR
GTPBP4	TRIP6		AP3D1
CDC123	PDLIM4		CDH2
HDLBP	PPM1M		MYPOP
FBXO27	DYNLT3		SLCO5A1
CSMD3	ACVR2A		TNRC18
PLEKHF1	ZNF300		LOC101927189
AP1S3	RHOG		PAK4
RICTOR	KRT18		TRIQK
LOC101928521	ERBB2		VN1R1
DHTKD1	FBXO27		USP43
RGS9	GBGT1		GFRA1
MSS51	GRN		CDH23
ARHGAP12	FTH1		ATP13A1
CSKMT	PLOD3		UBALD2
ENTPD1-AS1	MAP2		SLC1A1
LBX2	ANXA11		WIZ
RNF112	PYROXD2		RNF112
AIM2	TMEM127		COX15
TNFRSF10B	BHLHE40-AS1		BLOC1S3
ZNF518A	ARSF		ATRN
LOXL1	GDNF-AS1		FHIT
SEPHS1	MCM3AP-AS1		CDC42EP4
ZNF638	RHBDF2		DAG1
SIRT1	BIRC3		ZEB2-AS1
CHST6	LOC101929331		DGKI
PRTFDC1	KHNYN		NPEPL1
ANKRD36C	TNFRSF10B		GRWD1
LINC00654	RREB1		MECOM
USP4	TCN2		ZNF473
ZNF804A	TUBE1		ZFP28
DSCAM-IT1	RICTOR		ZNF221
SERPINH1	SFPQ		ZNF507
C9orf85	CLDN7		ERCC1
CBLN1	ZNF146		TM9SF4
CGNL1	TMCO4		ZNF570
SPHKAP	DCSTAMP		ZIC5
PIR	ZFP14		ZNF420
ZNF34	RASSF3		SLC10A4
FER1L5	DENND2D		ERF
GNG11	TNFAIP3		ZNF574
MEGF10	TBC1D1		ZNF155
TTC12	ZNF43		ZFHX4-AS1
CHD7	ATG7		ZNF614
MIR3117	FAH		NPNT
LINCR-0001	ARSI		ZNF426
CTGF	CD4		MIDN
CNTF	FAM208B		TYK2
MYL9	OLFML2A		PTPRA
PLA2G16	LOXL4		CADPS
PRKCSH	FSD1		TBC1D9
PTBP2	TGOLN2		ERVK3-1
VEGFD	ANKRD36C		ARHGAP22
ACACB	CCDC88A		RAB3D
ENO4	NBEAL2		MRI1
ZNF37A	ARHGAP1		CDC123
GREB1L	SYPL1		EVA1A
LOC441666	DNAJC22		FZD7
SNHG1	RENBP		LOC100128594
C8orf44-SGK3	FAM117B		RAB33A
MYCBPAP	SPAG17		CIRBP
RHOF	GPR137C		FAM84A
VSX1	BHLHE40		SIX5
PLAT	GDPD1		IRF2BP1
ZNF711	GGT5		RANBP17
VKORC1L1	C6orf132		ACKR3
PERP	DENND1C		STAM-AS1
ARPP21	PIK3R5		MCUB
PCMTD1	SERPINE1		ZNF606
MIR181B2	LOC339529		TMEM158
MAP4K5	TUBA1C		IRF3
LINC02318	NECTIN2		VSX1
HSF2BP	BAIAP2L1		MOB3A
REC8	U2SURP		ZNF526
STAMBPL1	ZNF333		LINC02110
CENPV	RHBDL3		LINC01411
RAC1	DCAF16		LOC101928731
NPIPB6	CYP1B1		MCF2L2
AKAP6	DDB2		MIR5704
PLCD4	GRIK2		LOC101929759
SNHG28	FKBP5		ZFYVE21
RAB18	TNFAIP6		LOC100506474
KCNH1	CYP2S1		ZNF181
FSTL1	OAF		FABP7
DRAM1	ZGRF1		ZNF132
SEPT2	HCLS1		MEIS1
G0S2	PGAP1		CRTAC1
INVS	MYO1F		JUND
SPRY1	TIA1		MZF1
DLL1	ALDH1A3		ZNF461
AFAP1L1	TRAPPC1		DPY19L3
AOX1	ANPEP		OTC
KLF16	C3		LENG1
SOD3	CDK5R1		FBXW10
TTC32	ATP8B3		ZNF470
NCL	FES		R3HCC1L
CD58	P2RY6		EVC2
NR2E1	CERS2		RANBP3
NUCB1	GOLGA8H		LINC02367
EDRF1	WAS		ADAMTS9-AS2
SLC35E1	LBX2		ZNF582-AS1
ZRANB1	ZNF337		BVES
CLEC2D	EPHA1		HES1
LINC01759	SLC43A3		GATM
ALDH1A2	SLC29A1		SCAMP4
BHLHE40	CDCP1		FBXL7
SMPD1	H6PD		SBF2-AS1
ACAA2	SAA1		ZNF766
SCRN1	CCDC69		PHACTR3
LOXL1-AS1	KLF16		SAMD4A
IQSEC1	SEC14L6		ZNF749
MPZL3	RBP1		ZAR1
OCIAD2	LINC00861		CSMD3
PTP4A1	CNN2		MYO10
MIR548AV	RBM12		SHOX2
NET1	ARPC1B		TFCP2L1
AGAP2-AS1	APOBEC3G		PLEKHA4
HEYL	CSF1R		LOC101928107
OSBPL1A	MYCBPAP		ZNF616
SEC24D	PQLC3		ZNF548
MPV17L	SNX9		KIN
PRKD2	RALGAPA1		SNRNP70
STH	ZFP62		MIR4648
SNHG11	MEDAG		ZNF226
ZNF251	CXCL5		TLR4
CTNNA1	LOC101929523		ZNF844
LACTB2	ZC3H12A		MAP2K7
POFUT1	GLCCI1		ABI1
TGIF2	TMEM37		AKAP8L
TCTA	IL7R		ZNF611
BMP2	MKRN3		ZSCAN5A
TET1	BCAP31		DNAAF5
MNAT1	KDELC2		TRIP6
SERTAD2	MICAL2		RASAL2
BTAF1	CTSZ		GPR85
SSC4D	MFSD7		LOC441666
ANKRD10	NSUN7		VTI1A
LOC100130705	TNFRSF1B		HEATR4
GNB3	HSPB1		ARHGAP28
MTERF2	LRRC32		ARSD
LDHA	SNHG18		ZNF566
SLC31A1	NIPAL2		FAM3D-AS1
ZMYND11	SP6		TMEM161A
ZNRF3-AS1	ZMYND12		FAM221A
SMO	ZC3H12D		NFIC
NOTCH3	FAM120A		CMTM5
FAM114A1	ALDH3B1		RAP2A
DUSP26	THBS1		XPNPEP1
PDLIM4	NSUN5		OAZ3
HEBP1	CAHM		TMEM131
USP3	ADAMTSL4		ZNF441
MBOAT7	CD164		PNPLA2
ETV4	BEND7		LINC00906
GPR4	PIGB		HAUS5
RINL	WNK3		CD3EAP
FAM133A	APLP2		HSPB6
ALOX12-AS1	GRIA4		DOCK6
ARF4	SOX2		PLCG1-AS1
TMED9	RIPPLY2		PLEKHF1
ANKS6	SKAP1		ETV5
PLS3	CARD19		LINC01722
AGO4	RALB		DCT
TMEM177	COTL1		PPA1
P4HB	LCORL		PCIF1
C2orf50	MYOSLID		PAF1
MIR4482	ZNF566		ARAP3
FNDC3B	DMC1		LFNG
YDJC	SLCO2B1		RFX1
USP43	SOX4		C1QL1
LINC01307	PMP22		GPATCH1
CHID1	MAP2K3		ADAMTS18
TPP2	VAMP8		PDPN
VAV3	ASB9		ZFHX4
GNG12	CYTOR		NSUN6
LCOR	COL8A1		MYCL
STT3B	NEUROD4		ZFP64
ARL9	CYB561A3		SORCS3
ATP6V1G2	LINC01273		MACO1
C20orf204	ZNF74		HAPLN4
LINC00672	TRPV4		HSPBP1
SSR3	KIZ		HSPA14
FLNC	MXRA8		LINC01549
IL1RAP	CAPG		MTPAP
BRWD1	KCNQ1		ZBED9
LOC101928100	FAM114A1		USP51
MKRN3	RPLP0P2		MAST4
SLC25A16	C16orf87		ZNF804A
CUTC	LUC7L3		SUPT5H
CISD1	ADGRL3		ZC3H12B
ATXN7L2	TMED9		BCAM
RAB9B	RBM12B		ZNF329
CFAP45	PLAUR		ZNF530
LOC100505797	ANKRD26		PFN2
LOC100506474	ISLR		LINC01258
IL20RA	ZSCAN23		SLC16A7
MIR4666A	ZNF821		TRIB2
UBE2F	AFDN		SFMBT2
C1QL1	LAPTM5		ZDHHC16
SCART1	FHL2		IL1RAPL1
RARRES1	PRR5		ZNF554
LMOD2	ZNF292		B3GLCT
DNA2	SH2D1A		MED12L
HS3ST3B1	FBLN2		ACTR1A
ZNF485	KRT8		RPARP-AS1
MPZL2	FAM83G		LGALS3
LINC02036	LTBR		CORO2B
GSAP	ITGAM		ZNF667
NEK8	THAP9		TDRKH
MYH9	MYBPC3		ZNF217
LCLAT1	STXBP2		TEAD3
GYG2	RAB17		ZNF667-AS1
TRIM59	FERMT3		ZNF146
LOC102723885	OGDH		TMEM154
CUL2	SVIL		AFAP1L1
LDB1	LEF1		POLRMT
ACADS	RBKS		STAM
C1RL-AS1	CD37		CLASRP
FAM3C	FURIN		UNC45A
SLC44A5	OLFML1		ZNF576
RPRM	KIAA0408		ACSL3
TFDP2	WIPI1		SGCD
SMYD3	NOD1		TSPAN5
HDAC2-AS2	LMNTD2		RBM20
CCNY	SPINT1		TDRKH-AS1
ETV5	GPSM3		ARHGAP24
ITGA1	PTPN18		SCN3A
GDNF	PLBD1		FBXO46
FOXL1	AKT3		PSRC1
CAVIN4	ALOX5		ARSE
ECD	ATP1A1		SHISA2
LOC101927636	LOC100049716		GPI
PPCS	TES		LINC00237
DERL3	TFE3		LDLR
FGFRL1	LINC00239		SCN1A
LOC101927189	COL1A1		CACNA1A
PGAP2	ATXN7L2		PAXIP1-AS2
OTOGL	PODXL2		DHX34
RGS22	TOR4A		CAVIN1
NEGR1-IT1	MEI1		BEND4
FZD4	KLHL26		ZNF283
UPB1	NKAIN1		MAP4K3
ZNF350-AS1	TLCD2		DOT1L
CLIC1	CES1		WIPF3
JRK	PRF1		TIMM29
CCDC180	ALMS1		UBAC2-AS1
CD248	STARD8		KLF16
TAPT1	LINC02187		IGSF5
COL5A2	RELB		LAMA2
RNF139-AS1	CIDEB		MIR204
FOXC1	CD248		GALNT14
PPL	CCR5		PCSK5
DENND4A	MIR181D		METTL7B
FRMPD3	CEP95		SEMA6D
FGD5	SSH1		PTGFRN
TMEM221	C1orf54		RAD23A
ERGIC1	NMRK1		SLC25A21-AS1
TAF1D	SIPA1		DNAJB5
LRRFIP1	PARVA		ECD
DSCAML1	STX18-AS1		SEC61G
FAM86B3P	MAP3K8		TTYH3
FBXO39	DSE		ZNF559-ZNF177
CYP2E1	SLC16A13		LRP12
RHOJ	CD109		NAT14
NID1	ELF4		U2AF1L4
IGFBP2	LINC02454		PAK5
ADAMTS3	C19orf66		PRICKLE3
RIPK1	GPNMB		CCNY
SH3GL2	ZNF571-AS1		TICAM1
LOC105378385	POLD4		LOC101928161
MDK	SMIM17		EPHA2
COL8A1	DNAH9		PLPPR1
LOC101927164	EPDR1		ZNF561
SMIM15	AGPAT4		EPB41L3
GOLGA8A	SULT1B1		MIR4699
LINC00599	KRT7		NEUROD4
CLASP2	ZNF251		CIC
ZNF585B	LOC105378753		RNF216
FCHSD1	ALG1		ACACB
C1orf105	PXN		LOC105274304
KIAA0408	SBF2-AS1		ZNF529-AS1
CYB561	ITPRIP		ZNF43
SARDH	LINC01285		KBTBD2
FSCN2	BNC2		BICRA
HEATR4	TRPV2		LINC01844
IGFBPL1	CSF3R		SLC4A4
DOK6	PRSS36		TMEM220-AS1
CHST9	NFE2		SEPT4-AS1
LOC101929464	RRBP1		EXOSC1
GLYATL2	RHBDF1		TIMM44
STAC2	YAP1		EVA1C
CTR9	MOXD1		TMEM209
PDGFRB	DOPEY1		PTBP1
RABL3	ANXA4		ZC3H4
PTPRG	CCNT2		MIR155HG
RUSC1-AS1	THEMIS2		SEMA3D
TUBA1C	MAP4K3		KLRG1
ZNF337	LRCOL1		U2AF2
FRA10AC1	NOVA1		GRAMD1A
DNM3-IT1	ANTXR2		LINC00960
C14orf93	SLAMF8		CCDC71L
RAB33B	ADAMTS2		NEXMIF
NUP98	LGALS1		PNKP
ZSCAN2	SPIN3		TBC1D20
MIR575	ZNF451		PDCD2L
GPR156	TLR2		LINC01567
NEK6	RIF1		RBPMS2
LAYN	SYNGR2		SIPA1L1
SLC25A43	MYLK		SLC44A2
RAP2B	LINC01690		ZNF841
PITRM1	KCTD10		IL1RAP
F2RL2	SPATS2L		IZUMO4
RFX5	HSF2		ZNF433
LIMS1	CD84		ZBTB7A
HCN3	SLC43A2		F3
DHRS2	SLC9A1		FGD3
LOC101928446	MMP11		HEPACAM
YME1L1	ACSS3		ATP10A
PRTG	MAML3		OTOGL
CCAR1	ITPR3		STMN4
ELOVL5	CAVIN3		POLE4
TUSC3	MICALL2		SPRED2
LOC107985209	TBXAS1		IGDCC4
SLC1A6	RHOH		ZNF551
UBR5	PRKCH		ZNF419
ASB13	SLC1A6		CA10
SLC22A7	LINC02285		SMIM7
FAM84A	CD177		FGFRL1
KDELR3	SNORD108		GRIK5
STK32B	LTF		TMEM237
HERC4	ZNF565		CEBPG
LOC101927043	PLBD2		AP1M1
EIF2AK1	LCP2		RSU1
FAM109B	LINC01481		TMEM200A
DGKI	GNG4		MPV17L
UACA	ZNF418		TRIM28
CPEB2	ZBTB10		RBAK
SVIL-AS1	ICAM3		MICU1
CHCHD10	KCNH8		SNX21
LYRM4-AS1	ZDHHC22		B3GNT5
ATP8B1	OSBPL3		MED16
CMYA5	STH		KANK2
IFITM3	ENTPD1-AS1		C2orf70
PDE6B	CALHM5		GABRA3
MGC12916	MYO1C		ZNF581
TMEM214	MT1M		ZNF506
ALOX12P2	ADA2		CHST14
ZNF252P-AS1	LINC02345		HEXIM1
ROR1	CR1		EMX2
CLPTM1	DPYD		RIN1
IPMK	HRASLS5		FGF10
RCCD1	CD63		OPA3
PGBD1	BEX1		ZNF320
CNKSR1	CSTA		DNAJC9-AS1
TMEM159	CARD11		ZNF235
LOC399715	CSNK1D		MRPS16
NRG3	CD151		LOC102724404
ADAM33	CLDN1		SPHKAP
SPATA6L	STX11		SAFB
KCNH8	ACSF2		TDRD12
EOGT	DNM3		LOC100507487
SHD	CLEC7A		SALL1
SPRED1	PLA2R1		ZNF492
LINC00908	LINC00398		LOC102724596
RBM20	CRACR2A		LINC01551
RFT1	FAM110C		RNF150
CALML4	UNC13D		UBOX5
CMBL	ZNF649		PTDSS2
KCNJ9	P2RX4		TOB1-AS1
NETO1	DLL1		KCNK3
LOC100128594	CDA		NUP62
WAPL	BCLAF1		ZNF814
EIF4G2	PRAM1		ZNF549
HSP90B1	SENP7		CTH
G6PC3	EVI2B		GAS1
PLS3-AS1	FLVCR1		WWTR1-AS1
ITFG2-AS1	C1R		ENTPD5
CENPBD1P1	PLIN3		FMNL2
RHBDL3	JAK3		C11orf49
SUPV3L1	KLHL6		EIF3K
MSRB2	SIGLEC16		DOCK11
PCDHB18P	ZNF131		TRIM67
FABP7	LINC00941		LINC00092
FABP5	LOC100506801		PHF12
MAPT-AS1	PKM		DCAF15
GRIK2	DES		LGR6
LIMD1	ZNF491		FGF13
ARL5B	SBK1		MYH15
RFESD	LINC00158		DNM3-IT1
CASP9	LOC101927272		EPC1
HPDL	PRPF18		CDNF
GUSB	MAP4K5		FAM13C
ASAH2B	TTYH3		RALGPS2
FLT1	MRC2		DPP9
LINC00158	SLC31A1		KIAA0040
ZNF782	ASGR2		LOC101929626
CCDC17	PRKACA		PALM2-AKAP2
H2AFJ	IL17RA		RNF24
AKR1C3	DLC1		RP9P
KIF1BP	OSTF1		ERBB3
LOC729652	TNFRSF14		PLEKHS1
CHUK	MYCN		FHOD3
APLP2	APCDD1L		B3GALT5-AS1
LRRC32	LAIR1		CREB5
FKBP14	DAB2		FAM208B
LRRC59	COL1A2		CPEB2
TLCD1	LOC730098		TULP1
MIR4307HG	CAST		FOXO1
MIR4300HG	CEP70		EPAS1
CALD1	CD7		ZSCAN1
NKAIN1	SERPING1		ZNF254
ARSJ	FMO4		SLC1A6
CNMD	OSCAR		CDCA7L
MYO9B	DTX2		FAM149B1
IGFBP5	CASP8		TRIM56
TXLNB	MYO1E		ANKS1B
GNA12	DDIT4L		R3HDM4
OSGEP	ADPRH		INHBB
LOC101928944	TEX26		C19orf47
CADM1	TNFRSF9		DUSP4
TVP23C-CDRT4	CD40		TGIF2-C20orf24
APOBEC3D	ATAD2B		UBE2E2
RHCG	MATR3		SSH2
TP53BP1	PRDM1		ZNF626
LGALS1	ENTPD1		LRRC34
RALGAPA1	ZBTB8B		EYS
PRC1-AS1	LOC102724094		EPN1
PABPN1	ST3GAL6-AS1		FBXW9
THBS2	CSF2RB		HIPK1-AS1
CALU	CD3G		WHRN
CD34	ZNF778		LOC101927523
ARSF	RPRD1A		LOC100507373
LINC00237	GPR132		FBXL12
MAP3K4	GRAP2		LRP4
SATL1	TEAD3		SCN11A
NT5E	SNORD116-25		LBX2
MAP3K20	TBC1D9B		STAMBPL1
SMPD3	KDELR1		LINC00672
THNSL1	UACA		USP42
LINC01135	WBP1L		TOR1AIP1
TRIB2	SLC37A2		WASHC3
LOC101928107	F11R		RBM43
AKR7L	RPAIN		FBLN7
TRPM4	CD81		ZNF628
NKD1	RHOD		SLC1A3
CYCS	C5orf49		SWAP70
LOC101929718	CTBS		RRBP1
BCL3	FAM78A		ZNF480
WDPCP	CYB5R2		ZFP69B
ARHGEF7-AS2	RFX8		C9
NSD3	TRDMT1		TOGARAM2
LRRC49	LEPROT		RNF217
PLPP4	LINC02015		IRX1
ACKR3	SLC7A7		RUVBL2
SDC3	FLNC		ZNF784
CHMP2A	LILRB4		ARHGEF18
NDST4	BAZ2B		ZNF112
DLG5	MYOF		ACSBG1
MRC2	RIPK3		HELZ2
PARP6	JMJD1C		KLHL29
C7orf31	MICA		P2RY11
RRN3P2	GUSB		ZNF266
RAB11FIP5	FBXW12		ACKR1
AKNAD1	PIPOX		F2R
MCC	PTPN4		ZNF653
RPAIN	ALDH3A1		OSBPL3
WBP1	LHFPL2		LOC102724532
THBS1	WDFY4		ZNF14
ANGPT2	EHD2		LOC101929445
SCAPER	CHD6		TOX3
ARHGEF28	SUSD6		PEPD
RPARP-AS1	CTHRC1		AEBP1
FAM241B	METTL7A		PHF19
ZNF22	LINC01719		C20orf202
LOC100129215	TAPBP		GCDH
LINC01561	TMEM169		SLC25A23
MT1E	SGMS2		ERC2
PARVB	PDGFRB		EXTL3
ZDHHC1	LRRC37B		TOM1L1
MIR34AHG	ACRBP		C19orf48
MDH2	LDLRAP1		XKR8
PDGFRL	MOB3A		ANO7
NUP210	SIGLEC9		DAPL1
RBPMS2	PLAGL1		RFX5
PTGR1	SLC15A3		ABI2
MIR155HG	TRMT11		CXXC5
LINC02060	SNX8		SPRED1
GRAMD2A	FAM92B		FZD5
TEX26	LOC100506100		BCKDHA
TOGARAM2	SMPD3		TNFRSF19
PSMD13	RNF165		NR3C2
KAT6B	CXCR3		DES
ULBP2	FAM241A		MT3
UBAC2-AS1	LOC101929536		SYMPK
EDA2R	PCK2		EHHADH
PRLHR	SHPRH		SPHK2
ATP6AP2	ENAH		FOXRED2
MMP2	MARCO		ZNF71
ISL2	CSTB		TMEM140
PRSS55	ZNF121		ARC
CCDC85A	ZNF197-AS1		LINC01159
LSM14A	LOC100507334		RNF217-AS1
SYNJ2	CTNNA1		OSBPL10
LOC101929541	ARHGAP30		PDZD2
CCDC168	LOC101926964		GTPBP4
COMMD3	TTC28-AS1		NMNAT3
LOC100130476	NAGS		NUDT16
DRC1	CSF1		PLS3-AS1
SORBS1	CASP10		FLT3LG
SNORD31B	KIAA1328		KCNE4
KLHL13	ITGA11		PCDH15
ITGA6	ZNF669		MAGEH1
DDX50	ZDHHC5		LINC01410
OGDH	CD3E		MYH14
TKTL2	TPBG		SVIL-AS1
MOB3A	FCHSD1		PPAN
SPRED2	LINC02210		ZDHHC23
RHOA	CMTM7		GTF2F1
CD164	TAGLN		MLLT11
COL4A1	SPI1		P2RX7
CASC20	OSGEPL1		GNG11
MDFIC	CCL20		SMARCA4
HIST1H1A	CXorf40A		GDI2
HES1	LYN		JAG1
LOC101928438	NCF1C		RNF180
MIR181A2HG	CDK19		MAVS
FAR2	PML		TAGLN2
ITGA5	RNF139-AS1		RDH13
KLF9	LCTL		RIN2
HSPG2	RCOR2		ZNF783
GALC	TMBIM6		ZNF700
MEST	ZNF10		LOC100132215
SLC44A3-AS1	ALPK1		SGPL1
DCUN1D2	ABHD11		NCOA3
GSTP1	MCTP2		ZFP36L2
NPIPB9	LGALS3		MYO5C
NPB	PCED1B		UBE2D1
LINC01545	SLC44A3-AS1		ZFP30
MPP6	SP4		FLJ46284
ERAS	SLC13A3		CCDC26
KLHDC2	PWAR6		ALDH18A1
SLC12A7	MIR635		NABP1
PPM1J	SHF		VMAC
ZNF510	IQSEC1		ATCAY
LPCAT1	DUSP26		LOC101927497
FAM214A	IMPA2		TMEM248
ADPRH	CCDC138		TFRC
LINC01359	SLC11A1		LINC02453
SYCP2L	LOC101929759		MCF2
S100B	TSEN2		RAB11B
LGALSL	LRP1		CDRT1
EMP2	AK7		DCLRE1C
CCSER2	ARHGAP29		CUTC
MIR4300	SSC4D		ARSJ
RPS6KA2	DNA2		MIPOL1
SNORD116-23	METTL7B		NXN
UBAP1L	S100A4		BOC
DAW1	LOC102546294		FKBP9P1
OPA3	ZIM2-AS1		A2M-AS1
PKD2	CD27		DEPTOR
BCL7A	BANK1		EFCAB5
LOC374443	KATNAL2		CCDC106
FXYD2	MT1G		CCDC86
REPS2	PTPRH		MEX3B
STX18-AS1	ZFP1		ZNF248
CRTAC1	RAC2		ZNF565
GDF15	MYL5		ZNRF3
EVL	CHID1		ARG2
NUTM2B-AS1	ZNF572		ATRNL1
GRHL3	TNFRSF11B		YAP1
P3H4	PLCG2		ADAMTS15
XPA	STS		KCNJ9
MAGED1	CCR2		RPS6KA6
UGGT1	DUSP23		BCKDHB
EYA1	CXCR4		LRFN3
C1QTNF1	SLA		TRPM3
CCDC88A	PHF11		VKORC1L1
GGT5	ZNF644		SNORD13
FAM160A1	CD58		ZNF790
RUVBL1-AS1	LINCR-0001		SIRPA
CTHRC1	MYO1D		MIR3117
PMEPA1	GVQW3		PILRB
RBM4	ACTB		NKAIN1
ERBB2	SLC22A18		LDB1
PELO	RNPEP		MINDY2
UPF3A	KIF5C		FUBP1
SMAGP	SLC25A36		LOC728730
SUMO4	CENPC		GRIK2
ADAMTS15	NUP35		ZNF485
TRIP10	PARVG		SH3GL1
HDAC7	SSC5D		CRTC3-AS1
PDIA6	VRK2		SARS2
GOLGA6L2	PLS3-AS1		ZNF223
ICAM3	NAGA		ZNF701
ABI3BP	SEC61A2		GRIK1
RIN1	AXL		DPYSL5
ZNF503-AS1	STIM1		LOC102724450
SNORD108	GDPD5		PLCD4
MICU1	ZNF286B		FCRLA
NCSTN	FAM216A		FERMT2
RHBDD2	HSPG2		MKNK2
CDNF	SNORA33		PNPLA6
LOX	PTCD3		OAS3
LINC01844	CAMP		EPB41L4B
ASXL3	NUDT16		CACNA1G-AS1
FAM219B	KHDC4		MPP6
BCAP29	EML2-AS1		EHF
STMN4	MIB1		WNT2
PIGB	GMFG		MIER2
SPCS1	PHF6		NFIX
GUSBP2	ZNF226		TM9SF1
CMTM3	PI4K2A		ARMC9
OPLAH	LIMK1		TMEM216
LINC00240	KCNE4		ZNF836
FLJ21408	CEMIP		LAMA5
RNF165	TRIT1		LGALSL
ABHD6	SPAST		PDE7A
IGFBP1	ZC3H8		C8orf31
GLIS1	CD163		INTS6L
BCAP31	OR4K2		PITRM1
FAM86B2	PHKA2		TUBA3FP
GOLGA8M	CEP192		LRCH2
FAM46B	PAMR1		C3orf67
ATL1	RUNX2		RCAN3
HEXA-AS1	ZBTB7B		PARP8
CDH6	TICAM1		LOC105372483
METTL7B	ZNF235		ALDH1L1
ZMYM2	TRPM2		OLFML2A
LINC01481	GBA		SMAP2
MLLT10	TNFAIP8		TMEM259
NBEAL2	SLAMF1		SSBP2
CDA	NRXN1		PCDHB1
RYBP	ITPRIPL2		NOS2
SLCO5A1	SCIMP		NFKBIB
PARG	PTPN6		TRMT1L
NPPA	TCIRG1		CLCN2
FBXO4	CTSS		AGMO
ANKRD36	ZBTB8A		FBXW2
AKT3	HACE1		ADNP2
KLF11	ZNF217		ULBP3
LRRC37B	CMKLR1		PVR
SAMD11	ARL11		CTU1
ACADL	SIAE		RPP30
MECOM	COLGALT1		ADAM19
GRHL1	COL5A1		QTRT1
HSD17B1	ZNF891		REPS2
VSIG1	ZNF22		LINGO3
GALNT5	SLC22A15		LINC00937
NDFIP1	NKG7		TNFRSF8
VTI1A	KCTD11		B3GALT1
ZNF133	ZNF737		PPP2R1A
LINC01842	SPATA5		CCDC130
PCAT29	ITGB2		CCDC61
COL4A2	SIL1		GBAP1
METTL24	SLC35F6		FKBP10
FAM149B1	PPARD		GYS1
MIR1200	CASS4		ANXA9
FTCD	SLC25A45		TEAD1
OSGIN2	LIPH		FLJ21408
PDE8B	SLC36A1		AURKC
CAV2	RFTN2		DCHS1
ANKRD36B	CALHM2		ZYX
JMJD7-PLA2G4B	TFAP2E		S100A13
MEIG1	SETDB1		MAGEE1
PRDM1	DOCK6		NDN
TMEM158	SLAMF6		SULF1
IMPACT	SYCP2L		SLC44A1
COQ8A	UNC93B1		PCSK6
CADPS	DOK3		LOC100131347
ZNF236	RPRM		C6orf15
TNFRSF1A	KDELR3		TRUB1
FAM13C	PRPF39		SEMA6A
MGAT4C	MIR125B2		XRCC1
CLEC4F	WDR12		FERMT1
LRRC1	INTS7		SVIP
SEMA3F	ICAM4		RAB3GAP2
RLBP1	LOC101929709		SCUBE3
RPP38	SMO		CDC42SE1
ITGB8	NRROS		LOC105371899
ADAM22	UPK3A		LINC01534
GYS2	TMOD3		ATG4B
LINC00551	STAU2		FKBP5
RALB	FLII		SDC3
CASC10	GDAP1L1		TCEAL2
NSMCE4A	FN1		PABPC1L
ANXA2	RAPGEF4		LPAR4
CD9	ARAP1		LOC541472
EIF3K	MARK1		ADGRG6
LOC100505782	VNN1		BASP1
TCEAL2	SMAGP		RORA
FAM120A	RB1CC1		DPYS
DNASE1L2	SAA2-SAA4		NHSL1
CYP21A1P	ZNRF3-AS1		ZNF471
STOX1	YIPF7		LARGE2
WNT2	SPAG4		ZNF765
NACC2	PMEPA1		MZF1-AS1
DPY19L1	FUCA1		REXO1
LOC101928307	CD40LG		LINC00269
SYDE1	HNRNPDL		ZNF793
DEPTOR	ZNF75A		MEGF11
MIR4450	PLEKHF1		ZNF44
TIMM10B	PI3		LINGO4
LINC00515	SLC25A43		ZNF557
SEPT11	MAP3K13		MEIG1
TMED7	STEAP4		TRIM16L
WDR70	FCGR2B		MINDY3
GLMP	LOC389641		DPP10-AS1
RBM24	LUM		ZNF12
SIAE	PLEK2		ZNF124
HCG23	G6PC3		GATAD2A
LOXL3	CXCL14		EVI2A
RASL10A	SBNO2		LINC02268
SKI	IL23A		MTMR8
DCAF8	CHTOP		CACUL1
SUPT7L	CREG1		LINC02541
COQ10A	CRYZL2P		CUX1
TAB2	GUSBP1		MAP1LC3C
ZNF521	KAT7		CLIC2
LRRC9	SNHG1		ZNF222
GALNT3	GPR171		MRC2
CWF19L1	SELENON		ANO8
CLCN2	IL16		PCDH19
CYP2G1P	NFAM1		CORO2A
PTN	RCSD1		GNAI1
CD151	HTR7P1		LOC100131496
CPD	NKX3-1		CACNA1E
LINC01984	RILP		SNORA70C
CALR	INTS8		ZNF780B
EIF4G1	ATL3		ATP10B
PRPF39	KCTD21		MCMDC2
CDH5	RNPEPL1		SP4
SPON2	TRANK1		MRPL4
SLC27A1	PPY		PIK3C2G
MAGT1	SEL1L3		NCAM2
WWTR1	FSCN2		TRDN
AGAP5	RNF144B		ZNF587B
FRY	SLC12A7		RHCE
OSTM1-AS1	PARP4		ZNF250
SNORD116-16	ST3GAL1		ZNF83
IQGAP1	SELPLG		ZNF20
DSE	LINC00886		PDE10A
WWC3	IL2RA		PTPN21
BCL7B	DNASE2		PGPEP1
ZCCHC18	UPP1		MDGA2
SOCS1	CD52		OR4K2
WIPI1	CDKAL1		PPP1R17
PHF21B	SH3TC1		KDM4B
ME3	ARMCX4		KMT2B
LOC105375304	FMN1		NDUFB8
TAF5	YPEL1		PABPC3
NPSR1-AS1	SYK		CCSAP
ADAMTS9-AS2	POGK		TBX2
PPP1R3D	LRCH2		ZNF579
PQLC2L	AHNAK2		SLC27A5
CRTC3-AS1	MAPT		CNTN3
CHI3L1	CREB3L2		VSTM2B
TMEM26	KLHL13		SALL4
LOC100130111	CCRL2		ANKK1
SLC22A15	ARSJ		ST5
ABHD14B	EMP2		ATP5D
ZMAT3	MPZL2		KLHL4
VIPR2	SCG3		LINC00839
SLC4A5	NOS3		SMO
ZNF37BP	ZNF286A		TMEM132C
RBM3	MALL		CLDN10
CYP2S1	LINC00954		SLC25A16
SLC39A7	TRIM34		LACTB2-AS1
IFITM2	TEC		SMYD3
TERT	LOC105376557		SNX22
ATP6AP1	FCER1G		TRPC1
KLF8	MANBA		FBXO15
B3GNT9	ACACB		RAB27B
DSPP	SLC2A5		CITED2
CD302	TBPL1		WDR37
FAM21EP	LOC440895		BDH1
CNDP2	UBXN10-AS1		ROBO2
LINC00893	ALOX5AP		GPR27
YWHAG	EID2B		PLSCR1
HIF1AN	ACSL5		GRIP1
JMJD8	MTPAP		ZNF528
LINC01602	TAF1D		PCBP3
SLC2A1	RAET1E		ATG2A
GYS1	LOC101928674		SUGP2
FAM241A	SKA2		YPEL2
CAST	SYNPO		SORBS3
HSPB6	TNFRSF8		MAP1LC3A
SLC35A4	ADGRB3		ZNF253
COLGALT1	IL18		RPS16
CALHM5	INSM2		SOBP
TYSND1	LILRB2		ADAMTS9-AS1
NDST2	SQSTM1		C1orf105
SPAG4	UBE3D		COL11A1
OR51E1	MIR9-3HG		ZDHHC11
LMNA	UBE2F		LINC00311
ZC4H2	FAM109B
COX15	SLFN5
MIR1267	LOC730101
ITFG2-AS1	TMEM106A
CLDN10	FGR
GALM	ITGAX
TRPV4	LINC00092
LAMB2	EFCAB7
LAMP5-AS1	ATP2A3
KCNB1	ZNF726
DENND2A	SCNN1A
EPS8L2	ACTN1
POU2F1	MYBPH
MIR762HG	TTC3
SLC25A28	MT1A
SLC35C1	MNX1
TBC1D30	THUMPD3-AS1
TM9SF4	RPLP1
CUX2	YIPF1
DNAJA4	SLCO2A1
XKR9	CCSAP
POLR3A	LACC1
PCID2	CRB1
TACR1	ZNF431
RBM12B	DSE
MAP2K3	PPM1L
C1RL	SETBP1
CCDC141	GNGT2
SNORA70C	FOXL1
ZSCAN9	ORAI3
LOC100129129	CEBPB
GALNT14	RBMX
SHF	MYEF2
OLFML1	NEK8
BZW1	NFKB1
AMY2B	TNFSF15
ME1	SCN3A
MIR3193	HEPH
ARF1	WDR75
METTL3	ZNF112
ARMCX4	NLRP3
PITRM1-AS1	MGAT4B
CAPNS1	PPM1D
ACSL3	GPR151
DOK1	DENND3
LINC00682	N4BP2
STAC	HDGFL3
VEGFA	CHCHD10
UBE2Q2P1	TGFBI
ELK3	TRIM38
OTP	ZNF708
MAPK10	ICAM1
ADORA2B	DSCAML1
CCDC9	FHL3
PPFIBP1	ZNF614
C1QTNF3	PIR
FGFR1	ADORA1
ZYX	MIR125B1
LINC02397	PCOLCE
DDB2	ZNF559
CNGA3	ITGB7
TFAM	FLI1
AGO3	C2orf70
ARSB	TRAF3IP2-AS1
KIZ	STPG1
SLC12A2	ARHGAP9
ADGRL2	C20orf204
GLCCI1	MPP1
LOC100128164	TMEM214
TMF1	RAB11FIP5
C5orf15	PPARG
VHLL	FAM20C
LINC00609	TCERG1
TEX26-AS1	HNRNPR
COL1A2	PLEK
RSPH9	BACH2
RAP2A	AP1B1
TBC1D26	DBH-AS1
PDE12	NOD2
PLA2G5	LOC101928489
FAM20C	MAN1C1
CEP83	CMTM3
MTFP1	LINC00683
RUFY3	ACADS
MEIS1-AS2	ELOVL1
MIR128-2	ZNF84
PLA2G4B	SELE
SPAG17	KDM1A
TIA1	ALOX15B
C5orf38	PCDH15
PLP2	PPP1R18
TEX29	PTAFR
FAF2	STX4
CENPC	STOM
SFPQ	GNAI2
LOC105371855	PURG
CERS3	RHBDD2
GPNMB	PDE6B
KIAA0895	LDLRAD2
FREM2	PLA2G15
AK4	LRRC25
OGT	CST7
DNAJC9-AS1	REEP4
RBAK	ZNF670-ZNF695
CAVIN3	CYTIP
PTCHD4	CPVL
IKBIP	IGFBP4
ACBD5	SNORD116-16
ELP1	ZDHHC7
GAMT	AFDN-DT
APOB	ARPP21
CXCR4	NLRX1
RAB8A	ZNF207
TMEM192	RHCG
PCBP1	CASP8AP2
PODNL1	SLC39A6
MKX	LINC01624
MT3	SERPINA1
GIPR	APOB
FLOT2	FGF17
LOC339529	MAN2B2
MIR17HG	TMEM200B
COL16A1	MMP14
OSMR	CASP4
PLXND1	GALNT6
MLEC	MVP
SEC24A	B3GNT9
NUDT4	LOC101928307
FKBP9P1	RASGRP4
COPG1	LRP10
ZSCAN23	CCP110
DUSP4	VSIG4
KLHDC9	MEOX2
GPR137C	PRR13
CYP21A2	NTAN1
PTK2	GSDMD
TMEM33	HTR2B
KCTD21	JCHAIN
OR13A1	NEK6
C3orf80	IRF5
HOXC6	ZNF429
RFX8	MIR34AHG
CCDC62	MNAT1
PCBP3	ZNF239
SAR1B	CD226
IL1RL1	LAPTM4A
EMILIN2	SDC4
CPPED1	PLAU
SNORA74A	MICALCL
SNAP91	ARHGAP18
POM121	ANGEL2
SERPINE1	MAP3K6
MXI1	MIR573
DBH-AS1	ZNF385A
TSPAN4	HSDL1
CABCOCO1	TGFB3
NT5C2	FAM57B
TFRC	SERTAD3
TMEM72-AS1	ASS1
SPRY2	MFSD1
MRPS16	CHST9
PTDSS2	FAM198B-AS1
LRRC4	OLIG2
RBM4B	SLC35A2
SGIP1	TRPM4
DPY19L3	F3
LINC02003	CTNNB1
EXOC6	APEX2
ZSCAN16	CD55
LIPH	CPSF6
SEL1L3	AADAT
TDRKH-AS1	ZNF639
MDGA2	PNPLA2
SLC35F6	ZNF714
KIAA1143	ARL5B
GSTK1	GALNT12
ZC3H8	GSTO1
CASP3	PLCXD2
XK	SENP6
STK10	ZNF772
PYROXD2	GYPC
LOC101927855	C1S
LOC107984895	TEX26-AS1
NAGS	EVA1C
ACTG1	PHF21B
KIAA1614-AS1	PMS1
KLF4	ELAVL3
SRPRB	IQCA1
CDC42EP3	CAPN1
DMRTA2	ABHD15
CREB3L1	ANKRD36B
PLEKHA4	LRRC1
TNFRSF13C	PROM2
SAMD4B	ZNF17
BANK1	LAMB2
SSBP3-AS1	MIR181A2HG
C16orf89	RAC1
MIR1296	TRAF1
PSMD12	APOBEC3H
CA5B	SLC28A3
P2RY2	FAM20A
MIR4768	NUDT16P1
SCN9A	DAP
PHACTR3	ANXA2
TRANK1	ASXL3
WDR82	DIO2
FBXO34	POU2AF1
ZNF609	GALNT2
ZSCAN29	FBLN1
CD63	SEC24D
ATP1A1	MICA-AS1
UBE3D	DDX3X
FN1	GIMAP8
LINC00886	NINJ1
C2CD5	MFSD6L
TAGLN	COL15A1
VCPKMT	B3GNT5
ACVRL1	C11orf45
HULC	TIGD7
HPS1	TREML2
LOC105373463	MIR17HG
GLUD1	KLRG2
RAP2C	RBPMS
KLHL4	ZNF252P-AS1
MAGEC3	MSL1
ADORA2A	OPLAH
C5orf49	ZNF467
GLRA4	LINC00609
HERC1	HCN3
STON1-GTF2A1L	LAMC3
NDST2	MR1
TVP23C	LAYN
ABCC5	NFKB2
CDC42EP4	CNKSR1
S1PR3	JADE1
SLC35A2	MDGA2
RAPGEF4	KLRB1
HIST1H1D	ACAA2
TVP23A	CD302
HVCN1	EFNB2
PHYHIPL	MUC12
DMXL2	LOC400464
QPCT	TMEM176A
BRD7	IL10RB
CRYZL2P	POU2F1
GSK3A	MIR2052HG
PLIN3	GIMAP1
BLOC1S3	RC3H2
VWC2L-IT1	CHML
SHPRH	ZNF484
TMEM154	HIVEP3
RUSC1	CNDP2
KRTCAP3	GDAP1
AP2A2	MSR1
BRWD1-AS1	FHAD1
	AQP5
	RASAL3
	ABI3
	KIAA1468
	SNX20
	PRKCSH
	SEMA3F
	TNFAIP8L3
	ZNF682
	CNTN3
	GNA12
	CD300LB
	SRPRA
	DNAJC3
	PTPN1
	ZFHX3
	BTBD19
	NPPA
	FKBP10
	EYS
	ATP13A5
	PYHIN1
	OSMR
	MAN2B1
	PDCD1LG2
