# Supplementary material for: Glioblastoma epigenome profiling identifies SOX10 as a master regulator of molecular tumour subtype
Source: Nat Commun. 2020 Dec 18;11:6434. doi: 10.1038/s41467-020-20225-w (PMC7749178; doi:10.1038/s41467-020-20225-w)
Supplement: Supplementary file 13 — Supplementary Data 11 [file 41467_2020_20225_MOESM13_ESM.xlsx]

## Sheet: T11 - RTN results
gene	IDH_A_adjPval	IDH_A_dES	IDH_A_pval	IDH_A_regulonSize	IDH_B_adjPval	IDH_B_dES	IDH_B_pval	IDH_B_regulonSize	MES_A_adjPval	MES_A_dES	MES_A_pval	MES_A_regulonSize	MES_B_adjPval	MES_B_dES	MES_B_pval	MES_B_regulonSize	RTK_II_A_adjPval	RTK_II_A_dES	RTK_II_A_pval	RTK_II_A_regulonSize	RTK_II_B_adjPval	RTK_II_B_dES	RTK_II_B_pval	RTK_II_B_regulonSize	RTK_I_A_adjPval	RTK_I_A_dES	RTK_I_A_pval	RTK_I_A_regulonSize	RTK_I_B_adjPval	RTK_I_B_dES	RTK_I_B_pval	RTK_I_B_regulonSize
AHR	NA	-0.65	NA	NA	NA	-0.53	NA	NA	0.00011758	0.78	0.0001	60	0.0026155	0.63	0.0023998	28	NA	-0.68	NA	NA	0.00023005	-0.73	0.00019998	28	NA	0.38	NA	NA	NA	0.73	NA	NA
ARNTL	NA	-1.11	NA	NA	0.00012726	-1.12	0.0001	153	NA	0.72	NA	NA	NA	1.06	NA	NA	0.00012284	1.36	0.0001	80	0.00011859	1.34	0.0001	153	NA	-1.18	NA	NA	0.00012757	-1.17	0.0001	153
ASCL1	0.0003919	0.73	0.00029997	17	0.0017725	0.69	0.0015998	18	0.00011758	-0.82	0.0001	17	NA	-0.67	NA	NA	NA	-0.66	NA	NA	NA	-0.35	NA	NA	NA	0.64	NA	NA	NA	0.29	NA	NA
BACH2	NA	0.99	NA	NA	NA	0.6	NA	NA	0.00011758	-1.38	0.0001	31	0.00011686	-0.74	0.0001	34	NA	0.79	NA	NA	NA	0.2	NA	NA	NA	0.8	NA	NA	NA	0.46	NA	NA
BATF	NA	-0.24	NA	NA	NA	-0.33	NA	NA	0.00011758	0.77	0.0001	110	0.00011686	0.81	0.0001	79	NA	-0.66	NA	NA	NA	-0.68	NA	NA	NA	-0.62	NA	NA	NA	-0.52	NA	NA
BCL11A	0.00014209	1.07	0.0001	97	NA	0.69	NA	NA	0.00011758	-1.42	0.0001	97	0.00011686	-1.45	0.0001	78	NA	-1.38	NA	NA	NA	-0.9	NA	NA	0.00013102	1.44	0.0001	97	0.00012757	1.5	0.0001	78
BMP2	0.00014209	1.64	0.0001	65	0.00012726	1.62	0.0001	83	0.00011758	-1.52	0.0001	65	0.00011686	-1.46	0.0001	83	0.00012284	-1.58	0.0001	65	0.00011859	-1.45	0.0001	83	0.18878	0.23	0.18878	65	0.34747	0.07	0.34747	83
BNC2	0.26387	-0.47	0.26387	110	NA	-0.31	NA	NA	0.00011758	1.47	0.0001	110	0.00011686	1.35	0.0001	156	NA	-0.98	NA	NA	NA	-1.25	NA	NA	NA	-0.15	NA	NA	NA	0.18	NA	NA
CAMTA1	0.00014209	1.3	0.0001	174	0.00012726	1.29	0.0001	173	0.00011758	-1.36	0.0001	174	0.00011686	-1.31	0.0001	173	NA	-0.95	NA	NA	NA	-0.99	NA	NA	NA	0.79	NA	NA	NA	0.78	NA	NA
CEBPA	NA	-0.29	NA	NA	NA	0.54	NA	NA	0.00011758	0.65	0.0001	75	0.0012124	1.02	0.0010999	67	NA	-0.69	NA	NA	NA	-0.76	NA	NA	NA	0.33	NA	NA	NA	-0.95	NA	NA
CEBPB	0.00014209	-1.18	0.0001	192	0.00012726	-1.31	0.0001	202	0.00011758	1.45	0.0001	192	0.00011686	1.52	0.0001	202	NA	0.2	NA	NA	NA	0.08	NA	NA	NA	-0.96	NA	NA	NA	-0.97	NA	NA
CREB3L1	0.00014209	-1.38	0.0001	70	0.00012726	-1.39	0.0001	81	NA	1.25	NA	NA	NA	1.32	NA	NA	0.00012284	1.53	0.0001	70	0.00011859	1.49	0.0001	81	NA	-1.17	NA	NA	0.00012757	-1.21	0.0001	81
DACH1	0.00014209	1.62	0.0001	38	NA	0.86	NA	NA	0.00011758	-1.59	0.0001	38	NA	-0.79	NA	NA	0.00012284	-1.51	0.0001	38	0.00011859	-0.85	0.0001	16	0.00092112	1.17	0.00079992	38	NA	0.82	NA	NA
DLX5	NA	-0.38	NA	NA	NA	0.42	NA	NA	NA	-0.62	NA	NA	NA	-0.68	NA	NA	NA	-0.67	NA	NA	0.0012928	-0.67	0.0011999	29	0.00013102	0.87	0.0001	23	0.00012757	0.78	0.0001	29
ELF1	NA	-0.46	NA	NA	NA	-0.72	NA	NA	0.00011758	0.67	0.0001	33	0.00011686	1.09	0.0001	189	NA	-0.27	NA	NA	NA	-0.1	NA	NA	NA	-0.53	NA	NA	NA	-0.59	NA	NA
ELK3	0.00014209	-0.69	0.0001	55	0.00012726	-0.63	0.0001	91	0.00011758	0.72	0.0001	55	0.00011686	0.67	0.0001	91	NA	0.3	NA	NA	NA	0.16	NA	NA	NA	0.2	NA	NA	NA	-0.15	NA	NA
EPAS1	NA	-0.59	NA	NA	0.00012726	-0.64	0.0001	93	0.00011758	0.58	0.0001	53	0.00011686	0.62	0.0001	93	NA	0.52	NA	NA	NA	0.52	NA	NA	NA	-0.43	NA	NA	NA	0.19	NA	NA
ERG	0.00014209	-0.75	0.0001	96	0.00012726	-0.7	0.0001	102	0.00011758	0.69	0.0001	96	0.00011686	0.64	0.0001	102	NA	0.57	NA	NA	NA	0.6	NA	NA	NA	-0.19	NA	NA	NA	-0.28	NA	NA
ETV4	NA	-1.25	NA	NA	0.00012726	-0.81	0.0001	32	0.21376	0.15	0.21208	100	NA	0.63	NA	NA	0.00012284	1.59	0.0001	100	0.00011859	0.86	0.0001	32	0.00013102	-1.31	0.0001	100	NA	-0.44	NA	NA
ETV5	0.00014209	-1.5	0.0001	129	0.00012726	-1.47	0.0001	86	NA	1.26	NA	NA	NA	1.09	NA	NA	0.00012284	1.51	0.0001	129	0.00011859	1.5	0.0001	86	NA	-0.79	NA	NA	NA	-0.78	NA	NA
FLI1	NA	-0.4	NA	NA	NA	-0.56	NA	NA	0.00011758	0.73	0.0001	50	0.00011686	0.65	0.0001	38	NA	-0.56	NA	NA	NA	0.21	NA	NA	NA	-0.56	NA	NA	NA	-0.56	NA	NA
FOSL1	0.00014209	-1.16	0.0001	168	0.00012726	-1.33	0.0001	113	0.00011758	1.34	0.0001	168	0.00011686	1.43	0.0001	113	0.00012284	1.15	0.0001	168	NA	0.48	NA	NA	NA	-1.03	NA	NA	NA	-0.25	NA	NA
FOSL2	0.00014209	-1.08	0.0001	144	0.00012726	-1.01	0.0001	229	0.00011758	1.33	0.0001	144	0.00011686	1.2	0.0001	229	NA	0.66	NA	NA	NA	0.66	NA	NA	NA	-0.66	NA	NA	NA	-0.18	NA	NA
FOXC1	0.00014209	-1.18	0.0001	123	NA	-1.24	NA	NA	0.00011758	1.19	0.0001	123	0.00011686	1.36	0.0001	54	0.00012284	1.23	0.0001	123	NA	1.21	NA	NA	NA	-1.14	NA	NA	NA	-1.29	NA	NA
FOXF1	NA	-1.06	NA	NA	0.038393	-0.5	0.037396	15	NA	0.36	NA	NA	NA	-0.32	NA	NA	0.00012284	1.29	0.0001	48	0.0067646	0.69	0.0064994	15	NA	-0.2	NA	NA	NA	-0.34	NA	NA
FOXF2	0.00014209	-0.69	0.0001	62	0.00012726	-0.73	0.0001	32	NA	0.52	NA	NA	NA	0.56	NA	NA	NA	0.69	NA	NA	NA	0.65	NA	NA	NA	-0.21	NA	NA	NA	0.33	NA	NA
GLI2	0.21625	-0.25	0.21358	65	NA	-1.09	NA	NA	NA	-0.03	NA	NA	NA	0.74	NA	NA	0.00012284	1.46	0.0001	65	0.00011859	1.42	0.0001	57	0.00013102	-1.27	0.0001	65	0.00012757	-1.34	0.0001	57
GMEB2	NA	-0.82	NA	NA	NA	-0.19	NA	NA	NA	0.06	NA	NA	NA	-0.32	NA	NA	0.00012284	1.15	0.0001	103	0.0012928	0.54	0.0011999	33	NA	-0.95	NA	NA	NA	-0.36	NA	NA
HES1	0.00093904	-0.65	0.00079992	21	0.0052036	-0.68	0.0048995	19	NA	0.55	NA	NA	0.011763	0.62	0.011399	19	0.0004354	0.73	0.00039996	21	0.00011859	0.79	0.0001	19	0.01066	-0.64	0.010099	21	0.0002426	-0.67	0.00019998	19
HLX	NA	-0.67	NA	NA	NA	-0.71	NA	NA	0.00011758	0.77	0.0001	51	0.00011686	0.8	0.0001	50	NA	-0.43	NA	NA	NA	-0.56	NA	NA	NA	0.27	NA	NA	NA	0.45	NA	NA
HOXA5	0.00014209	-1.57	0.0001	45	0.00012726	-0.77	0.0001	20	NA	1.14	NA	NA	NA	0.59	NA	NA	0.00012284	1.43	0.0001	45	NA	0.58	NA	NA	NA	1.07	NA	NA	NA	0.66	NA	NA
HSF2	NA	1.07	NA	NA	NA	0.5	NA	NA	0.00011758	-1.27	0.0001	137	0.00011686	-0.67	0.0001	49	NA	-0.97	NA	NA	NA	-0.52	NA	NA	NA	1.14	NA	NA	NA	0.62	NA	NA
IKZF1	NA	0.21	NA	NA	NA	0.17	NA	NA	0.00011758	0.74	0.0001	43	0.00011686	0.74	0.0001	364	NA	-0.61	NA	NA	NA	-0.63	NA	NA	NA	-0.73	NA	NA	NA	-0.65	NA	NA
IRF1	NA	-0.54	NA	NA	NA	-0.54	NA	NA	0.00011758	0.68	0.0001	90	0.00011686	0.7	0.0001	114	NA	0.53	NA	NA	NA	0.36	NA	NA	NA	-0.73	NA	NA	NA	-0.67	NA	NA
IRF3	0.00014209	-1.23	0.0001	141	0.00012726	-0.61	0.0001	108	0.00011758	1.23	0.0001	141	0.00011686	0.58	0.0001	108	0.00012284	1.46	0.0001	141	0.00011859	0.72	0.0001	108	0.00013102	-1.42	0.0001	141	0.00012757	-0.62	0.0001	108
IRF5	NA	0.55	NA	NA	NA	0.61	NA	NA	0.00011758	0.74	0.0001	21	0.00011686	0.81	0.0001	18	NA	-0.72	NA	NA	NA	-0.77	NA	NA	NA	-0.76	NA	NA	NA	-0.82	NA	NA
IRF8	NA	0.49	NA	NA	NA	0.56	NA	NA	0.00011758	0.73	0.0001	77	0.00011686	0.68	0.0001	66	NA	-0.72	NA	NA	NA	-0.73	NA	NA	NA	-0.66	NA	NA	NA	-0.62	NA	NA
IRF9	NA	0.69	NA	NA	NA	0.24	NA	NA	NA	0.56	NA	NA	NA	-0.17	NA	NA	NA	0.53	NA	NA	NA	0.6	NA	NA	0.00013102	-1.37	0.0001	90	0.00012757	-0.67	0.0001	64
JUND	NA	-0.43	NA	NA	NA	-0.52	NA	NA	NA	0.31	NA	NA	NA	0.38	NA	NA	0.00012284	0.7	0.0001	56	0.00011859	0.77	0.0001	38	NA	-0.66	NA	NA	NA	-0.62	NA	NA
KLF10	0.0034222	-0.66	0.0029997	24	0.00012726	-1.27	0.0001	55	NA	0.61	NA	NA	NA	0.97	NA	NA	NA	0.24	NA	NA	NA	0.87	NA	NA	NA	0.55	NA	NA	NA	0.84	NA	NA
LYL1	NA	0.53	NA	NA	NA	-0.13	NA	NA	0.00011758	1.29	0.0001	77	0.00011686	0.72	0.0001	55	NA	-1.19	NA	NA	NA	-0.52	NA	NA	NA	-1.02	NA	NA	NA	-0.69	NA	NA
MAF	NA	-0.94	NA	NA	NA	-0.87	NA	NA	0.00011758	1.21	0.0001	164	0.00011686	1.07	0.0001	145	NA	0.78	NA	NA	NA	-0.6	NA	NA	NA	-1.11	NA	NA	NA	0.14	NA	NA
MAFB	NA	-0.51	NA	NA	NA	0.05	NA	NA	0.00011758	1.18	0.0001	340	0.00011686	1.41	0.0001	216	NA	-0.95	NA	NA	NA	-1.24	NA	NA	NA	-0.6	NA	NA	NA	-0.92	NA	NA
MEIS1	NA	-1.03	NA	NA	0.00012726	-0.8	0.0001	32	NA	-0.15	NA	NA	NA	0.51	NA	NA	0.00012284	1.55	0.0001	45	0.00011859	0.86	0.0001	32	NA	-0.76	NA	NA	NA	-0.5	NA	NA
MEOX2	0.00014209	-1.61	0.0001	110	0.00012726	-1.63	0.0001	124	0.00011758	1.35	0.0001	110	NA	1.33	NA	NA	0.00012284	1.69	0.0001	110	0.00011859	1.66	0.0001	124	0.00013102	-1.4	0.0001	110	NA	-1.24	NA	NA
MITF	NA	-0.5	NA	NA	NA	-0.51	NA	NA	0.00011758	0.71	0.0001	58	0.00011686	0.66	0.0001	88	0.00012284	-0.66	0.0001	58	NA	-0.59	NA	NA	NA	0.27	NA	NA	NA	0.4	NA	NA
MXI1	0.00014209	1.37	0.0001	168	0.00012726	1.34	0.0001	194	NA	-0.91	NA	NA	NA	-0.91	NA	NA	0.00012284	-1.24	0.0001	168	NA	-1.18	NA	NA	NA	-0.28	NA	NA	NA	-0.53	NA	NA
MYB	NA	0.85	NA	NA	NA	0.47	NA	NA	NA	-1.37	NA	NA	NA	-0.74	NA	NA	NA	-1.08	NA	NA	NA	-0.75	NA	NA	0.00013102	1.44	0.0001	71	0.00012757	0.76	0.0001	24
MYCN	0.00014209	1.45	0.0001	64	0.00012726	1.48	0.0001	62	0.00011758	-1.57	0.0001	64	0.00011686	-1.59	0.0001	62	NA	-0.94	NA	NA	NA	-0.19	NA	NA	NA	1.13	NA	NA	NA	0.92	NA	NA
MYT1	0.00014209	1.39	0.0001	165	0.00012726	1.35	0.0001	198	0.00011758	-1.55	0.0001	165	0.00011686	-1.57	0.0001	198	0.00012284	-1.51	0.0001	165	0.00011859	-1.44	0.0001	198	0.00013102	1.6	0.0001	165	0.00012757	1.45	0.0001	198
MYT1L	NA	0.41	NA	NA	NA	0.54	NA	NA	NA	-0.63	NA	NA	NA	-0.75	NA	NA	NA	-0.62	NA	NA	0.00011859	-0.68	0.0001	251	0.00013102	0.74	0.0001	249	0.00012757	0.78	0.0001	251
MZF1	NA	-0.3	NA	NA	0.00012726	-1.45	0.0001	39	NA	-0.15	NA	NA	0.00011686	1.42	0.0001	39	0.00012284	0.67	0.0001	33	0.00011859	1.45	0.0001	39	NA	-0.48	NA	NA	0.00012757	-1.49	0.0001	39
NFE2L3	NA	-0.68	NA	NA	0.00012726	-0.69	0.0001	124	0.00011758	0.83	0.0001	25	0.00011686	0.72	0.0001	124	NA	-0.51	NA	NA	NA	0.23	NA	NA	NA	-0.35	NA	NA	NA	0.23	NA	NA
NFIC	0.00093904	-0.73	0.00079992	221	0.00012726	-0.62	0.0001	64	NA	0.94	NA	NA	0.00011686	0.63	0.0001	64	0.00012284	1.11	0.0001	221	0.00011859	0.69	0.0001	64	NA	-1.15	NA	NA	0.00012757	-0.67	0.0001	64
NFKB1	NA	-0.93	NA	NA	NA	-0.91	NA	NA	0.00011758	1.32	0.0001	89	0.00011686	1.25	0.0001	195	NA	0.16	NA	NA	NA	-0.07	NA	NA	NA	-1.1	NA	NA	NA	-0.81	NA	NA
NKRF	0.00014209	1.26	0.0001	152	NA	1.09	NA	NA	0.00011758	-1.32	0.0001	152	0.00011686	-1.44	0.0001	54	0.00012284	-1.04	0.0001	152	NA	-0.21	NA	NA	NA	0.95	NA	NA	NA	1.35	NA	NA
NPAS2	0.00014209	-1.36	0.0001	64	0.00012726	-0.78	0.0001	32	0.00011758	1.46	0.0001	64	0.00011686	0.74	0.0001	32	NA	1.14	NA	NA	0.00011859	0.73	0.0001	32	NA	-1.21	NA	NA	NA	-0.53	NA	NA
NR0B1	0.10581	0.36	0.10189	23	0.00012726	0.69	0.0001	26	0.0016007	-0.58	0.0014999	23	NA	-0.75	NA	NA	0.00012284	-0.84	0.0001	23	0.00011859	-0.9	0.0001	26	0.00013102	0.86	0.0001	23	0.00012757	0.89	0.0001	26
NR2E1	0.00014209	-1.39	0.0001	253	0.00012726	-1.53	0.0001	159	0.00011758	1.25	0.0001	253	0.00011686	1.29	0.0001	159	0.00012284	1.43	0.0001	253	0.00011859	1.5	0.0001	159	0.00013102	-1.08	0.0001	253	0.00012757	-0.98	0.0001	159
ONECUT2	NA	0.63	NA	NA	NA	0.72	NA	NA	0.00011758	-0.81	0.0001	19	0.00011686	-0.89	0.0001	26	NA	-0.72	NA	NA	NA	-0.66	NA	NA	0.00013102	0.79	0.0001	19	0.00012757	0.82	0.0001	26
OSR2	NA	0.58	NA	NA	NA	0.27	NA	NA	NA	-0.32	NA	NA	NA	-0.18	NA	NA	0.00012284	-0.64	0.0001	32	0.00011859	-1.4	0.0001	70	NA	0.45	NA	NA	NA	1.02	NA	NA
PLAGL1	NA	-0.69	NA	NA	0.00012726	-1.45	0.0001	78	0.00044169	0.72	0.00039996	20	0.00011686	1.52	0.0001	78	NA	0.39	NA	NA	NA	0.8	NA	NA	NA	-0.55	NA	NA	NA	-0.82	NA	NA
POU3F2	NA	-0.9	NA	NA	NA	-0.43	NA	NA	NA	-0.83	NA	NA	NA	-0.23	NA	NA	0.00012284	1.41	0.0001	53	0.00011859	1.51	0.0001	80	NA	-0.29	NA	NA	NA	-1.2	NA	NA
RBPJ	0.00014209	1.3	0.0001	78	0.00012726	1.49	0.0001	44	0.00011758	-1.27	0.0001	78	0.00022956	-1.34	0.00019998	44	0.00012284	-1.43	0.0001	78	0.00011859	-1.46	0.0001	44	0.00013102	1.22	0.0001	78	0.0013252	1.15	0.0011999	44
RFXANK	NA	-0.97	NA	NA	NA	-1.22	NA	NA	NA	0.46	NA	NA	NA	1.06	NA	NA	0.00012284	1.37	0.0001	223	0.00011859	1.45	0.0001	178	NA	-1.11	NA	NA	NA	-1.26	NA	NA
RUNX3	NA	-0.43	NA	NA	NA	-0.01	NA	NA	0.00011758	0.77	0.0001	59	0.00011686	1.25	0.0001	163	NA	-0.58	NA	NA	NA	-1.13	NA	NA	NA	-0.59	NA	NA	NA	-0.8	NA	NA
SALL1	NA	-0.11	NA	NA	NA	-0.79	NA	NA	NA	-0.32	NA	NA	NA	-0.16	NA	NA	0.00012284	1.28	0.0001	64	0.00011859	1.35	0.0001	136	NA	-1.05	NA	NA	NA	-0.97	NA	NA
SATB1	0.00014209	1.31	0.0001	201	0.001124	0.64	0.0009999	21	0.00011758	-1.27	0.0001	201	NA	-0.65	NA	NA	0.00012284	-1.27	0.0001	201	NA	-0.5	NA	NA	0.00013102	0.96	0.0001	201	NA	0.46	NA	NA
SMAD9	0.00014209	0.81	0.0001	23	0.00012726	0.75	0.0001	20	0.00011758	-0.72	0.0001	23	NA	-0.67	NA	NA	NA	-0.4	NA	NA	NA	-0.24	NA	NA	NA	-0.35	NA	NA	NA	-0.34	NA	NA
SNAI2	0.00014209	-1.4	0.0001	102	0.00012726	-1.61	0.0001	129	0.00011758	1.17	0.0001	102	0.00011686	1.53	0.0001	129	NA	0.82	NA	NA	NA	1.07	NA	NA	NA	0.76	NA	NA	NA	0.18	NA	NA
SOX10	NA	0.45	NA	NA	NA	0.32	NA	NA	NA	-0.59	NA	NA	NA	-0.51	NA	NA	0.00012284	-0.84	0.0001	56	0.00011859	-0.76	0.0001	52	0.00013102	0.86	0.0001	56	0.00012757	0.82	0.0001	52
SOX12	NA	0.28	NA	NA	NA	0.29	NA	NA	0.00011758	-1.14	0.0001	107	0.00011686	-1.35	0.0001	44	NA	1.07	NA	NA	NA	0.91	NA	NA	NA	0.29	NA	NA	NA	0.82	NA	NA
SOX3	0.00014209	0.83	0.0001	34	0.00012726	0.83	0.0001	21	0.00011758	-0.84	0.0001	34	NA	-0.83	NA	NA	0.00012284	-0.8	0.0001	34	NA	-0.65	NA	NA	0.00013102	0.78	0.0001	34	NA	0.7	NA	NA
SOX9	NA	-0.05	NA	NA	NA	-0.59	NA	NA	NA	-0.07	NA	NA	NA	-0.57	NA	NA	0.00012284	1.3	0.0001	109	0.00011859	1.31	0.0001	87	NA	-1.27	NA	NA	NA	-1.01	NA	NA
SPI1	NA	-0.32	NA	NA	NA	-0.38	NA	NA	0.00011758	0.76	0.0001	167	0.00011686	0.74	0.0001	140	NA	-0.6	NA	NA	NA	-0.48	NA	NA	NA	-0.67	NA	NA	NA	-0.68	NA	NA
STAT5A	NA	-0.58	NA	NA	NA	-0.42	NA	NA	0.00011758	0.82	0.0001	50	0.00011686	0.72	0.0001	53	NA	-0.49	NA	NA	NA	-0.4	NA	NA	NA	-0.6	NA	NA	NA	-0.63	NA	NA
TBX2	0.00014209	-1.36	0.0001	108	0.00012726	-1.37	0.0001	59	0.00011758	1.32	0.0001	108	0.00011686	1.23	0.0001	59	0.00012284	1.51	0.0001	108	0.00011859	1.55	0.0001	59	0.00013102	-1.21	0.0001	108	NA	-1.16	NA	NA
TCF3	NA	-0.22	NA	NA	NA	-0.31	NA	NA	NA	-0.54	NA	NA	NA	-0.32	NA	NA	0.00012284	0.78	0.0001	31	0.00011859	0.65	0.0001	44	NA	-0.57	NA	NA	NA	-0.52	NA	NA
TEAD3	NA	-0.76	NA	NA	0.00012726	-1.58	0.0001	130	0.00086829	0.74	0.00079992	15	0.00011686	1.56	0.0001	130	NA	0.69	NA	NA	0.00011859	1.6	0.0001	130	NA	-0.75	NA	NA	0.00012757	-1.34	0.0001	130
TFAM	0.00014209	1.27	0.0001	160	0.00012726	1.39	0.0001	84	0.00011758	-1.34	0.0001	160	0.00011686	-1.27	0.0001	84	0.00012284	-0.88	0.0001	160	0.00011859	-1.18	0.0001	84	NA	0.95	NA	NA	NA	0.87	NA	NA
TFCP2L1	0.00026997	-0.69	0.00019998	32	0.00012726	-0.79	0.0001	48	NA	0.58	NA	NA	0.00011686	0.73	0.0001	48	0.00012284	0.78	0.0001	32	0.00011859	0.84	0.0001	48	NA	-0.39	NA	NA	NA	-0.62	NA	NA
TFE3	NA	-0.31	NA	NA	0.001019	-0.52	0.00089991	84	0.00011758	1.17	0.0001	190	0.00011686	0.6	0.0001	84	NA	0.02	NA	NA	NA	0.42	NA	NA	NA	-1.01	NA	NA	NA	-0.5	NA	NA
TFEC	NA	-0.11	NA	NA	NA	-0.37	NA	NA	0.00011758	1.17	0.0001	277	0.00011686	0.71	0.0001	87	NA	-1.16	NA	NA	NA	-0.59	NA	NA	NA	-0.2	NA	NA	NA	-0.49	NA	NA
THRA	0.00014209	1.23	0.0001	196	0.00012726	1.28	0.0001	296	NA	-1.17	NA	NA	NA	-1.1	NA	NA	NA	-1.03	NA	NA	NA	-0.97	NA	NA	NA	0.08	NA	NA	NA	-0.61	NA	NA
VAX2	0.00014209	1.5	0.0001	49	0.00012726	1.35	0.0001	64	0.00011758	-1.43	0.0001	49	0.00011686	-1.31	0.0001	64	0.00012284	-1.43	0.0001	49	0.00011859	-1.27	0.0001	64	NA	1.4	NA	NA	NA	1.01	NA	NA
VDR	NA	-1.08	NA	NA	NA	-0.61	NA	NA	0.00011758	1.49	0.0001	156	0.00011686	0.82	0.0001	148	NA	-1.02	NA	NA	NA	-0.66	NA	NA	NA	-0.05	NA	NA	NA	-0.22	NA	NA
WIZ	NA	-0.39	NA	NA	NA	-0.41	NA	NA	NA	0.18	NA	NA	NA	0.29	NA	NA	0.0004354	0.66	0.00039996	24	0.00011859	0.65	0.0001	58	NA	-0.55	NA	NA	NA	-0.56	NA	NA
ZFHX4	NA	-0.39	NA	NA	NA	-0.17	NA	NA	NA	0.25	NA	NA	NA	-0.7	NA	NA	0.0050766	0.66	0.0048995	16	0.00011859	1.49	0.0001	43	0.001341	-0.68	0.0011999	16	NA	-1.24	NA	NA
ZFP36L2	0.0078742	-0.54	0.0069993	44	NA	-0.59	NA	NA	NA	0.56	NA	NA	NA	0.61	NA	NA	0.00012284	0.72	0.0001	44	0.00011859	0.66	0.0001	51	NA	-0.67	NA	NA	NA	-0.62	NA	NA
ZFP37	NA	1	NA	NA	NA	0.53	NA	NA	0.00011758	-1.41	0.0001	59	0.00011686	-0.71	0.0001	25	NA	0.68	NA	NA	NA	0.25	NA	NA	NA	1.02	NA	NA	NA	0.44	NA	NA
ZFPM2	NA	0.74	NA	NA	0.00012726	0.66	0.0001	84	NA	-0.64	NA	NA	0.00011686	-0.79	0.0001	84	0.00012284	-0.81	0.0001	23	0.00011859	-0.82	0.0001	84	0.00013102	0.85	0.0001	23	0.00012757	0.82	0.0001	84
ZHX3	NA	0.06	NA	NA	NA	-0.08	NA	NA	NA	-0.06	NA	NA	NA	-0.4	NA	NA	0.00012284	1.07	0.0001	106	0.00011859	1.32	0.0001	131	0.00013102	-1.18	0.0001	106	0.00012757	-1.18	0.0001	131
ZNF12	0.00026997	-1.09	0.00019998	83	0.00012726	-1.13	0.0001	73	NA	0.7	NA	NA	NA	0.89	NA	NA	0.00012284	1.39	0.0001	83	NA	1.1	NA	NA	NA	-0.79	NA	NA	NA	0.01	NA	NA
ZNF134	0.013569	-1	0.012899	42	0.00012726	-1.26	0.0001	64	NA	-0.07	NA	NA	NA	0.01	NA	NA	0.00012284	1.53	0.0001	42	0.00011859	1.57	0.0001	64	NA	-0.95	NA	NA	NA	-0.96	NA	NA
ZNF184	NA	0.38	NA	NA	NA	0.98	NA	NA	0.00011758	-0.65	0.0001	47	0.00011686	-1.41	0.0001	96	NA	0.13	NA	NA	NA	-0.67	NA	NA	NA	0.52	NA	NA	0.00012757	1.27	0.0001	96
ZNF217	0.00014209	-1.43	0.0001	123	0.00012726	-1.46	0.0001	303	0.00011758	1.44	0.0001	123	0.00011686	1.48	0.0001	303	0.00012284	1.47	0.0001	123	0.00011859	1.43	0.0001	303	0.00013102	-1.32	0.0001	123	0.00012757	-1.19	0.0001	303
ZNF227	NA	0.01	NA	NA	NA	-0.25	NA	NA	NA	-1.02	NA	NA	NA	-0.57	NA	NA	0.00012284	1.26	0.0001	69	0.00011859	0.66	0.0001	26	NA	-0.55	NA	NA	NA	-0.39	NA	NA
ZNF239	NA	0.63	NA	NA	0.00012726	0.7	0.0001	54	0.00011758	-0.68	0.0001	20	0.00011686	-0.67	0.0001	54	NA	-0.46	NA	NA	0.00011859	-0.7	0.0001	54	NA	0.49	NA	NA	0.00035235	0.62	0.00029997	54
ZNF248	0.00014209	1.52	0.0001	253	0.00012726	1.55	0.0001	200	0.00011758	-1.43	0.0001	253	0.00011686	-1.48	0.0001	200	0.00012284	-1.36	0.0001	253	0.00011859	-1.45	0.0001	200	NA	1.03	NA	NA	0.00012757	1.09	0.0001	200
ZNF250	NA	0.61	NA	NA	0.00012726	0.66	0.0001	47	0.00096855	-0.6	0.00089991	25	0.00011686	-0.71	0.0001	47	NA	-0.4	NA	NA	0.00011859	-0.67	0.0001	47	NA	0.35	NA	NA	0.00012757	0.66	0.0001	47
ZNF292	0.00014209	1.22	0.0001	113	NA	1.2	NA	NA	0.00011758	-1.3	0.0001	113	0.00011686	-1.27	0.0001	104	NA	-0.61	NA	NA	NA	-0.52	NA	NA	NA	0.75	NA	NA	NA	0.08	NA	NA
ZNF32	0.00014209	1.09	0.0001	297	0.00012726	0.73	0.0001	101	NA	-1.04	NA	NA	NA	-0.5	NA	NA	NA	-1.13	NA	NA	0.00011859	-0.66	0.0001	101	NA	0.93	NA	NA	NA	0.18	NA	NA
ZNF324	NA	0.12	NA	NA	NA	-0.26	NA	NA	NA	-0.82	NA	NA	NA	-0.28	NA	NA	0.00012284	1.24	0.0001	62	0.00011859	0.76	0.0001	44	NA	-1.19	NA	NA	NA	-0.68	NA	NA
ZNF34	NA	1.24	NA	NA	0.00012726	0.63	0.0001	33	0.00011758	-1.5	0.0001	52	0.00011686	-0.66	0.0001	33	NA	0.96	NA	NA	NA	-0.23	NA	NA	NA	0.11	NA	NA	NA	0.17	NA	NA
ZNF37A	0.00026997	0.62	0.00019998	28	0.00012726	0.8	0.0001	38	NA	-0.63	NA	NA	0.00011686	-0.66	0.0001	38	NA	-0.52	NA	NA	0.00011859	-0.65	0.0001	38	NA	0.42	NA	NA	NA	0.41	NA	NA
ZNF394	0.0003919	-1.05	0.00029997	78	0.00012726	-1.25	0.0001	102	0.00011758	1.26	0.0001	78	0.00011686	1.3	0.0001	102	NA	0.94	NA	NA	NA	1.06	NA	NA	NA	-1.07	NA	NA	NA	-0.8	NA	NA
ZNF43	NA	0.76	NA	NA	NA	0.97	NA	NA	0.00011758	-1.32	0.0001	41	0.00011686	-1.32	0.0001	53	NA	0.81	NA	NA	NA	1.09	NA	NA	NA	0.49	NA	NA	NA	0.02	NA	NA
ZNF432	NA	0.01	NA	NA	NA	-1.13	NA	NA	NA	-0.89	NA	NA	NA	0.49	NA	NA	0.0044044	0.98	0.0041996	55	0.00011859	1.53	0.0001	41	NA	-0.83	NA	NA	NA	-0.76	NA	NA
ZNF45	NA	-0.63	NA	NA	0.00012726	-1.2	0.0001	94	NA	0.42	NA	NA	NA	0.6	NA	NA	0.00012284	0.8	0.0001	22	0.00011859	1.3	0.0001	94	NA	-0.69	NA	NA	NA	-0.93	NA	NA
ZNF574	NA	-0.57	NA	NA	NA	-0.28	NA	NA	NA	-0.21	NA	NA	NA	-0.94	NA	NA	0.00012284	0.87	0.0001	37	0.00011859	1.46	0.0001	35	NA	-0.68	NA	NA	NA	-0.34	NA	NA
ZNF576	NA	-0.53	NA	NA	0.0002425	-0.65	0.00019998	44	NA	-0.32	NA	NA	NA	0.45	NA	NA	0.00012284	0.73	0.0001	25	0.00011859	0.75	0.0001	44	NA	-0.42	NA	NA	NA	-0.37	NA	NA
ZNF580	NA	-0.67	NA	NA	NA	-0.54	NA	NA	NA	0.61	NA	NA	NA	0.37	NA	NA	0.0033972	0.89	0.0031997	104	0.00011859	0.71	0.0001	82	NA	-0.87	NA	NA	NA	-0.63	NA	NA
ZNF587	NA	0.23	NA	NA	NA	-0.75	NA	NA	NA	-0.51	NA	NA	NA	-0.84	NA	NA	0.0004354	0.64	0.00039996	31	0.00011859	1.39	0.0001	40	NA	-0.54	NA	NA	NA	-0.73	NA	NA
ZNF609	0.00014209	1.52	0.0001	114	0.00012726	1.51	0.0001	86	0.00011758	-1.37	0.0001	114	0.00011686	-1.51	0.0001	86	0.00012284	-1.28	0.0001	114	0.00088049	-0.97	0.00079992	86	NA	-0.53	NA	NA	NA	-0.9	NA	NA
ZNF623	NA	0.84	NA	NA	NA	0.22	NA	NA	0.00011758	-1.14	0.0001	74	0.00011686	-1.26	0.0001	50	NA	0.88	NA	NA	NA	0.47	NA	NA	NA	0.05	NA	NA	NA	1.16	NA	NA
ZNF711	0.00014209	1.28	0.0001	114	0.00012726	1.25	0.0001	127	0.00011758	-1.37	0.0001	114	0.00011686	-1.52	0.0001	127	NA	-0.72	NA	NA	NA	0.09	NA	NA	NA	0.79	NA	NA	NA	1.04	NA	NA
ZNF74	0.00014209	1.35	0.0001	49	0.00012726	1.42	0.0001	66	0.00011758	-1.54	0.0001	49	0.00011686	-1.54	0.0001	66	NA	-0.28	NA	NA	NA	-1.19	NA	NA	NA	1.28	NA	NA	NA	0.23	NA	NA
