# Supplementary material for: Glioblastoma epigenome profiling identifies SOX10 as a master regulator of molecular tumour subtype
Source: Nat Commun. 2020 Dec 18;11:6434. doi: 10.1038/s41467-020-20225-w (PMC7749178; doi:10.1038/s41467-020-20225-w)
Supplement: Supplementary file 14 — Supplementary Data 12 [file 41467_2020_20225_MOESM14_ESM.xlsx]

## Sheet: T12 - GSEA signatures
Wang, Q. et al. Tumor Evolution of Glioma-Intrinsic Gene Expression Subtypes Associates with Immunological Changes in the Microenvironment. Cancer Cell 32, 42-56.e6 (2017).			Limma subtype genes, filtered for tumour-specific genes using Suppl. Table 1 of Wang, Q. et al. Tumor Evolution of Glioma-Intrinsic Gene Expression Subtypes Associates with Immunological Changes in the Microenvironment. Cancer Cell 32, 42-56.e6 (2017).
PN	MES	CL	MES	RTK I	RTK II
HN1	ARPC1B	PTPRA	AADAT	ABCD4	ABI1
RAB33A	S100A11	ELOVL2	ABHD11	ACAA2	ABI2
HDAC2	CTSC	MLC1	ABHD14B	ACADL	ACACB
MYT1	GLIPR1	SOX9	ABHD15	ACAN	ACSBG1
MTSS1	NNMT	ARNTL	ACAA2	ACIN1	ACSL3
HOXD3	VDR	DENND2A	ACACB	AFAP1L2	ACSS3
GPR17	RGS2	BBS1	ACADS	ALCAM	ACTN4
PTTG1	CTSB	ABLIM1	ACAP1	ANKRD7	ADAM19
KLRC3	TGFBI	PAX6	ACRBP	ARF4	ADAMTS15
HRASLS	PLAUR	ZHX3	ACSF2	ARG2	ADAMTS18
TCP1	LY96	USP8	ACSS3	ARHGAP28	ADAMTS3
NPPA	BCL3	PLCG1	ACTB	ARHGEF10L	ADNP2
PFDN2	TNFAIP8	CDH4	ACTN1	ARHGEF16	AEBP1
CA10	IER3	RASGRP1	ACVR2A	ARSD	AFAP1L1
EPHB1	PRSS23	ACSBG1	ACVR2B	ATCAY	AGMO
UGT8	IL7R	CST3	ADAM12	ATP10B	AIM2
PAK7	RAB27A	BCKDHB	ADAMTSL5	ATP6V0A4	AKAP8
SLC1A1	RUNX1	LHFP	ADORA1	ATP6V1E2	AKAP8L
NARF	P4HA2	VAV3	AEBP1	ATRX	AKT1S1
DCTN3	CYP1B1	ACSL3	AGPAT4	B3GNT7	AKT2
SMPD3	BACE2	EYA2	AHNAK2	BAMBI	ALCAM
ZNF804A	ACPP	SEPTIN11	AK7	BBOX1	ALDH18A1
RASL11B	FTL	SLC4A4	AKT3	BCL11A	ALDH1L1
MYB	SLPI	SLC20A2	ALDH3A1	BCL2L12	ALDH7A1
PDGFRA	RAC2	C14orf159	ALG1	BMP8B	ANKK1
ERBB3	RARRES1	CTNND1	ALMS1	BVES	ANKRD7
CLGN	SYNGR2	ZFHX4	ALPK1	BZW2	ANO7
SOX10	THBS1	SPRY2	AMPD3	C12orf75	ANO8
BCL11A	IL6	ZNF45	ANKRD26	C19orf44	ANXA5
NMU	CAV1	NCOA1	ANPEP	C1orf106	ANXA9
ZNF643	PI3	PLCE1	ANTXR2	C9orf64	AP1M1
CDKN1C	CDCP1	DTNA	ANXA2	CA10	AP3D1
JPH3	ITGB1	POLRMT	ANXA4	CCNG2	ARAP3
PCDHA9	LOX	SALL1	AP1B1	CDAN1	ARC
IL1RAPL1	CD72	TYK2	APCDD1L	CDC42EP3	ARG2
MAST1	COL1A2	TJP1	APEX2	CDH19	ARHGAP22
VIPR2	ANPEP	MEOX2	APLP2	CENPV	ARHGAP28
SIM2	MMP7	FGFR3	APOBEC3C	CEP135	ARHGEF18
BAMBI	SPAG4	STXBP3	APOBEC3D	CEP97	ARHGEF26
PKMYT1	BNC2	GRIK1	APOBEC3F	CHD2	ARMC9
PLCB4	NDRG1	GATM	APOBEC3G	CHML	ARNTL
SLC17A6	CNN2	UPF1	ARAP1	CHPT1	ARSD
KLRK1	LUM	NPEPL1	ARHGAP1	CIRBP	ARSE
CENPJ	PTGS2	KIAA0494	ARHGAP18	CLGN	ARSJ
NHLH1	COL3A1	RBCK1	ARHGAP29	COL11A1	ATCAY
GABRB3	COL5A1	PHKB	ARHGAP9	COL9A1	ATG2A
KLRC4	SDC1	SLC3A2	ARL5B	CORO2A	ATG4B
KCNK3	COL1A1	PPARGC1A	ARMCX4	CPSF7	ATP10A
GRID2	GPRC5A	PNPLA6	ARPC1B	CTHRC1	ATP10B
DACH1	COL15A1	MYO5C	ARSD	CTNNB1	ATP13A1
			ARSE	CTNND1	ATP5D
			ARSI	DBP	ATP6V1E2
			ARSJ	DCT	ATRN
			ASXL3	DGKI	AURKC
			ATAD2B	DNM3	B3GALT1
			ATL3	DPF2	B3GNT5
			ATP13A5	DPF3	BAG5
			ATP1A1	DPY19L2	BASP1
			ATP8B1	EDARADD	BCAM
			ATXN7L2	EML3	BCKDHA
			AXL	EMP2	BCKDHB
			B3GNT5	ENPP4	BCL2L12
			B3GNT9	EPHB4	BDH1
			B4GALT1	EPS15L1	BLOC1S3
			BACH2	ERBB3	BOC
			BAZ2B	ERMAP	BRD4
			BCAP31	FAM198A	BVES
			BCL3	FAM20B	C11orf49
			BCL7A	FAM71E1	C19orf44
			BCL7B	FAM89A	C19orf47
			BCLAF1	FBXO17	C19orf48
			BEND7	FHIT	C19orf66
			BET1L	FLT3LG	C1orf105
			BHLHE40	FOXN2	C8orf31
			BNC2	FRZB	CA10
			BRI3	GABRA3	CACNA1A
			BTBD19	GALNT13	CACNA1E
			C16orf87	GDF6	CADM3
			C19orf66	GFRA1	CC2D1A
			C1orf54	GNG2	CCDC130
			C1RL	GPR155	CCDC61
			C3orf52	GPR156	CCDC86
			C9orf64	GPR17	CCDC9
			CALHM2	GPR63	CCDC97
			CAPG	GPR85	CCND2
			CAPN1	GRB14	CD3EAP
			CASP4	GRHL1	CDC123
			CASP8	GRID2	CDC42EP4
			CAST	GRIK2	CDC42SE1
			CBR1	GSTA4	CDCA7L
			CCDC122	HAND2	CDH2
			CCDC138	HDAC2	CDH23
			CCDC8	HEXIM1	CDH4
			CCDC88A	HRASLS	CDH6
			CCNT2	IL1RAPL1	CDK6
			CCP110	IRX2	CDNF
			CD109	KCNH8	CDRT1
			CD151	KCNS3	CEBPG
			CD164	KLRC2	CEP89
			CD302	KY	CGNL1
			CD58	L1CAM	CHERP
			CD63	LEPROTL1	CHMP2A
			CD81	LGALS8	CHST14
			CDCP1	LHFPL3	CIC
			CDK19	LNP1	CIRBP
			CDKAL1	LPAR4	CITED2
			CEBPB	LRCH2	CLASRP
			CEP192	LRP10	CLCN2
			CEP70	LRRTM4	CLGN
			CEP95	LSAMP	CLIC2
			CEP97	LTBP3	CLPTM1
			CERS2	MAN1A2	CMTM5
			CFLAR	MDGA2	CNOT3
			CHCHD10	MEX3B	COL11A1
			CHD6	MFSD9	COL25A1
			CHD7	MMP16	CORO2A
			CHI3L1	MOSPD1	CORO2B
			CHID1	MOV10	COX15
			CHML	MPZ	CPNE4
			CHPT1	MPZL1	CREB5
			CHST6	MTMR10	CSMD3
			CHST9	NAA40	CTH
			CHTOP	NADK	CUTC
			CIDEB	NANOS1	CUX1
			CLDN1	NFIC	CXXC5
			CLIC1	NFYA	CYTH1
			CMKLR1	NIPAL1	DAG1
			CMTM3	NME1	DAPL1
			CMTM7	NOD1	DCAF15
			CNDP2	NUMA1	DCHS1
			CNKSR1	NXF1	DCLRE1C
			CNN2	OBSCN	DCT
			COL15A1	ODC1	DEDD2
			COL1A1	ONECUT2	DENND2A
			COL1A2	OSBPL3	DEPTOR
			COL5A1	OSR1	DGKI
			COL8A1	OTC	DHX34
			COPZ2	PARD6G	DLC1
			COTL1	PATE2	DMPK
			CPD	PCDHB15	DMRTA2
			CPSF6	PDE10A	DMWD
			CPVL	PDE6A	DNAH10
			CRB1	PDE8A	DNAJB5
			CREB3L2	PFN2	DNM3
			CSF1	PGRMC1	DOCK10
			CSNK1D	PIPOX	DOCK11
			CSTB	PKIA	DOCK6
			CTBS	PLAT	DOT1L
			CTF1	PLD2	DPF3
			CTHRC1	PLS1	DPP9
			CTNNA1	PNPLA2	DPY19L3
			CTNNB1	PODXL2	DPYSL5
			CTSB	POPDC3	DRG2
			CTSD	PPP2R3A	DUSP4
			CUL7	PRELID2	ECD
			CXCL16	PROM1	EFCAB5
			CXCL5	PRSS35	EFEMP2
			CXCR4	PTP4A1	EGFR
			CYB5R2	PTPRO	EHD2
			CYP1B1	RAB33A	EHF
			CYP27A1	RAB38	EHHADH
			CYTIP	RAB3C	EIF3K
			DAP	RAB9B	ELOVL2
			DCAF16	RALGPS2	EMILIN3
			DCTD	RASL11B	EMP3
			DDB2	RBP1	ENPP4
			DDIT4L	RFPL2	ENTPD5
			DDX3X	RFX2	EPAS1
			DENND2D	RGL3	EPB41
			DIO2	RGS8	EPC1
			DLC1	RIT2	EPHA2
			DLL1	RNF144A	EPHB4
			DMC1	RNF2	EPN1
			DNA2	RPL39L	EPS15L1
			DNAH9	RREB1	ERBB3
			DNAJC22	SAFB2	ERCC1
			DNAJC3	SCN3A	ERCC2
			DNASE1L1	SCN9A	ERF
			DNASE2	SCUBE3	ETV4
			DNM3	SIX5	ETV5
			DOCK6	SLC16A14	EVC
			DOK1	SLC1A1	EVC2
			DOPEY1	SLC1A6	EXOSC1
			DPYD	SLC25A20	EXTL3
			DRAM1	SLC25A29	EYA2
			DRG2	SLC35B1	EYS
			DSCAML1	SLC39A6	F2R
			DSE	SLC44A5	F3
			DSE	SLCO5A1	FABP7
			DUSP26	SLITRK6	FAM107B
			EFCAB5	SNX22	FAM13C
			EFCAB7	SOX10	FAM149B1
			EFEMP2	SOX9	FAM84A
			EFNB2	SRPRB	FAM89A
			EHBP1L1	STK32B	FBLN7
			EHD2	STK36	FBXL12
			EHD4	TBX3	FBXL7
			EID2B	TBX5	FBXO15
			ELAVL3	TDRKH	FBXO17
			ELF4	TECRL	FBXO18
			ELK3	TEP1	FBXO46
			ELOVL1	TEX11	FBXW10
			EMP2	TICAM1	FBXW2
			EMP3	TM4SF1	FBXW9
			ENAH	TMEFF2	FCRLA
			EPC1	TMEM169	FERMT1
			EPC2	TMEM182	FERMT2
			EPDR1	TMEM206	FGFR3
			EPHA1	TMEM212	FGFRL1
			EPHA2	TMEM221	FHIT
			ERBB2	TMEM45A	FHOD3
			ERMAP	TNKS1BP1	FIZ1
			ESYT1	TOM1L1	FKBP10
			EVC	TRIM56	FKBP9
			EVC2	TRIM71	FKRP
			EYS	TRIP6	FLT3LG
			F11R	TRPC4	FMNL2
			F3	TTC3	FOXC1
			FAH	TTF2	FOXG1
			FAM114A1	UGDH	FOXRED2
			FAM117B	UGT2B7	FRMD4A
			FAM120A	UGT8	FUBP1
			FAM186B	ULBP2	FZD5
			FAM20C	ULBP3	FZD7
			FAM57B	ULK3	GABRA3
			FAM83G	WFDC2	GALNT13
			FBLN1	WHAMM	GALNT14
			FBXO17	XKR9	GAS1
			FCHSD1	ZC4H2	GATAD2A
			FER1L5	ZFHX3	GATM
			FHAD1	ZFHX4	GBAP1
			FHL3	ZFPM2	GCDH
			FHOD1	ZFYVE1	GDI2
			FKBP10	ZIC2	GDNF
			FKBP9	ZIC5	GFRA1
			FLII	ZNF135	GLI2
			FLNC	ZNF217	GNAI1
			FLVCR1	ZNF281	GNG11
			FMN1	ZNF35	GPATCH1
			FMO4	ZNF425	GPI
			FN1	ZNF592	GPR85
			FOSL1	ZNF620	GRAMD1A
			FSD1	ZNF649	GRB10
			FTH1	ZNF669	GRHL1
			FUCA1	ZNF679	GRIK1
			FURIN	ZNF697	GRIK2
			FXYD5	ZRANB3	GRIK5
			G0S2		GRWD1
			G6PC3		GSK3A
			GAL3ST4		GTF2F1
			GALM		GTPBP4
			GALNT12		GYS1
			GALNT2		H2AFY2
			GALNT5		HAPLN4
			GBA		HAUS5
			GDAP1L1		HEATR4
			GDPD1		HEPACAM
			GLB1		HES1
			GLCCI1		HEXIM1
			GM2A		HKR1
			GNA12		HNRNPUL1
			GNAI2		HOXB3
			GNG4		HS3ST3B1
			GPNMB		HSPA14
			GPR137C		HSPB6
			GPR151		HSPBP1
			GPR171		IGDCC4
			GPSM2		IGSF5
			GPX8		IL1RAP
			GRIA4		IL1RAPL1
			GRIK2		INHBB
			GRN		IPMK
			GSDMD		IRF2BP1
			GSTA4		IRF3
			GSTK1		IRGQ
			GUSB		IRX2
			GYPC		ITGB8
			H2AFJ		JAG1
			H6PD		JUND
			HACE1		KANK2
			HCN3		KBTBD2
			HDAC7		KCNE4
			HDHD3		KCNH8
			HEBP1		KCNK3
			HEXA		KDELR1
			HFE		KDM4B
			HIST4H4		KHNYN
			HIVEP3		KHSRP
			HNRNPR		KIAA0355
			HPS1		KIAA1614
			HSF2		KIN
			HSPB1		KLF15
			HSPG2		KLF16
			HTATIP2		KLHL26
			ICAM1		KLHL29
			ICAM3		KLHL4
			ICAM4		KLRC2
			IL10RB		KLRC3
			IL13RA1		KLRC4
			IL17RA		KLRG1
			IL23A		KRI1
			IL7R		LAMA5
			IMPA2		LAMB2
			INTS7		LATS2
			INTS8		LDB1
			IQCA1		LDLR
			IQGAP1		LENG1
			IRF5		LENG8
			ITGA5		LFNG
			ITGB2		LGALS3
			ITGB5		LPAR4
			ITGB7		LRCH2
			ITPR3		LRFN3
			ITPRIP		LRP12
			ITPRIPL2		LRP4
			JMJD1C		LRRC34
			KAT7		LSM14A
			KATNAL2		MAB21L1
			KCNE4		MAP1LC3A
			KCNH8		MAP1LC3C
			KCTD10		MAP2K7
			KCTD11		MAP4K3
			KCTD21		MARK4
			KDELC2		MAU2
			KDELR1		MAVS
			KDELR3		MBOAT7
			KDM1A		MCC
			KHDRBS3		MDGA2
			KHNYN		MECOM
			KIAA0408		MED12L
			KIAA1328		MED16
			KIAA1468		MED25
			KIAA1586		MED26
			KLF11		MED29
			KLF16		MEGF11
			KLHL13		MEGF8
			KLHL26		MEIG1
			KLRB1		MEIS1
			KPNA5		MEOX2
			KRT18		METTL7B
			KRT7		MEX3B
			LAMB2		MICU1
			LAPTM4A		MIDN
			LATS2		MIER2
			LAYN		MKNK2
			LCORL		MLC1
			LCTL		MLLT1
			LDLRAP1		MPP6
			LEF1		MPV17L
			LEPROT		MRC2
			LGALS1		MRI1
			LGALS3		MRPL4
			LGALS8		MRPS16
			LHFPL2		MSRB2
			LIMK1		MTPAP
			LIMS1		MYADM
			LIPH		MYH14
			LITAF		MYH15
			LOXL1		MYO10
			LOXL4		MYO5C
			LRCH2		MYO9B
			LRP1		MYPOP
			LRP10		MZF1
			LRRC1		NAPA
			LRRC37B		NAT14
			LRRC8E		NCAM2
			LRRFIP1		NCOA3
			LTF		NES
			LUC7L3		NFIC
			LUM		NFIX
			LYN		NFKBIB
			MAML3		NHSL1
			MAN1C1		NMNAT3
			MAN2B1		NOS2
			MAN2B2		NOTCH3
			MANBA		NPAS3
			MAP1LC3C		NPEPL1
			MAP2		NR2E1
			MAP2K3		NSUN6
			MAP3K13		NSUN7
			MAP3K4		NUCB1
			MAP3K6		NUDT16
			MAP4K3		NUDT19
			MAP4K5		NUDT5
			MAPK8		NUP62
			MAPT		NXN
			MARK1		OAS3
			MARVELD1		OAZ3
			MAST1		OLFML2A
			MATR3		OPA3
			MBTD1		OR4N2
			MCTP2		OSBPL10
			MDFIC		OSBPL3
			MDGA2		OTC
			MEOX2		P2RX7
			METTL7B		P2RY1
			MEX3A		P2RY11
			MFSD1		PABPC1L
			MGAT1		PABPC3
			MGAT4B		PACSIN3
			MGST2		PAF1
			MIB1		PAK4
			MICA		PALM2-AKAP2
			MICALCL		PARP8
			MICALL2		PCDH15
			MKRN3		PCDH19
			MMP11		PCIF1
			MMP14		PCSK5
			MMP16		PCSK6
			MNAT1		PDCD2L
			MOXD1		PDE10A
			MR1		PDE7A
			MRC2		PDE7B
			MSL1		PDGFA
			MSN		PDPN
			MT1A		PDZD2
			MTPAP		PEPD
			MVP		PFN2
			MYADM		PGPEP1
			MYBPH		PHF12
			MYCBPAP		PHF19
			MYCN		PILRB
			MYD88		PIPOX
			MYEF2		PLCD4
			MYH9		PLCG1
			MYL12A		PLEKHA4
			MYL5		PLEKHG1
			MYLK		PLSCR1
			MYO1C		PMP22
			MYO1D		PNKP
			MYO1E		PNPLA2
			MYOF		PNPLA6
			N4BP2		POFUT1
			NACC2		POLRMT
			NAGA		POU3F2
			NBEAL2		PPAN
			NEK6		PPARGC1A
			NEK8		PPP2R1A
			NEUROD1		PPP2R3A
			NFE2		PPP5C
			NFKB1		PRKCSH
			NFKB2		PRKD2
			NINJ1		PRPF18
			NKX3-1		PRPF31
			NLRX1		PRR12
			NOD1		PSRC1
			NOL4		PTBP1
			NOVA1		PTDSS2
			NPC2		PTGFRN
			NPPA		PTPN14
			NSUN5		PTPN21
			NSUN6		PTPRA
			NSUN7		PVR
			NTAN1		QTRT1
			NUAK2		RAB11B
			NUDT16		RAB33A
			NUP35		RAB34
			OAF		RAB3D
			OGDH		RAB3GAP2
			OLFML2A		RAB9B
			OLIG2		RAD23A
			OPHN1		RALGPS2
			ORAI3		RANBP17
			OSBPL3		RANBP3
			OSGEPL1		RAP2A
			OSMR		RAVER1
			P2RX4		RBAK
			PARP4		RBCK1
			PARVA		RBM43
			PCDH15		RBPMS2
			PCK2		RCAN3
			PCOLCE		RDH13
			PDE6B		REXO1
			PDLIM1		RFX1
			PDLIM4		RFX2
			PDPN		RFX5
			PERP		RHBDF1
			PGAP1		RHCE
			PGBD1		RHOJ
			PHF21B		RICTOR
			PHF6		RIN1
			PHKA2		RNF150
			PI3		RNF180
			PIK3CD		RNF207
			PIPOX		RNF216
			PLA2G15		RNF217
			PLA2G16		RNF24
			PLA2G5		ROBO2
			PLA2R1		RPP30
			PLAU		RPS16
			PLAUR		RRBP1
			PLBD1		RSU1
			PLBD2		RUVBL2
			PLEK2		S100A13
			PLIN3		SAFB
			PLK3		SAFB2
			PLOD3		SALL1
			PLS3		SALL4
			PLTP		SAMD4A
			PLXND1		SATB2
			PMEPA1		SCAF1
			PML		SCAMP4
			PMP22		SCN11A
			PMS1		SCN1A
			PNPLA2		SCN3A
			PODNL1		SCRN1
			PODXL2		SCUBE3
			POGK		SDC3
			POLD4		SEC61G
			POU2AF1		SEMA6A
			POU2F1		SEMA6D
			PPARD		SFMBT2
			PPIC		SFR1
			PPM1D		SGCD
			PPM1L		SGPL1
			PPM1M		SH2D4A
			PQLC3		SH3GL1
			PRDM1		SHISA2
			PRKACA		SHOX2
			PRKCD		SHROOM3
			PRKCSH		SIN3B
			PROCR		SIPA1L1
			PROM2		SIPA1L3
			PRPF18		SIX5
			PRPF39		SKI
			PRR13		SLC10A4
			PRR5		SLC16A7
			PTCD3		SLC1A1
			PTPN1		SLC1A3
			PTPN18		SLC1A6
			PTPRH		SLC25A16
			PURG		SLC25A23
			PXN		SLC27A1
			PYROXD2		SLC27A5
			RAB11FIP1		SLC2A10
			RAB17		SLC35E1
			RAB34		SLC44A1
			RAB36		SLC44A2
			RAB3D		SLC44A5
			RAC1		SLC4A4
			RAC2		SLCO5A1
			RAET1E		SMARCA4
			RALB		SMG9
			RALGAPA1		SMO
			RARRES1		SMYD3
			RASEF		SNRNP70
			RASSF3		SNX21
			RB1CC1		SNX22
			RBM12		SOBP
			RBM12B		SOCS2
			RBM47		SORBS3
			RBMX		SORCS3
			RBP1		SOX9
			RBPMS		SP4
			RC3H2		SP8
			RCOR2		SPHK2
			REEP4		SPRED1
			RELB		SPRED2
			RENBP		SPRY1
			RFTN2		SPRY2
			RFX8		SPRY4
			RHBDD2		SSBP2
			RHBDF1		SSH2
			RHBDL3		SSH3
			RHCG		ST5
			RHOG		STAM
			RICTOR		STK36
			RIF1		STRN4
			RILPL2		SUGP1
			RIPK1		SUGP2
			RNF165		SULF1
			RNPEP		SUN1
			RNPEPL1		SUPT5H
			RPAIN		SVIP
			RPLP1		SWAP70
			RRAS		SYDE1
			RRBP1		SYMPK
			RREB1		SYT6
			RUFY3		TACR1
			RUNX2		TAGLN2
			S100A11		TBC1D17
			S100A13		TBC1D20
			S100A4		TBX2
			SAA1		TDRD12
			SAA2		TDRKH
			SARDH		TEAD1
			SBK1		TEAD3
			SBNO2		TFRC
			SCAMP2		TGIF2
			SCG3		THEM4
			SCN3A		TICAM1
			SDC4		TIMM44
			SEC24D		TLE1
			SEL1L3		TLK1
			SENP6		TM9SF1
			SENP7		TM9SF4
			SERPINB6		TMEFF2
			SERPINE1		TMEM131
			SERPINH1		TMEM140
			SERTAD3		TMEM154
			SETBP1		TMEM158
			SETDB1		TMEM161A
			SFPQ		TMEM209
			SGMS2		TMEM216
			SH2B3		TMEM221
			SH2D1A		TMEM237
			SH2D4A		TNFRSF19
			SH3BGRL3		TNPO2
			SHC1		TNRC18
			SHF		TOM1L1
			SHPRH		TOR1AIP1
			SHROOM3		TOX3
			SIAE		TRAF6
			SIL1		TRIB2
			SIPA1		TRIM16L
			SKA2		TRIM28
			SKAP1		TRIM5
			SLC10A3		TRIM56
			SLC12A7		TRIP10
			SLC1A6		TRIP4
			SLC22A18		TRIP6
			SLC25A20		TRMT1L
			SLC25A24		TRPC1
			SLC25A36		TRPM3
			SLC25A43		TTYH3
			SLC25A45		TULP1
			SLC29A1		TYK2
			SLC2A10		U2AF1L4
			SLC31A1		U2AF2
			SLC35A2		UBOX5
			SLC35C1		UGT8
			SLC36A1		ULBP3
			SLC39A6		UNC45A
			SLC39A8		UPF1
			SLC43A2		USP42
			SLC43A3		VAV3
			SLC9A1		VKORC1L1
			SLFN5		VN1R1
			SMAGP		VRK3
			SMO		VTI1A
			SMPD1		WIZ
			SMPD3		XKR8
			SNX8		XPNPEP1
			SNX9		XRCC1
			SOX2		YAP1
			SOX4		ZBTB45
			SOX6		ZBTB7A
			SP4		ZC3H12B
			SPAG17		ZC3H4
			SPAG4		ZC4H2
			SPAST		ZDHHC11
			SPATA5		ZDHHC16
			SPATS2L		ZDHHC23
			SPIN3		ZFHX4
			SQSTM1		ZFP28
			SS18L1		ZFP30
			SSC5D		ZFP64
			SSH1		ZFYVE21
			SSH3		ZHX3
			ST3GAL1		ZIC2
			STAT5A		ZIC5
			STEAP1		ZIK1
			STEAP3		ZNF12
			STEAP4		ZNF124
			STIM1		ZNF132
			STK10		ZNF134
			STX4		ZNF135
			STXBP2		ZNF136
			SUV39H2		ZNF14
			SVIL		ZNF146
			SWAP70		ZNF155
			SYNGR2		ZNF160
			SYNPO		ZNF17
			SYPL1		ZNF175
			TAF1D		ZNF180
			TAGLN2		ZNF181
			TAPBP		ZNF20
			TAX1BP3		ZNF211
			TBC1D1		ZNF217
			TBC1D2B		ZNF221
			TBC1D9B		ZNF222
			TCERG1		ZNF223
			TCF4		ZNF225
			TCIRG1		ZNF226
			TCN2		ZNF227
			TCTA		ZNF230
			TEAD3		ZNF235
			TET1		ZNF248
			TFE3		ZNF250
			TGFB1		ZNF253
			TGFB3		ZNF254
			TGFBI		ZNF260
			TGFBR2		ZNF264
			TGM2		ZNF266
			TGOLN2		ZNF283
			THAP9		ZNF284
			THBS1		ZNF317
			TIA1		ZNF320
			TICAM1		ZNF324
			TIGD7		ZNF324B
			TIMP1		ZNF329
			TLN1		ZNF331
			TMBIM1		ZNF333
			TMBIM6		ZNF347
			TMCO4		ZNF350
			TMED9		ZNF383
			TMEM109		ZNF416
			TMEM127		ZNF417
			TMEM150A		ZNF419
			TMEM169		ZNF420
			TMEM214		ZNF426
			TMEM221		ZNF43
			TMOD3		ZNF432
			TMSB4X		ZNF433
			TNFAIP2		ZNF44
			TNFAIP6		ZNF441
			TNFAIP8		ZNF444
			TNFAIP8L3		ZNF446
			TNFRSF10A		ZNF45
			TNFRSF10B		ZNF460
			TNFRSF10D		ZNF461
			TNFRSF11B		ZNF470
			TNFRSF1A		ZNF471
			TNFRSF9		ZNF473
			TNKS1BP1		ZNF480
			TOM1L1		ZNF485
			TOP2B		ZNF492
			TPBG		ZNF497
			TPCN1		ZNF506
			TPP1		ZNF507
			TPPP3		ZNF521
			TRAF1		ZNF526
			TRAF3		ZNF527
			TRANK1		ZNF528
			TRAPPC1		ZNF529
			TRDMT1		ZNF530
			TRIM33		ZNF543
			TRIM34		ZNF548
			TRIM38		ZNF549
			TRIM56		ZNF551
			TRIP4		ZNF554
			TRIP6		ZNF557
			TRIT1		ZNF558
			TRMT11		ZNF560
			TRPM4		ZNF561
			TRPV2		ZNF565
			TSEN2		ZNF566
			TTC12		ZNF567
			TTC3		ZNF568
			TTC38		ZNF569
			TTC7A		ZNF570
			TTYH3		ZNF571
			TUBA1C		ZNF573
			TUBE1		ZNF574
			TXNDC16		ZNF576
			U2SURP		ZNF579
			UACA		ZNF580
			UBE2F		ZNF581
			UNC93B1		ZNF582
			UPP1		ZNF583
			USP49		ZNF584
			VAMP5		ZNF585A
			VASP		ZNF585B
			VDR		ZNF587
			VGLL3		ZNF606
			VRK2		ZNF611
			WASF2		ZNF613
			WDR12		ZNF614
			WDR75		ZNF615
			WIPI1		ZNF616
			WNK3		ZNF626
			XKR8		ZNF628
			YAP1		ZNF677
			YIPF1		ZNF681
			YIPF7		ZNF699
			YPEL1		ZNF700
			ZBTB10		ZNF701
			ZBTB7B		ZNF71
			ZBTB8A		ZNF749
			ZBTB8B		ZNF765
			ZC3H12A		ZNF766
			ZC3H8		ZNF772
			ZDHHC22		ZNF773
			ZDHHC5		ZNF776
			ZDHHC7		ZNF780A
			ZFHX3		ZNF780B
			ZFP1		ZNF783
			ZFP14		ZNF790
			ZFP37		ZNF791
			ZFP62		ZNF793
			ZNF10		ZNF804A
			ZNF100		ZNF805
			ZNF121		ZNF814
			ZNF131		ZNF829
			ZNF133		ZNF83
			ZNF146		ZNF835
			ZNF157		ZNF836
			ZNF17		ZNF841
			ZNF184		ZNF844
			ZNF207		ZNRF3
			ZNF217		ZSCAN22
			ZNF22		ZSCAN5A
			ZNF226		ZYX
			ZNF235
			ZNF239
			ZNF248
			ZNF250
			ZNF251
			ZNF253
			ZNF254
			ZNF285
			ZNF286A
			ZNF292
			ZNF300
			ZNF333
			ZNF337
			ZNF34
			ZNF397
			ZNF418
			ZNF429
			ZNF43
			ZNF431
			ZNF439
			ZNF451
			ZNF484
			ZNF491
			ZNF493
			ZNF510
			ZNF519
			ZNF559
			ZNF565
			ZNF566
			ZNF572
			ZNF614
			ZNF620
			ZNF638
			ZNF639
			ZNF644
			ZNF649
			ZNF669
			ZNF678
			ZNF682
			ZNF704
			ZNF708
			ZNF711
			ZNF714
			ZNF726
			ZNF737
			ZNF74
			ZNF75A
			ZNF772
			ZNF778
			ZNF782
			ZNF821
			ZNF84
			ZNF91
			ZSCAN16
			ZSCAN23
