# Supplementary material for: Glioblastoma epigenome profiling identifies SOX10 as a master regulator of molecular tumour subtype
Source: Nat Commun. 2020 Dec 18;11:6434. doi: 10.1038/s41467-020-20225-w (PMC7749178; doi:10.1038/s41467-020-20225-w)
Supplement: Supplementary file 15 — Supplementary Data 13 [file 41467_2020_20225_MOESM15_ESM.xlsx]

## Sheet: T14 - ZH487 ATAC-seq DiffBind
chrom	peak_start	peak_end	peak_width	peak_strand	Conc	Conc_NT	Conc_shSOX10	Fold	p_value	FDR
chr17	59389519	59390342	824	*	7.45	8.25	5.48	2.77	9.51e-41	1.28e-35
chr1	201699517	201700770	1254	*	7.59	8.35	5.9	2.45	1.61e-40	1.28e-35
chr3	43032800	43033817	1018	*	7.65	8.38	6.12	2.27	1.95e-38	1.03e-33
chr17	70652046	70652867	822	*	7.97	8.64	6.69	1.95	5.99e-38	2.38e-33
chr3	11489106	11489973	868	*	7.21	8.01	5.26	2.75	1.25e-36	3.98e-32
chr20	62836646	62837659	1014	*	7.96	8.64	6.64	2	7.34e-36	1.94e-31
chr8	65666021	65666882	862	*	7.7	8.42	6.2	2.22	1.24e-34	2.77e-30
chr11	8244474	8245476	1003	*	7.78	8.46	6.41	2.05	1.39e-34	2.77e-30
chr9	33461587	33462408	822	*	7.52	8.24	6.01	2.23	2.75e-34	4.86e-30
chr1	166391819	166392526	708	*	6.97	7.77	4.96	2.81	5.85e-31	9.3e-27
chr12	48424980	48425540	561	*	6.83	7.65	4.72	2.93	1.21e-30	1.75e-26
chr5	141870098	141871314	1217	*	7.33	8.05	5.86	2.19	3.36e-30	4.44e-26
chr20	17868011	17868755	745	*	7.02	7.8	5.22	2.59	4.91e-30	6e-26
chr10	100125452	100126311	860	*	7.15	7.9	5.53	2.36	2.21e-29	2.51e-25
chr11	56789510	56790217	708	*	6.81	7.62	4.79	2.83	4.03e-29	4.27e-25
chr7	98955324	98956271	948	*	8.1	8.68	7.1	1.58	3.9e-28	3.87e-24
chr4	69859317	69859930	614	*	6.39	7.32	3.09	4.23	5.39e-28	5.03e-24
chr1	22448761	22449439	679	*	7.64	8.29	6.41	1.88	1.07e-27	9.42e-24
chr11	75259333	75260158	826	*	6.48	7.36	3.93	3.43	1.31e-27	1.09e-23
chr7	34584146	34584880	735	*	6.89	7.66	5.07	2.59	1.46e-27	1.16e-23
chr17	78143590	78144393	804	*	6.65	7.47	4.59	2.88	8.72e-27	6.59e-23
chr8	98364872	98365414	543	*	6.52	7.36	4.24	3.13	1.61e-26	1.16e-22
chr7	32090494	32091227	734	*	7.07	7.79	5.56	2.22	4.03e-26	2.78e-22
chr12	52455398	52456565	1168	*	7.82	8.42	6.79	1.63	4.27e-26	2.83e-22
chr2	102378769	102379603	835	*	7.23	7.93	5.84	2.08	4.49e-26	2.85e-22
chr2	19319044	19319742	699	*	6.63	7.43	4.62	2.81	1.98e-25	1.2e-21
chr3	194706993	194707720	728	*	6.57	7.38	4.51	2.88	2.04e-25	1.2e-21
chr5	149320667	149321315	649	*	6.64	7.42	4.77	2.65	1.81e-24	1.03e-20
chr2	171189097	171189883	787	*	6.89	7.62	5.34	2.28	3.53e-24	1.94e-20
chr6	39137117	39138134	1018	*	6.52	7.33	4.48	2.85	6.62e-24	3.51e-20
chr12	93472847	93473653	807	*	6.29	7.14	3.89	3.25	9.92e-24	5.08e-20
chr8	88735255	88735975	721	*	6.66	7.43	4.92	2.51	1.9e-23	9.41e-20
chr12	125148294	125148939	646	*	6.9	7.62	5.4	2.23	2.44e-23	1.17e-19
chr17	55230283	55231100	818	*	6.79	7.54	5.12	2.42	2.58e-23	1.21e-19
chr5	177501242	177501961	720	*	7.4	8.04	6.23	1.81	2.89e-23	1.31e-19
chr2	112918435	112919290	856	*	6.61	7.39	4.81	2.58	4.12e-23	1.82e-19
chr16	75129051	75129711	661	*	6.75	7.49	5.15	2.34	9.66e-23	4.11e-19
chr16	62839045	62839663	619	*	6.39	4.36	7.2	-2.84	9.83e-23	4.11e-19
chr16	14356771	14357358	588	*	6.82	7.54	5.28	2.26	1.6e-22	6.53e-19
chr2	20288140	20288768	629	*	6.18	7.04	3.71	3.33	1.79e-22	7.13e-19
chr11	56848824	56849653	830	*	6.2	7.06	3.81	3.25	2.08e-22	8.06e-19
chr6	165559972	165560718	747	*	6.12	7	3.41	3.59	2.59e-22	9.78e-19
chr2	218016471	218017032	562	*	6.91	7.63	5.39	2.25	2.9e-22	1.07e-18
chr7	101694061	101694731	671	*	6.64	7.4	4.91	2.49	3.26e-22	1.18e-18
chr7	151165325	151166027	703	*	7.68	8.26	6.68	1.59	3.62e-22	1.28e-18
chr6	19320305	19320950	646	*	6.4	7.2	4.43	2.78	4.16e-22	1.44e-18
chr15	78608445	78609115	671	*	7.34	7.97	6.18	1.79	4.28e-22	1.45e-18
chr2	154633977	154634892	916	*	6.1	6.98	3.35	3.63	4.8e-22	1.59e-18
chr9	92147333	92147839	507	*	6.41	7.21	4.47	2.74	5.52e-22	1.79e-18
chr5	132463649	132464187	539	*	6.03	6.95	2.82	4.13	7.39e-22	2.35e-18
chr22	33289478	33290054	577	*	6.26	7.09	4.1	2.99	7.59e-22	2.36e-18
chr3	189776719	189777614	896	*	7.59	8.17	6.59	1.58	8.9e-22	2.72e-18
chr7	131292323	131293198	876	*	7.81	8.37	6.89	1.48	1.06e-21	3.14e-18
chr2	9780470	9781099	630	*	6.04	6.94	3.18	3.75	1.07e-21	3.14e-18
chr11	75511693	75512324	632	*	7.26	7.92	6.02	1.9	1.11e-21	3.21e-18
chr12	107151352	107152265	914	*	7.35	7.98	6.23	1.75	1.25e-21	3.55e-18
chr1	165436676	165437470	795	*	7.43	8.04	6.33	1.71	1.36e-21	3.79e-18
chr13	99072066	99073418	1353	*	6.82	7.53	5.35	2.18	1.47e-21	4.02e-18
chr11	81703992	81704650	659	*	6.87	7.58	5.43	2.15	1.99e-21	5.36e-18
chr11	1245426	1246850	1425	*	8.15	8.65	7.36	1.29	2.04e-21	5.39e-18
chr22	38363901	38365233	1333	*	7.56	8.14	6.55	1.59	2.18e-21	5.67e-18
chr2	220325219	220326222	1004	*	8	7.17	8.53	-1.36	2.21e-21	5.67e-18
chr20	60545347	60545904	558	*	6.13	6.99	3.7	3.28	2.55e-21	6.42e-18
chr11	76797497	76798307	811	*	6.94	7.63	5.58	2.04	2.59e-21	6.42e-18
chr2	76271717	76272254	538	*	6.41	7.2	4.55	2.65	3.89e-21	9.51e-18
chr22	38434270	38435046	777	*	7.86	8.41	6.96	1.45	4.42e-21	1.06e-17
chr2	150332906	150333908	1003	*	6.96	7.65	5.59	2.06	4.45e-21	1.06e-17
chr10	7029320	7029951	632	*	6.39	7.18	4.49	2.7	4.52e-21	1.06e-17
chr17	73657604	73658076	473	*	6.02	6.91	3.37	3.54	5.9e-21	1.36e-17
chr19	19692983	19693853	871	*	6.54	7.31	4.82	2.48	7.18e-21	1.63e-17
chr17	13365425	13366386	962	*	8.05	8.56	7.25	1.31	7.62e-21	1.7e-17
chr9	115509339	115509825	487	*	6.63	7.37	5.06	2.31	8.07e-21	1.78e-17
chr8	9106095	9106765	671	*	7.58	8.16	6.6	1.56	9.62e-21	2.07e-17
chr2	120439193	120439842	650	*	6.06	6.93	3.59	3.33	9.66e-21	2.07e-17
chr8	101514321	101515348	1028	*	8.3	8.79	7.57	1.22	1.26e-20	2.67e-17
chr17	70572375	70572914	540	*	6.25	7.06	4.22	2.84	1.43e-20	3e-17
chr12	5331027	5331890	864	*	6.19	7.01	4.06	2.95	1.45e-20	3e-17
chr19	48276988	48277752	765	*	7.07	7.74	5.78	1.95	1.52e-20	3.09e-17
chr20	43701754	43702506	753	*	6.7	7.41	5.21	2.2	2.05e-20	4.13e-17
chr17	6572362	6572949	588	*	6.39	7.17	4.57	2.6	2.47e-20	4.91e-17
chr5	133382595	133383412	818	*	6.29	7.1	4.32	2.77	2.64e-20	5.18e-17
chr6	1579270	1579901	632	*	6.65	7.38	5.11	2.26	2.74e-20	5.31e-17
chr7	46255532	46256102	571	*	6.82	7.51	5.43	2.08	3.03e-20	5.79e-17
chr8	61317331	61318094	764	*	7.04	7.7	5.79	1.91	3.12e-20	5.87e-17
chr17	74571461	74572153	693	*	7.02	7.68	5.75	1.93	3.14e-20	5.87e-17
chr3	53512114	53512757	644	*	6.73	7.44	5.28	2.16	3.42e-20	6.32e-17
chr4	43905202	43905919	718	*	6.22	7.04	4.13	2.9	3.62e-20	6.61e-17
chr7	66510538	66511328	791	*	6.26	7.07	4.26	2.81	3.88e-20	6.94e-17
chr7	1990528	1991306	779	*	8.02	7.22	8.53	-1.31	3.89e-20	6.94e-17
chr12	118432242	118432856	615	*	6.3	7.09	4.41	2.69	4.12e-20	7.26e-17
chr1	157003770	157004491	722	*	7.82	8.37	6.94	1.43	4.16e-20	7.26e-17
chr19	5909921	5910421	501	*	6.82	7.51	5.41	2.11	4.26e-20	7.35e-17
chr22	31619785	31620306	522	*	6.51	7.28	4.8	2.47	4.62e-20	7.89e-17
chr13	98985650	98986285	636	*	6.91	7.58	5.59	1.99	4.69e-20	7.92e-17
chr4	25932385	25932900	516	*	6.53	7.28	4.89	2.39	4.84e-20	8.1e-17
chrX	39537059	39538066	1008	*	6.93	7.61	5.6	2.02	6.31e-20	1.04e-16
chr3	94345181	94345860	680	*	6.66	7.38	5.17	2.21	6.71e-20	1.1e-16
chr2	126835166	126835988	823	*	5.97	6.84	3.43	3.41	7.11e-20	1.15e-16
chr10	116105965	116106761	797	*	6.81	7.5	5.42	2.09	7.52e-20	1.21e-16
chr17	10027028	10027792	765	*	8.08	8.58	7.28	1.3	8.25e-20	1.31e-16
chr13	80511893	80512447	555	*	6.63	7.37	5.02	2.35	8.74e-20	1.37e-16
chr20	31898124	31898697	574	*	6.76	7.48	5.26	2.22	9.71e-20	1.51e-16
chr16	58090954	58091524	571	*	6.14	6.97	3.98	2.99	1e-19	1.54e-16
chr1	48303543	48304042	500	*	5.89	6.79	3.1	3.69	1.41e-19	2.15e-16
chr1	205487718	205488950	1233	*	7.34	7.94	6.3	1.64	1.42e-19	2.15e-16
chr9	7266813	7267835	1023	*	7.14	7.77	5.99	1.78	1.67e-19	2.5e-16
chr1	43847198	43848211	1014	*	7.2	7.82	6.08	1.74	1.72e-19	2.55e-16
chr7	107587314	107588224	911	*	6.94	7.6	5.68	1.93	2.18e-19	3.2e-16
chr12	25619768	25620320	553	*	6.69	7.4	5.24	2.16	2.3e-19	3.36e-16
chr1	48043452	48044807	1356	*	8.49	8.93	7.85	1.09	2.58e-19	3.72e-16
chr1	238274182	238275147	966	*	6.76	7.45	5.38	2.06	2.86e-19	4.1e-16
chr15	39110523	39111072	550	*	6.54	7.28	4.93	2.35	2.96e-19	4.2e-16
chr12	101693626	101694223	598	*	6.26	7.06	4.37	2.68	3.17e-19	4.46e-16
chr19	8133834	8134508	675	*	6.92	7.59	5.65	1.94	3.46e-19	4.82e-16
chr19	42834303	42834938	636	*	6.64	7.35	5.18	2.17	3.58e-19	4.94e-16
chr16	86878189	86879224	1036	*	7.01	7.66	5.8	1.86	3.89e-19	5.32e-16
chr17	45372459	45373652	1194	*	8.04	8.54	7.27	1.27	4.15e-19	5.63e-16
chr3	51312468	51313074	607	*	6.29	7.08	4.47	2.61	4.27e-19	5.75e-16
chr6	39160884	39161682	799	*	7.34	7.94	6.29	1.65	4.37e-19	5.84e-16
chr11	115587481	115588170	690	*	6.62	7.33	5.14	2.2	5.16e-19	6.83e-16
chr2	23726488	23727026	539	*	6.13	6.95	3.98	2.97	5.45e-19	7.13e-16
chr7	123662442	123663112	671	*	6.31	7.08	4.53	2.55	5.48e-19	7.13e-16
chr2	168508165	168508862	698	*	6.06	6.91	3.78	3.12	5.77e-19	7.45e-16
chr11	70993473	70993975	503	*	5.97	6.81	3.65	3.17	8.04e-19	1.02e-15
chr11	78042604	78043325	722	*	6.66	7.37	5.24	2.13	8.06e-19	1.02e-15
chr2	16209719	16210770	1052	*	6.89	7.55	5.64	1.91	8.25e-19	1.04e-15
chr7	45146903	45147297	395	*	5.92	6.79	3.4	3.39	8.44e-19	1.06e-15
chr20	55277468	55278851	1384	*	7.83	8.35	7	1.36	9.83e-19	1.22e-15
chr9	109338014	109339038	1025	*	7.05	7.68	5.9	1.78	1.15e-18	1.42e-15
chr12	113015631	113016244	614	*	6.5	7.23	4.95	2.28	1.21e-18	1.48e-15
chr2	122277313	122277990	678	*	7.07	7.71	5.91	1.79	1.51e-18	1.84e-15
chr1	228057125	228058072	948	*	8.11	7.38	8.59	-1.21	1.54e-18	1.86e-15
chr7	20198886	20199456	571	*	5.77	6.7	2.3	4.39	1.59e-18	1.89e-15
chr13	45003149	45003796	648	*	5.98	6.82	3.68	3.14	1.62e-18	1.93e-15
chr1	25889893	25890717	825	*	7.32	7.92	6.29	1.63	1.79e-18	2.11e-15
chr3	12626558	12627141	584	*	6.11	6.91	4.13	2.78	1.82e-18	2.12e-15
chr8	22524046	22524730	685	*	7.67	8.21	6.8	1.42	1.97e-18	2.28e-15
chr2	4630805	4631465	661	*	6	6.83	3.85	2.98	2.22e-18	2.56e-15
chr7	40942996	40943767	772	*	5.87	6.74	3.35	3.39	2.26e-18	2.57e-15
chr11	24427578	24428255	678	*	6.13	6.93	4.18	2.75	2.27e-18	2.57e-15
chr7	90868329	90868966	638	*	7.78	6.98	8.3	-1.32	2.98e-18	3.36e-15
chr2	122641943	122642816	874	*	8	8.49	7.24	1.26	3.03e-18	3.39e-15
chrX	45371933	45372631	699	*	5.76	6.69	2.16	4.54	3.1e-18	3.43e-15
chr3	51553769	51554338	570	*	5.82	6.7	3.18	3.52	3.11e-18	3.43e-15
chr20	13772191	13772707	517	*	5.75	6.68	2.27	4.41	3.17e-18	3.47e-15
chr18	41121882	41122509	628	*	6.07	6.87	4.07	2.81	4.01e-18	4.34e-15
chr7	138439941	138440914	974	*	6.15	6.94	4.28	2.66	4.04e-18	4.34e-15
chr7	51221784	51222314	531	*	6.04	6.85	3.98	2.88	4.04e-18	4.34e-15
chr11	130453722	130454172	451	*	6.29	7.04	4.58	2.46	4.89e-18	5.18e-15
chr7	47658812	47659316	505	*	5.97	6.81	3.67	3.14	4.89e-18	5.18e-15
chr7	137137914	137138558	645	*	5.83	6.7	3.3	3.4	5.09e-18	5.35e-15
chr7	148717457	148718067	611	*	7.21	7.81	6.16	1.65	5.79e-18	6.05e-15
chr11	107570157	107570883	727	*	6.5	7.21	5	2.22	6.1e-18	6.33e-15
chr22	24948820	24949275	456	*	6.45	7.17	4.92	2.25	6.18e-18	6.37e-15
chr2	54797037	54797522	486	*	6.11	6.9	4.18	2.72	6.95e-18	7.12e-15
chr1	111792453	111793000	548	*	6.48	7.2	5	2.2	1.03e-17	1.05e-14
chr6	18600287	18600999	713	*	6.86	7.51	5.62	1.89	1.13e-17	1.14e-14
chr15	85141274	85141715	442	*	6.02	6.84	3.96	2.88	1.22e-17	1.23e-14
chr4	174780206	174780855	650	*	6.44	7.17	4.9	2.27	1.24e-17	1.24e-14
chr7	47851555	47852038	484	*	6.2	6.98	4.37	2.61	1.29e-17	1.28e-14
chr19	55798790	55799415	626	*	5.88	6.73	3.62	3.11	1.39e-17	1.37e-14
chr9	73195343	73196059	717	*	6.44	7.17	4.87	2.29	1.45e-17	1.42e-14
chr11	34847073	34847658	586	*	5.82	6.69	3.32	3.36	1.55e-17	1.51e-14
chr15	75988651	75989625	975	*	8.65	9.07	8.05	1.02	1.65e-17	1.6e-14
chr12	120658625	120659386	762	*	7.33	7.92	6.3	1.62	1.79e-17	1.72e-14
chr3	10683306	10684308	1003	*	5.67	6.59	2.42	4.17	1.8e-17	1.72e-14
chr1	159765223	159765839	617	*	7.33	7.9	6.36	1.55	2e-17	1.9e-14
chr9	130542671	130543177	507	*	6.87	7.53	5.63	1.9	2.01e-17	1.9e-14
chr2	7373163	7373695	533	*	5.83	6.69	3.4	3.29	2.25e-17	2.12e-14
chr15	93845461	93846071	611	*	5.96	6.78	3.9	2.88	2.27e-17	2.12e-14
chr21	42409784	42410365	582	*	6.04	6.84	4.09	2.74	2.44e-17	2.27e-14
chr17	66581756	66582321	566	*	6.57	7.28	5.11	2.16	2.47e-17	2.28e-14
chr17	216713	217824	1112	*	5.67	2.75	6.57	-3.83	2.68e-17	2.45e-14
chr8	21473818	21474451	634	*	6.45	7.17	4.97	2.2	2.69e-17	2.45e-14
chr5	148646765	148647234	470	*	6.06	6.86	4.07	2.79	2.85e-17	2.59e-14
chr17	70684091	70684629	539	*	5.87	6.72	3.53	3.19	2.89e-17	2.61e-14
chr7	47941607	47942091	485	*	6.24	7	4.58	2.42	3.9e-17	3.5e-14
chr8	139352620	139353559	940	*	6.82	7.47	5.61	1.86	4.03e-17	3.59e-14
chr20	55773380	55773781	402	*	5.87	3.72	6.7	-2.98	4.55e-17	4.04e-14
chr7	153371913	153372721	809	*	6.68	7.35	5.37	1.98	5.02e-17	4.43e-14
chr12	104598455	104599067	613	*	6.34	7.07	4.77	2.3	5.3e-17	4.65e-14
chr7	156997514	156998492	979	*	5.66	6.56	2.77	3.79	5.84e-17	5.1e-14
chr22	48912890	48914020	1131	*	6.78	7.44	5.53	1.92	5.98e-17	5.19e-14
chr8	136247535	136248668	1134	*	7.43	7.98	6.52	1.46	6.64e-17	5.73e-14
chr5	60916900	60917604	705	*	6.22	6.97	4.55	2.42	7.2e-17	6.18e-14
chr22	23154774	23155583	810	*	6.99	7.61	5.89	1.72	7.23e-17	6.18e-14
chr7	30919607	30920481	875	*	6.85	7.49	5.67	1.82	7.69e-17	6.54e-14
chr3	184334198	184334832	635	*	6.53	7.22	5.14	2.08	8.55e-17	7.21e-14
chr12	102171168	102171649	482	*	5.93	6.75	3.9	2.85	8.58e-17	7.21e-14
chr3	53204557	53205469	913	*	7.99	8.47	7.26	1.2	8.7e-17	7.27e-14
chr1	41380235	41381142	908	*	6.24	7	4.56	2.44	8.81e-17	7.33e-14
chr1	184584309	184584860	552	*	6.52	7.21	5.14	2.07	9.95e-17	8.23e-14
chr15	88938472	88939190	719	*	5.73	6.6	3.27	3.33	1e-16	8.24e-14
chr8	49665958	49666578	621	*	6.44	7.15	5	2.14	1.1e-16	9.01e-14
chr12	56476765	56477200	436	*	6.46	7.16	5.03	2.13	1.13e-16	9.2e-14
chr6	16159162	16159792	631	*	6.47	7.17	5.05	2.12	1.21e-16	9.83e-14
chr3	48794048	48794645	598	*	6.31	7.04	4.75	2.28	1.23e-16	9.9e-14
chr5	149687115	149687755	641	*	6.99	7.61	5.91	1.69	1.31e-16	1.05e-13
chr2	198102583	198103129	547	*	5.84	6.67	3.67	3	1.31e-16	1.05e-13
chr19	2381004	2381696	693	*	6.92	7.54	5.8	1.75	1.37e-16	1.09e-13
chr10	13927507	13928072	566	*	6.19	6.94	4.48	2.46	1.37e-16	1.09e-13
chr17	70693613	70694250	638	*	7	7.61	5.94	1.67	1.4e-16	1.1e-13
chr20	43678439	43678961	523	*	6.6	7.28	5.27	2.01	1.68e-16	1.32e-13
chr2	159579696	159580334	639	*	6.41	7.12	4.95	2.16	1.69e-16	1.32e-13
chr1	24786247	24786714	468	*	5.62	6.52	2.79	3.73	1.76e-16	1.37e-13
chr2	130195991	130196565	575	*	5.8	6.63	3.56	3.07	1.79e-16	1.38e-13
chr18	30677020	30677597	578	*	6.2	6.95	4.54	2.41	1.83e-16	1.41e-13
chr11	105227673	105228690	1018	*	7.68	8.18	6.89	1.3	1.84e-16	1.41e-13
chr1	24902457	24903159	703	*	6.8	7.44	5.61	1.83	1.98e-16	1.5e-13
chr9	116880331	116881059	729	*	6.26	6.99	4.68	2.31	2.02e-16	1.53e-13
chr12	83092519	83093333	815	*	6.81	7.45	5.63	1.81	2.13e-16	1.6e-13
chr4	31615457	31616279	823	*	5.61	2.62	6.52	-3.9	2.29e-16	1.71e-13
chr1	52250557	52251396	840	*	6.85	7.48	5.72	1.76	2.34e-16	1.74e-13
chr8	31258900	31259602	703	*	6.1	6.86	4.35	2.52	2.34e-16	1.74e-13
chr8	133069100	133069675	576	*	5.75	6.59	3.44	3.16	2.4e-16	1.77e-13
chr1	205614050	205614520	471	*	5.68	6.55	3.15	3.4	2.64e-16	1.94e-13
chr8	137706870	137707572	703	*	6.31	7.03	4.79	2.25	3.06e-16	2.24e-13
chr8	75404845	75405505	661	*	7.02	7.62	5.97	1.65	3.12e-16	2.27e-13
chr1	26354810	26355471	662	*	7.87	8.37	7.1	1.27	3.18e-16	2.31e-13
chr9	92144603	92145007	405	*	5.99	6.78	4.14	2.64	3.32e-16	2.4e-13
chr13	110745147	110745797	651	*	7.67	8.18	6.87	1.3	3.37e-16	2.42e-13
chr6	40497732	40498326	595	*	5.76	6.6	3.46	3.15	3.6e-16	2.57e-13
chr7	95345880	95346425	546	*	5.56	6.47	2.64	3.83	4.28e-16	3.05e-13
chr12	50362830	50363226	397	*	6.09	6.85	4.34	2.51	4.41e-16	3.13e-13
chr2	43227040	43228050	1011	*	7.32	7.89	6.38	1.52	4.56e-16	3.22e-13
chr12	54688024	54688890	867	*	6.56	7.24	5.23	2	4.82e-16	3.39e-13
chr2	48432195	48432948	754	*	6.89	7.51	5.79	1.72	4.95e-16	3.47e-13
chr20	56659910	56660484	575	*	5.78	6.61	3.61	3	5.13e-16	3.57e-13
chr7	33828058	33828852	795	*	5.56	6.46	2.65	3.81	5.21e-16	3.59e-13
chr8	130640526	130641317	792	*	7.16	7.74	6.17	1.56	5.23e-16	3.59e-13
chr21	38026493	38027118	626	*	6.54	7.21	5.23	1.99	5.24e-16	3.59e-13
chr19	1571480	1571916	437	*	5.97	6.77	4.08	2.69	5.27e-16	3.59e-13
chr12	124481090	124481618	529	*	6.52	7.2	5.19	2.01	5.28e-16	3.59e-13
chr5	38452240	38452845	606	*	6.44	7.14	5.04	2.1	5.29e-16	3.59e-13
chr7	91072496	91073011	516	*	6.08	6.84	4.33	2.51	5.44e-16	3.68e-13
chr3	141182199	141182936	738	*	6.75	7.39	5.56	1.82	5.48e-16	3.69e-13
chr2	175650921	175651542	622	*	5.76	6.59	3.54	3.05	5.67e-16	3.8e-13
chr5	14433287	14433789	503	*	5.97	6.76	4.08	2.68	5.78e-16	3.85e-13
chr15	89623081	89623648	568	*	5.92	6.72	3.97	2.75	5.82e-16	3.87e-13
chr3	134085637	134086531	895	*	7.74	8.24	6.97	1.27	6.38e-16	4.22e-13
chr1	48416654	48417394	741	*	6.4	7.11	4.95	2.16	6.42e-16	4.23e-13
chr1	185379005	185379676	672	*	6.67	7.32	5.44	1.88	6.78e-16	4.45e-13
chr8	128021039	128021782	744	*	6.03	6.81	4.23	2.59	7.57e-16	4.95e-13
chr15	49381134	49381640	507	*	5.56	6.45	2.74	3.71	7.62e-16	4.96e-13
chr1	210248047	210248664	618	*	6.32	7.04	4.85	2.18	8.04e-16	5.21e-13
chr8	12953456	12954383	928	*	6.69	7.34	5.47	1.87	8.21e-16	5.3e-13
chr17	36811854	36812437	584	*	6.37	7.08	4.94	2.14	8.5e-16	5.47e-13
chr20	31051192	31052181	990	*	8.18	8.62	7.53	1.09	8.61e-16	5.51e-13
chr11	88901393	88902018	626	*	6.1	6.86	4.43	2.43	8.64e-16	5.51e-13
chr16	82180465	82180988	524	*	6.51	7.2	5.15	2.04	8.75e-16	5.56e-13
chr15	93144067	93144628	562	*	6.29	7.03	4.74	2.29	9.01e-16	5.7e-13
chr2	57288601	57289308	708	*	5.57	6.52	1.65	4.88	9.6e-16	6.05e-13
chr2	201491844	201492514	671	*	6.21	6.95	4.6	2.35	9.85e-16	6.18e-13
chr7	77808518	77808980	463	*	6.27	6.99	4.78	2.21	1.15e-15	7.18e-13
chr11	130716260	130716903	644	*	6.26	6.99	4.75	2.23	1.17e-15	7.27e-13
chr20	58363764	58364428	665	*	5.95	6.74	4.03	2.71	1.22e-15	7.54e-13
chr16	3345796	3346473	678	*	6.17	6.9	4.57	2.33	1.24e-15	7.64e-13
chr1	46687497	46687963	467	*	6.24	6.97	4.65	2.33	1.4e-15	8.63e-13
chr9	111207887	111208454	568	*	7.17	7.75	6.18	1.56	1.41e-15	8.63e-13
chr22	38060540	38061166	627	*	7.07	7.66	6.05	1.61	1.43e-15	8.77e-13
chr10	54527810	54528325	516	*	6.2	6.93	4.64	2.29	1.5e-15	9.11e-13
chr1	246890201	246890607	407	*	5.64	6.5	3.23	3.27	1.52e-15	9.22e-13
chr17	29803682	29804388	707	*	7.09	7.68	6.08	1.6	1.66e-15	1e-12
chr1	19323845	19324416	572	*	5.62	6.48	3.18	3.29	1.68e-15	1.01e-12
chr7	96155751	96156212	462	*	5.98	6.76	4.18	2.57	1.71e-15	1.03e-12
chr5	53897065	53897582	518	*	5.94	6.73	4.05	2.68	1.76e-15	1.05e-12
chr6	19834335	19834790	456	*	6.97	7.56	5.95	1.62	2.05e-15	1.22e-12
chr15	100526428	100527361	934	*	6.7	7.34	5.53	1.81	2.05e-15	1.22e-12
chr18	74483250	74483862	613	*	6.22	6.95	4.7	2.24	2.06e-15	1.22e-12
chr12	131468187	131468710	524	*	6.2	6.94	4.64	2.3	2.13e-15	1.26e-12
chr3	129330685	129331741	1057	*	8.44	8.86	7.84	1.02	2.19e-15	1.28e-12
chr1	33471044	33471557	514	*	6.79	7.43	5.63	1.8	2.21e-15	1.29e-12
chr14	73942982	73943676	695	*	5.67	6.51	3.36	3.16	2.37e-15	1.38e-12
chrX	6696778	6697617	840	*	6.18	6.91	4.63	2.28	2.38e-15	1.38e-12
chr5	137991477	137992189	713	*	7.18	7.74	6.23	1.51	2.61e-15	1.51e-12
chr16	62292788	62293327	540	*	5.88	6.68	3.97	2.71	2.72e-15	1.57e-12
chr18	25351988	25352531	544	*	5.88	6.67	3.98	2.69	2.99e-15	1.71e-12
chr7	26206201	26206827	627	*	6.2	6.93	4.66	2.26	3.12e-15	1.78e-12
chr12	113579844	113580986	1143	*	7.92	8.39	7.22	1.17	3.75e-15	2.14e-12
chr12	48130596	48131524	929	*	8.68	8.16	9.06	-0.89	3.81e-15	2.16e-12
chr13	49873161	49873735	575	*	6.66	7.3	5.48	1.82	3.86e-15	2.18e-12
chr22	35229983	35230548	566	*	5.83	6.63	3.9	2.73	4.01e-15	2.26e-12
chr2	161507891	161508626	736	*	6.88	7.48	5.83	1.65	4.08e-15	2.28e-12
chr20	55575432	55576117	686	*	6.22	6.95	4.7	2.25	4.09e-15	2.28e-12
chr10	112499444	112500089	646	*	6.85	7.48	5.74	1.74	4.11e-15	2.28e-12
chr12	46997424	46998005	582	*	5.58	6.44	3.07	3.37	4.11e-15	2.28e-12
chr4	103528058	103528565	508	*	6.26	6.97	4.8	2.18	4.19e-15	2.32e-12
chr4	60463268	60464242	975	*	7.73	8.22	6.99	1.22	4.27e-15	2.36e-12
chr5	8217169	8217825	657	*	6.36	7.05	4.98	2.07	4.61e-15	2.54e-12
chr6	112576135	112576565	431	*	6.01	6.77	4.27	2.5	4.65e-15	2.55e-12
chr11	30446318	30446884	567	*	6.63	7.28	5.43	1.85	4.7e-15	2.57e-12
chr19	44140210	44141043	834	*	7.45	7.98	6.61	1.37	5.1e-15	2.77e-12
chr15	89376905	89377934	1030	*	7.29	7.83	6.42	1.41	5.17e-15	2.8e-12
chr12	113573326	113574203	878	*	7.01	7.59	6.02	1.57	5.31e-15	2.87e-12
chr2	220588039	220588606	568	*	5.82	6.63	3.83	2.79	5.39e-15	2.9e-12
chr3	172562126	172562621	496	*	6.03	6.79	4.33	2.46	5.86e-15	3.14e-12
chr2	3480120	3481041	922	*	7.27	7.82	6.37	1.45	5.86e-15	3.14e-12
chr8	19368374	19369020	647	*	7.67	8.17	6.92	1.24	6e-15	3.2e-12
chr15	40346882	40347640	759	*	6.56	5.34	7.21	-1.87	6.25e-15	3.32e-12
chr10	82211684	82212271	588	*	6.49	7.16	5.22	1.94	6.55e-15	3.47e-12
chr13	102545253	102545793	541	*	5.68	6.51	3.49	3.01	6.76e-15	3.56e-12
chr21	35931449	35932300	852	*	6.31	7.02	4.85	2.17	6.94e-15	3.65e-12
chr5	34047265	34047740	476	*	5.76	6.57	3.74	2.83	7.14e-15	3.74e-12
chr8	42163117	42163752	636	*	5.8	6.61	3.8	2.81	7.28e-15	3.8e-12
chr9	84447439	84448034	596	*	5.76	6.56	3.75	2.81	7.86e-15	4.1e-12
chr11	94535669	94536174	506	*	6.53	7.2	5.25	1.94	8.05e-15	4.18e-12
chr10	81095391	81095918	528	*	6.35	7.06	4.85	2.21	8.2e-15	4.24e-12
chr12	32423689	32424211	523	*	5.51	6.38	2.92	3.47	8.25e-15	4.25e-12
chrX	128724544	128725011	468	*	5.42	6.33	2.42	3.91	8.43e-15	4.33e-12
chr17	79359002	79359612	611	*	7.27	7.81	6.4	1.41	8.8e-15	4.51e-12
chr2	49335611	49336348	738	*	5.44	6.33	2.56	3.77	9.05e-15	4.62e-12
chr1	116975756	116976607	852	*	7.99	8.44	7.32	1.12	9.16e-15	4.66e-12
chr1	30851789	30852441	653	*	6.81	5.69	7.43	-1.73	9.68e-15	4.91e-12
chr1	210386544	210387219	676	*	7.08	7.65	6.14	1.5	1.06e-14	5.37e-12
chr13	98943794	98944402	609	*	5.99	6.75	4.3	2.45	1.11e-14	5.61e-12
chr2	75076373	75076969	597	*	6.89	7.48	5.87	1.62	1.23e-14	6.18e-12
chr7	43210075	43210759	685	*	6.97	7.55	5.97	1.58	1.23e-14	6.18e-12
chr15	80707169	80708149	981	*	6.57	7.22	5.37	1.85	1.24e-14	6.18e-12
chr11	94558214	94558760	547	*	5.45	6.34	2.74	3.6	1.25e-14	6.23e-12
chr13	42969380	42969890	511	*	5.83	6.62	3.96	2.67	1.26e-14	6.26e-12
chr17	9952145	9952774	630	*	7	7.58	6.03	1.55	1.27e-14	6.29e-12
chr21	44447999	44448833	835	*	6.1	6.83	4.55	2.28	1.29e-14	6.35e-12
chr8	20280633	20281116	484	*	5.95	6.72	4.23	2.48	1.31e-14	6.43e-12
chr20	1808523	1809073	551	*	7.17	7.72	6.27	1.46	1.33e-14	6.54e-12
chr20	17862517	17863523	1007	*	8.69	9.07	8.16	0.91	1.38e-14	6.74e-12
chr15	29339044	29339639	596	*	6.46	7.12	5.19	1.93	1.41e-14	6.89e-12
chr4	3548361	3549390	1030	*	6.95	7.54	5.96	1.58	1.43e-14	6.93e-12
chr2	121583265	121583910	646	*	7.1	6.18	7.66	-1.49	1.47e-14	7.14e-12
chr2	192569779	192570292	514	*	5.91	6.68	4.13	2.55	1.56e-14	7.51e-12
chr8	68154091	68154852	762	*	5.54	6.4	3.06	3.34	1.6e-14	7.71e-12
chr16	1022435	1023018	584	*	7.18	7.73	6.27	1.45	1.66e-14	7.96e-12
chr1	233142011	233142852	842	*	6.24	6.94	4.83	2.12	1.76e-14	8.4e-12
chr8	29507183	29507801	619	*	6.22	6.93	4.78	2.14	1.78e-14	8.47e-12
chr12	94624264	94624739	476	*	5.65	6.48	3.54	2.94	1.85e-14	8.78e-12
chr2	43248482	43249631	1150	*	7.7	8.17	6.98	1.19	1.98e-14	9.39e-12
chr7	77079883	77080586	704	*	6.53	7.18	5.33	1.85	2.09e-14	9.87e-12
chr17	70574951	70575339	389	*	5.73	6.54	3.76	2.78	2.11e-14	9.95e-12
chr15	63615990	63616865	876	*	7.82	8.28	7.13	1.15	2.13e-14	1e-11
chr2	217417703	217418284	582	*	6.05	6.78	4.46	2.32	2.15e-14	1.01e-11
chr9	90057307	90057866	560	*	6.05	6.78	4.47	2.32	2.23e-14	1.04e-11
chr2	131816476	131816993	518	*	6.67	7.3	5.53	1.76	2.23e-14	1.04e-11
chr8	37642108	37642663	556	*	6.89	7.48	5.87	1.6	2.32e-14	1.08e-11
chr21	37459589	37460439	851	*	7.13	7.69	6.2	1.49	2.39e-14	1.1e-11
chr15	99286451	99286935	485	*	5.62	6.45	3.48	2.97	2.63e-14	1.22e-11
chr1	226974779	226975180	402	*	5.46	6.32	2.94	3.39	2.79e-14	1.28e-11
chr15	49267905	49269086	1182	*	8.63	9.01	8.11	0.9	2.8e-14	1.29e-11
chr2	74473315	74473943	629	*	6	6.77	4.22	2.55	2.84e-14	1.3e-11
chr2	37884075	37884612	538	*	6.51	7.16	5.3	1.87	2.92e-14	1.33e-11
chr8	21988364	21989736	1373	*	8.28	8.69	7.69	1	3.04e-14	1.39e-11
chr16	82645836	82646420	585	*	5.82	6.6	4.01	2.59	3.24e-14	1.47e-11
chr9	126952988	126953511	524	*	6.86	7.46	5.8	1.66	3.3e-14	1.49e-11
chr13	29198091	29199075	985	*	7.56	8.05	6.8	1.25	3.32e-14	1.5e-11
chr10	29446220	29446732	513	*	6.4	7.07	5.12	1.96	3.46e-14	1.56e-11
chr2	64631148	64631919	772	*	7.15	6.25	7.7	-1.44	3.69e-14	1.66e-11
chr4	69923324	69923917	594	*	6.94	7.53	5.92	1.61	3.75e-14	1.68e-11
chr22	38433720	38434053	334	*	5.47	6.34	3.01	3.32	4.04e-14	1.8e-11
chr10	3558286	3558882	597	*	6.44	7.1	5.18	1.93	4.1e-14	1.82e-11
chr7	104363275	104364073	799	*	6.15	6.87	4.64	2.23	4.14e-14	1.84e-11
chr17	9175162	9175785	624	*	7.33	7.87	6.46	1.41	4.23e-14	1.87e-11
chr21	42837374	42838683	1310	*	7.43	7.94	6.65	1.29	4.48e-14	1.98e-11
chr1	232481326	232481910	585	*	5.4	6.29	2.68	3.6	4.72e-14	2.08e-11
chr18	33748110	33748760	651	*	5.39	6.28	2.64	3.64	4.77e-14	2.09e-11
chr5	56744579	56745125	547	*	5.86	6.63	4.07	2.56	5.05e-14	2.21e-11
chr9	133987130	133987953	824	*	7.58	8.07	6.85	1.22	5.12e-14	2.23e-11
chr5	73847778	73848378	601	*	5.72	6.53	3.74	2.79	5.47e-14	2.38e-11
chr4	20600093	20600662	570	*	5.52	6.36	3.23	3.13	5.58e-14	2.42e-11
chr11	132842357	132842932	576	*	6.14	6.86	4.67	2.19	5.61e-14	2.43e-11
chr9	89700476	89700942	467	*	5.81	6.59	3.97	2.62	5.64e-14	2.43e-11
chr8	126425688	126426151	464	*	6.93	7.52	5.93	1.59	5.67e-14	2.44e-11
chr14	55564655	55565302	648	*	6.13	6.85	4.67	2.18	5.88e-14	2.53e-11
chr11	73781873	73782570	698	*	6.53	7.17	5.33	1.83	5.95e-14	2.55e-11
chr10	126689692	126690734	1043	*	7.65	8.12	6.93	1.19	6.41e-14	2.74e-11
chr12	132178800	132179282	483	*	5.76	6.55	3.91	2.64	6.45e-14	2.75e-11
chr1	31259267	31259939	673	*	7.45	7.95	6.67	1.28	6.74e-14	2.86e-11
chr1	203417603	203418165	563	*	6.9	7.49	5.91	1.58	7.13e-14	3.02e-11
chr10	11754789	11756322	1534	*	7.31	7.83	6.48	1.34	7.2e-14	3.04e-11
chr17	71510234	71510951	718	*	5.75	6.53	3.88	2.65	7.39e-14	3.11e-11
chr3	123286850	123287370	521	*	5.59	6.41	3.49	2.92	7.44e-14	3.12e-11
chr6	37279440	37279865	426	*	5.63	6.44	3.61	2.83	7.45e-14	3.12e-11
chr1	231778705	231779371	667	*	6.12	6.83	4.66	2.17	7.53e-14	3.15e-11
chr16	1030668	1032366	1699	*	8.43	8.82	7.9	0.92	7.84e-14	3.27e-11
chr11	66683229	66683899	671	*	7.05	7.61	6.13	1.48	7.96e-14	3.31e-11
chr19	47501656	47502507	852	*	7.76	8.22	7.08	1.14	8.03e-14	3.33e-11
chr7	99676795	99677160	366	*	5.61	6.44	3.49	2.94	8.37e-14	3.46e-11
chr2	217448838	217449315	478	*	5.91	6.68	4.14	2.54	8.42e-14	3.47e-11
chr18	21356148	21356742	595	*	6.12	6.84	4.62	2.22	8.66e-14	3.56e-11
chr5	73496370	73496978	609	*	5.93	6.68	4.26	2.42	8.9e-14	3.65e-11
chr2	37947615	37948482	868	*	6.41	7.08	5.15	1.93	8.91e-14	3.65e-11
chr11	70148091	70148814	724	*	6.42	7.08	5.16	1.92	8.99e-14	3.67e-11
chr2	6986787	6987707	921	*	6.25	6.93	4.89	2.04	9.08e-14	3.7e-11
chr19	30166384	30166903	520	*	5.66	6.47	3.67	2.8	9.79e-14	3.98e-11
chr3	52746239	52747216	978	*	6.36	7.02	5.1	1.93	1.04e-13	4.22e-11
chr12	6289462	6290052	591	*	6.67	5.59	7.28	-1.68	1.1e-13	4.45e-11
chr9	131078573	131079155	583	*	7.4	7.91	6.6	1.31	1.14e-13	4.58e-11
chr8	18918227	18918723	497	*	5.56	6.38	3.45	2.94	1.15e-13	4.61e-11
chr15	98976475	98976988	514	*	6.04	4.54	6.77	-2.22	1.2e-13	4.82e-11
chr2	24454229	24454843	615	*	6.79	7.38	5.77	1.61	1.22e-13	4.87e-11
chr8	13416424	13416925	502	*	6.34	7.01	5.05	1.96	1.24e-13	4.94e-11
chr12	133261662	133262023	362	*	5.44	6.29	3.04	3.25	1.28e-13	5.08e-11
chr20	48598864	48600881	2018	*	8.87	9.24	8.38	0.86	1.28e-13	5.08e-11
chr14	66504543	66505010	468	*	5.51	6.35	3.3	3.04	1.33e-13	5.25e-11
chrX	67480701	67481473	773	*	6.57	7.21	5.37	1.85	1.36e-13	5.38e-11
chr19	11025560	11026745	1186	*	8.63	8.14	9	-0.86	1.37e-13	5.39e-11
chr7	10774895	10775361	467	*	5.35	6.23	2.65	3.58	1.37e-13	5.39e-11
chr22	38769877	38770769	893	*	6.85	5.83	7.44	-1.6	1.4e-13	5.48e-11
chrX	69359518	69360006	489	*	5.31	6.21	2.41	3.8	1.45e-13	5.67e-11
chr3	13107186	13107623	438	*	5.28	6.21	1.85	4.36	1.52e-13	5.93e-11
chr3	45857915	45858456	542	*	5.98	4.4	6.72	-2.32	1.6e-13	6.23e-11
chr3	57934096	57934899	804	*	6.95	7.52	6	1.52	1.68e-13	6.54e-11
chr17	30613100	30613919	820	*	6.76	7.36	5.7	1.66	1.69e-13	6.55e-11
chr8	91265823	91266331	509	*	5.89	6.64	4.23	2.4	1.71e-13	6.6e-11
chr5	80962811	80963403	593	*	5.96	6.69	4.38	2.31	1.74e-13	6.69e-11
chr12	58023584	58024013	430	*	6.01	6.73	4.47	2.27	1.77e-13	6.8e-11
chr5	156016609	156017477	869	*	5.53	6.35	3.36	3	1.83e-13	7.03e-11
chr1	42509502	42509941	440	*	5.33	6.22	2.62	3.6	1.84e-13	7.03e-11
chr8	121774307	121774900	594	*	6.72	7.32	5.67	1.65	1.88e-13	7.19e-11
chr17	17377584	17378017	434	*	5.73	6.52	3.87	2.65	1.97e-13	7.52e-11
chr13	98432697	98433166	470	*	5.96	6.69	4.4	2.29	1.99e-13	7.54e-11
chr3	189620038	189620785	748	*	5.6	6.41	3.59	2.82	2.01e-13	7.63e-11
chr12	120951781	120952388	608	*	5.36	6.23	2.84	3.39	2.04e-13	7.73e-11
chr2	74787544	74788214	671	*	7.61	8.09	6.89	1.2	2.05e-13	7.73e-11
chr8	1761955	1762703	749	*	6.68	7.29	5.62	1.67	2.17e-13	8.18e-11
chr22	32924308	32924722	415	*	6.9	7.48	5.91	1.57	2.26e-13	8.49e-11
chr12	52400437	52402044	1608	*	8.56	8.94	8.06	0.87	2.28e-13	8.56e-11
chr18	54308801	54309615	815	*	7.36	7.87	6.56	1.3	2.31e-13	8.62e-11
chr2	173197828	173198361	534	*	6.64	7.25	5.56	1.68	2.32e-13	8.66e-11
chr12	116739919	116740722	804	*	6.07	6.78	4.61	2.17	2.47e-13	9.18e-11
chr3	14909389	14910032	644	*	6.76	7.35	5.73	1.63	2.48e-13	9.2e-11
chrX	18679342	18680072	731	*	6.7	7.3	5.66	1.64	2.51e-13	9.3e-11
chr16	49046840	49047761	922	*	6.3	5.03	6.96	-1.93	2.54e-13	9.38e-11
chr18	56697051	56697790	740	*	6.78	7.37	5.76	1.6	2.55e-13	9.38e-11
chr11	15949153	15949820	668	*	6.01	6.74	4.46	2.29	2.6e-13	9.56e-11
chr2	201489426	201489820	395	*	5.49	6.32	3.3	3.02	2.63e-13	9.64e-11
chr1	94249965	94250593	629	*	6.3	6.97	5.01	1.96	2.77e-13	1.01e-10
chr5	137579329	137579939	611	*	6.89	7.46	5.93	1.53	2.82e-13	1.03e-10
chr7	22484862	22485468	607	*	6.2	4.86	6.89	-2.03	2.84e-13	1.04e-10
chr2	166225643	166226409	767	*	6.21	6.9	4.86	2.04	2.93e-13	1.06e-10
chr7	47543859	47544502	644	*	6	6.72	4.49	2.23	3.02e-13	1.09e-10
chr20	55798654	55799527	874	*	6.2	4.86	6.88	-2.01	3.03e-13	1.1e-10
chr3	159877016	159877452	437	*	5.5	6.32	3.37	2.95	3.14e-13	1.13e-10
chr3	4862932	4863488	557	*	6.53	7.16	5.38	1.78	3.42e-13	1.23e-10
chr6	122019667	122020178	512	*	6.38	7.03	5.18	1.86	3.54e-13	1.27e-10
chr6	44813342	44813982	641	*	5.46	6.31	3.17	3.14	3.59e-13	1.29e-10
chr12	65214950	65215479	530	*	6.16	6.85	4.79	2.07	3.61e-13	1.29e-10
chr9	98810461	98812337	1877	*	8.63	8.99	8.13	0.86	3.62e-13	1.29e-10
chr15	100777451	100777955	505	*	6.05	6.77	4.53	2.24	3.68e-13	1.31e-10
chr11	56855396	56855918	523	*	5.61	6.42	3.63	2.79	3.69e-13	1.31e-10
chr17	19273647	19274335	689	*	7.11	6.25	7.64	-1.39	3.86e-13	1.37e-10
chr2	10885609	10886188	580	*	6.42	7.07	5.22	1.85	3.9e-13	1.38e-10
chr19	6530682	6532002	1321	*	8.47	8.84	7.97	0.87	4.06e-13	1.43e-10
chr1	183373571	183374147	577	*	5.81	6.56	4.13	2.43	4.26e-13	1.5e-10
chrX	116461262	116461747	486	*	5.62	6.42	3.64	2.79	4.28e-13	1.5e-10
chr4	31184926	31185608	683	*	5.35	6.22	2.83	3.39	4.33e-13	1.52e-10
chr14	69560205	69561183	979	*	7.4	7.9	6.63	1.26	4.36e-13	1.52e-10
chr7	95927184	95927723	540	*	6.24	6.92	4.93	1.99	4.47e-13	1.56e-10
chr19	3570546	3571106	561	*	7.39	7.89	6.63	1.25	4.76e-13	1.66e-10
chr8	37357851	37358440	590	*	6.45	5.27	7.09	-1.82	4.81e-13	1.67e-10
chr2	75827481	75828135	655	*	6.26	6.93	4.97	1.96	4.98e-13	1.73e-10
chr1	204839546	204840083	538	*	5.7	6.48	3.88	2.6	5.08e-13	1.76e-10
chr8	35838773	35839224	452	*	5.68	6.46	3.85	2.61	5.15e-13	1.78e-10
chrX	152720296	152721061	766	*	6.99	7.54	6.08	1.47	5.22e-13	1.8e-10
chr11	34567925	34568527	603	*	5.48	6.3	3.37	2.94	5.29e-13	1.82e-10
chr20	37518336	37518820	485	*	5.97	6.69	4.46	2.23	5.34e-13	1.83e-10
chr2	190053195	190053686	492	*	5.45	6.29	3.23	3.06	5.36e-13	1.83e-10
chr16	9467348	9468294	947	*	5.57	6.38	3.59	2.78	5.39e-13	1.84e-10
chr18	644355	644870	516	*	6.37	7.02	5.14	1.88	5.55e-13	1.89e-10
chr7	47340186	47341080	895	*	7.63	8.09	6.95	1.14	5.56e-13	1.89e-10
chr6	43654259	43654710	452	*	5.29	6.17	2.62	3.54	5.6e-13	1.9e-10
chr1	222547034	222547598	565	*	5.84	6.58	4.21	2.37	5.63e-13	1.91e-10
chr16	34553831	34554596	766	*	5.45	6.28	3.27	3.02	5.94e-13	2.01e-10
chr8	136938029	136938730	702	*	5.62	6.41	3.72	2.69	6.03e-13	2.03e-10
chr9	97460240	97460830	591	*	6.42	7.07	5.24	1.83	6.53e-13	2.2e-10
chr10	114787389	114788017	629	*	6.38	7.04	5.16	1.87	6.64e-13	2.23e-10
chr3	177217498	177218076	579	*	5.2	6.11	2.18	3.93	6.71e-13	2.25e-10
chr9	100720980	100721769	790	*	7.74	8.2	7.06	1.14	7.12e-13	2.38e-10
chr11	61664522	61665450	929	*	7.64	8.09	6.96	1.14	7.15e-13	2.39e-10
chr13	93802350	93802923	574	*	5.19	6.1	2.16	3.94	7.42e-13	2.47e-10
chr12	119259167	119259678	512	*	6.7	7.29	5.68	1.6	7.87e-13	2.62e-10
chr18	50079602	50080257	656	*	5.29	6.15	2.77	3.39	7.91e-13	2.62e-10
chrX	106175200	106176129	930	*	5.95	6.67	4.42	2.25	8.06e-13	2.67e-10
chr6	11218938	11219705	768	*	7.02	7.56	6.14	1.42	8.13e-13	2.68e-10
chrX	40102868	40103517	650	*	7.07	7.6	6.21	1.39	8.13e-13	2.68e-10
chr11	63865753	63866327	575	*	6.79	7.37	5.8	1.57	8.19e-13	2.69e-10
chr2	210803569	210804142	574	*	5.69	6.46	3.89	2.57	8.25e-13	2.71e-10
chr20	56614478	56615365	888	*	8.66	9.03	8.18	0.85	8.26e-13	2.71e-10
chr2	196466027	196466523	497	*	5.33	6.19	2.92	3.28	8.28e-13	2.71e-10
chr12	3424419	3424833	415	*	5.42	3.28	6.25	-2.97	8.31e-13	2.71e-10
chr7	7566736	7567349	614	*	6.37	7.02	5.18	1.83	8.32e-13	2.71e-10
chr5	9690872	9691507	636	*	5.54	6.34	3.56	2.78	8.68e-13	2.82e-10
chr7	33738408	33738914	507	*	5.51	6.32	3.49	2.82	8.79e-13	2.85e-10
chr12	24909527	24910184	658	*	6.36	7	5.14	1.86	8.99e-13	2.91e-10
chr8	26444821	26445467	647	*	6.89	7.45	5.96	1.48	9.02e-13	2.91e-10
chr12	110265672	110266318	647	*	7.51	8	6.77	1.23	9.08e-13	2.93e-10
chr22	30728483	30729022	540	*	6.33	6.98	5.11	1.87	9.15e-13	2.94e-10
chr4	140704885	140705750	866	*	7.38	7.87	6.64	1.23	9.36e-13	3e-10
chr7	74122795	74123401	607	*	5.72	6.49	3.99	2.5	9.74e-13	3.12e-10
chr10	71254357	71254935	579	*	6.47	7.11	5.32	1.79	1e-12	3.2e-10
chr7	102757409	102757849	441	*	5.71	6.5	3.86	2.64	1.01e-12	3.21e-10
chr5	83113405	83113839	435	*	5.3	6.16	2.85	3.31	1.03e-12	3.27e-10
chr18	28823703	28824162	460	*	6.02	6.73	4.56	2.17	1.04e-12	3.31e-10
chr11	18194171	18194664	494	*	6.15	6.83	4.81	2.02	1.05e-12	3.34e-10
chr5	38147945	38148736	792	*	7.79	8.23	7.16	1.06	1.08e-12	3.43e-10
chr3	182867712	182868433	722	*	6.74	7.33	5.73	1.59	1.09e-12	3.44e-10
chr1	166139962	166140382	421	*	6.65	7.24	5.62	1.63	1.1e-12	3.48e-10
chr17	55484819	55485374	556	*	6.03	6.73	4.6	2.14	1.11e-12	3.48e-10
chr11	15474858	15475402	545	*	5.65	6.43	3.85	2.58	1.13e-12	3.54e-10
chr2	65252663	65253335	673	*	6.25	6.91	4.99	1.92	1.14e-12	3.57e-10
chr11	8429782	8430567	786	*	5.75	6.51	4.06	2.45	1.14e-12	3.57e-10
chr16	72858674	72859134	461	*	6.02	6.73	4.6	2.13	1.23e-12	3.82e-10
chr14	32147598	32148158	561	*	5.28	6.15	2.73	3.42	1.26e-12	3.93e-10
chr8	9192784	9193341	558	*	6.61	7.21	5.54	1.67	1.27e-12	3.95e-10
chr6	125765366	125766520	1155	*	6.24	6.9	4.97	1.93	1.28e-12	3.97e-10
chr12	89722122	89722828	707	*	6.32	6.97	5.12	1.85	1.28e-12	3.98e-10
chr9	72042113	72042715	603	*	5.38	6.22	3.16	3.06	1.32e-12	4.08e-10
chr2	152048905	152049626	722	*	7.27	7.78	6.48	1.29	1.32e-12	4.08e-10
chr17	80288162	80288791	630	*	7.05	6.19	7.58	-1.39	1.36e-12	4.19e-10
chr7	117404000	117404464	465	*	5.15	6.08	1.83	4.24	1.39e-12	4.26e-10
chr2	30462661	30463434	774	*	5.63	6.41	3.8	2.61	1.4e-12	4.3e-10
chr6	43682141	43682909	769	*	6.87	5.92	7.44	-1.52	1.44e-12	4.42e-10
chr7	47661281	47661794	514	*	5.33	6.18	3.02	3.16	1.47e-12	4.5e-10
chr1	201418151	201418507	357	*	6.19	6.86	4.9	1.97	1.48e-12	4.51e-10
chr2	20799842	20800314	473	*	6.29	6.96	5	1.96	1.49e-12	4.53e-10
chr12	69853224	69853664	441	*	5.43	6.26	3.27	2.99	1.52e-12	4.61e-10
chr1	17415807	17416514	708	*	7.12	7.64	6.29	1.35	1.54e-12	4.68e-10
chr12	86511880	86512473	594	*	5.87	6.6	4.3	2.3	1.57e-12	4.73e-10
chr4	58276357	58277056	700	*	7.25	7.76	6.45	1.31	1.58e-12	4.77e-10
chr9	123713020	123713620	601	*	6.91	7.49	5.95	1.53	1.59e-12	4.79e-10
chr3	149073841	149074367	527	*	5.49	6.3	3.48	2.82	1.61e-12	4.86e-10
chr11	72359823	72360473	651	*	5.7	6.46	3.99	2.48	1.64e-12	4.92e-10
chr7	37821671	37822261	591	*	6.17	6.85	4.86	1.98	1.65e-12	4.96e-10
chr1	205286559	205287100	542	*	6.57	5.51	7.17	-1.66	1.66e-12	4.97e-10
chr1	11169115	11169887	773	*	5.16	6.06	2.19	3.87	1.68e-12	5.02e-10
chr2	30885554	30886057	504	*	6.52	5.45	7.13	-1.69	1.69e-12	5.03e-10
chr16	58144443	58145301	859	*	7.48	7.96	6.76	1.2	1.78e-12	5.29e-10
chr19	44889927	44890890	964	*	7.02	7.56	6.16	1.39	1.83e-12	5.42e-10
chr7	101272482	101272923	442	*	6.27	6.93	5.03	1.89	1.83e-12	5.43e-10
chr21	46745977	46746882	906	*	7.18	7.69	6.38	1.31	1.97e-12	5.83e-10
chr17	57433034	57433753	720	*	6.71	7.3	5.73	1.57	1.98e-12	5.84e-10
chr17	79102487	79103328	842	*	7.7	8.16	7.04	1.11	1.98e-12	5.85e-10
chr1	161462586	161463089	504	*	5.27	6.15	2.71	3.44	2.02e-12	5.94e-10
chr8	143693945	143696598	2654	*	9.56	9.86	9.19	0.67	2.03e-12	5.95e-10
chr2	5272397	5272867	471	*	5.58	6.37	3.71	2.66	2.06e-12	6.02e-10
chr6	1164695	1165334	640	*	6.57	7.18	5.51	1.67	2.08e-12	6.08e-10
chr15	92655314	92655920	607	*	6.11	6.8	4.78	2.02	2.14e-12	6.25e-10
chr8	127886436	127887067	632	*	5.22	6.09	2.67	3.42	2.2e-12	6.42e-10
chr8	140380912	140381359	448	*	6.07	4.71	6.76	-2.05	2.21e-12	6.42e-10
chr7	35793648	35794234	587	*	5.94	6.67	4.43	2.24	2.27e-12	6.58e-10
chr19	33954046	33954537	492	*	5.92	6.65	4.39	2.26	2.27e-12	6.58e-10
chr2	24443459	24444214	756	*	6.49	7.11	5.4	1.7	2.27e-12	6.58e-10
chr5	156883321	156883793	473	*	5.2	6.08	2.53	3.55	2.29e-12	6.6e-10
chr7	27916315	27916822	508	*	5.46	6.27	3.45	2.83	2.3e-12	6.63e-10
chr2	127264922	127265419	498	*	5.2	6.08	2.52	3.56	2.31e-12	6.64e-10
chr3	16528323	16529289	967	*	5.19	6.07	2.55	3.53	2.33e-12	6.7e-10
chr2	35409500	35409956	457	*	6.01	6.71	4.61	2.1	2.35e-12	6.75e-10
chr8	42317430	42317984	555	*	5.61	6.38	3.79	2.59	2.4e-12	6.86e-10
chr12	48420960	48421417	458	*	6.36	7	5.16	1.84	2.43e-12	6.94e-10
chrX	112044139	112044959	821	*	5.48	6.3	3.42	2.88	2.51e-12	7.15e-10
chr3	42773682	42774155	474	*	6.33	6.97	5.15	1.82	2.52e-12	7.16e-10
chr3	119048334	119049332	999	*	7.83	8.25	7.22	1.04	2.56e-12	7.27e-10
chr2	127965908	127966481	574	*	6.23	4.98	6.88	-1.91	2.67e-12	7.58e-10
chr9	108237360	108237934	575	*	5.65	6.42	3.89	2.53	2.7e-12	7.65e-10
chr2	144365089	144365719	631	*	6.71	7.28	5.73	1.55	2.8e-12	7.9e-10
chr7	56075543	56076023	481	*	6.32	6.96	5.14	1.82	2.84e-12	8e-10
chr12	94212310	94213259	950	*	8.09	8.49	7.54	0.95	2.84e-12	8e-10
chr7	37409477	37409974	498	*	5.84	6.57	4.3	2.27	2.86e-12	8.03e-10
chr3	72321427	72321895	469	*	5.87	6.6	4.32	2.28	2.86e-12	8.03e-10
chr17	49695289	49696141	853	*	5.65	6.41	3.9	2.51	2.89e-12	8.1e-10
chr17	43121211	43121736	526	*	5.68	6.44	3.98	2.46	2.94e-12	8.23e-10
chrX	2749375	2750216	842	*	5.76	6.5	4.14	2.36	3.04e-12	8.5e-10
chrX	36807309	36808078	770	*	5.45	6.26	3.42	2.84	3.06e-12	8.52e-10
chr12	88666103	88666817	715	*	5.7	6.46	3.98	2.48	3.15e-12	8.76e-10
chr9	91321001	91321847	847	*	7.42	7.91	6.68	1.24	3.23e-12	8.96e-10
chr10	129112498	129113349	852	*	6.1	6.78	4.76	2.03	3.29e-12	9.11e-10
chr5	169920008	169920684	677	*	5.95	6.66	4.52	2.14	3.29e-12	9.11e-10
chr19	54931324	54932441	1118	*	8.6	8.95	8.13	0.82	3.52e-12	9.74e-10
chr1	61298783	61299389	607	*	6.33	6.97	5.17	1.8	3.54e-12	9.76e-10
chr15	81307800	81308596	797	*	6.28	6.92	5.07	1.86	3.55e-12	9.78e-10
chr3	66723670	66724178	509	*	6.36	6.99	5.2	1.8	3.56e-12	9.79e-10
chr2	97072818	97073742	925	*	7.7	8.14	7.05	1.09	3.57e-12	9.8e-10
chr1	30534446	30535053	608	*	5.55	6.34	3.7	2.63	3.62e-12	9.92e-10
chr12	54767332	54767764	433	*	6.29	6.93	5.1	1.83	3.79e-12	1.04e-09
chr20	11454610	11455202	593	*	6.47	7.09	5.38	1.71	3.8e-12	1.04e-09
chr1	60123632	60124419	788	*	6.39	7.02	5.22	1.8	3.82e-12	1.04e-09
chr3	49556645	49557199	555	*	6.91	7.48	5.95	1.53	3.85e-12	1.05e-09
chr10	47593592	47594141	550	*	5.41	6.24	3.27	2.97	3.86e-12	1.05e-09
chr16	27729501	27730594	1094	*	7.3	7.79	6.54	1.25	3.93e-12	1.07e-09
chr2	29446666	29447648	983	*	7.05	6.23	7.57	-1.34	4e-12	1.08e-09
chr9	112232357	112232752	396	*	5.46	6.27	3.41	2.87	4.18e-12	1.13e-09
chr1	158012951	158013466	516	*	6.14	6.81	4.85	1.96	4.25e-12	1.15e-09
chr19	39212468	39213193	726	*	7.36	7.85	6.6	1.25	4.29e-12	1.15e-09
chr6	118524693	118525538	846	*	5.34	6.17	3.17	3	4.38e-12	1.18e-09
chr11	33404797	33405356	560	*	6.16	6.84	4.85	1.99	4.42e-12	1.18e-09
chr14	103417388	103417872	485	*	5.43	6.25	3.34	2.91	4.42e-12	1.18e-09
chr22	32242024	32243088	1065	*	6.86	7.41	5.95	1.45	4.43e-12	1.19e-09
chr2	231049685	231050202	518	*	5.56	6.34	3.75	2.59	4.49e-12	1.2e-09
chr19	4016542	4016990	449	*	5.91	6.62	4.46	2.16	4.56e-12	1.22e-09
chr7	30228382	30228981	600	*	6.21	6.86	4.98	1.89	4.63e-12	1.23e-09
chr7	114337339	114337864	526	*	5.09	6	1.99	4.01	4.64e-12	1.23e-09
chr2	56675551	56676085	535	*	6	6.71	4.53	2.18	4.71e-12	1.25e-09
chr2	8571602	8572410	809	*	5.97	6.68	4.55	2.13	4.72e-12	1.25e-09
chr1	226590252	226590843	592	*	6.04	6.73	4.67	2.06	4.75e-12	1.26e-09
chr2	146550169	146550840	672	*	6.37	7	5.22	1.78	4.83e-12	1.27e-09
chr17	45339929	45340485	557	*	6.88	7.43	5.98	1.44	4.88e-12	1.28e-09
chr20	30075833	30076318	486	*	5.47	6.27	3.51	2.76	5e-12	1.31e-09
chr11	16833850	16834248	399	*	5.6	6.37	3.84	2.53	5.06e-12	1.33e-09
chr7	147530649	147531428	780	*	5.53	6.32	3.65	2.66	5.09e-12	1.33e-09
chr8	136307702	136308269	568	*	5.43	6.25	3.36	2.89	5.1e-12	1.33e-09
chr2	239125019	239125831	813	*	7.71	8.15	7.08	1.07	5.17e-12	1.35e-09
chr10	105487145	105487783	639	*	7.01	7.54	6.17	1.37	5.24e-12	1.37e-09
chr3	8753704	8754921	1218	*	7.31	6.58	7.8	-1.23	5.26e-12	1.37e-09
chr2	20203778	20204327	550	*	5.16	6.05	2.48	3.57	5.3e-12	1.38e-09
chr9	112209733	112210874	1142	*	7.3	7.8	6.54	1.26	5.34e-12	1.39e-09
chr8	143539214	143539653	440	*	6.08	6.76	4.75	2.01	5.36e-12	1.39e-09
chr9	118846522	118847061	540	*	5.5	6.29	3.61	2.68	5.49e-12	1.42e-09
chr21	38610044	38610562	519	*	5.33	6.15	3.18	2.98	5.69e-12	1.47e-09
chr3	63784285	63785064	780	*	5.74	6.48	4.15	2.34	5.79e-12	1.49e-09
chr9	98496046	98496667	622	*	5.45	6.25	3.5	2.75	5.82e-12	1.5e-09
chr4	14669443	14669969	527	*	6.03	6.72	4.63	2.1	5.92e-12	1.52e-09
chrX	50556905	50558037	1133	*	8.02	8.42	7.46	0.95	6.09e-12	1.56e-09
chr6	33578495	33579113	619	*	7.75	8.17	7.13	1.04	6.09e-12	1.56e-09
chr11	34337791	34338703	913	*	6.97	7.51	6.1	1.41	6.23e-12	1.59e-09
chr11	102425871	102426277	407	*	5.13	6.01	2.42	3.59	6.26e-12	1.6e-09
chr11	10908244	10908775	532	*	5.12	6.01	2.34	3.67	6.27e-12	1.6e-09
chr16	12439252	12439686	435	*	5.15	6.02	2.56	3.46	6.32e-12	1.61e-09
chr6	28347995	28348647	653	*	5.25	6.1	2.93	3.17	6.33e-12	1.61e-09
chr3	32188090	32188578	489	*	6.05	6.73	4.71	2.02	6.33e-12	1.61e-09
chr6	14810266	14810786	521	*	5.49	6.28	3.61	2.67	6.35e-12	1.61e-09
chr3	35780655	35781138	484	*	5.64	6.4	3.93	2.47	6.37e-12	1.61e-09
chr11	91583978	91584536	559	*	5.82	6.56	4.23	2.33	6.42e-12	1.62e-09
chr17	47479158	47479759	602	*	6.6	7.2	5.54	1.66	6.43e-12	1.62e-09
chr6	32081693	32082259	567	*	7.53	6.85	7.98	-1.14	6.48e-12	1.63e-09
chr2	193262854	193263412	559	*	6.45	7.06	5.37	1.69	6.55e-12	1.65e-09
chr3	8019438	8020411	974	*	8.07	8.47	7.52	0.95	6.75e-12	1.69e-09
chr18	53052958	53053476	519	*	5.79	6.54	4.15	2.39	6.98e-12	1.75e-09
chr8	67919643	67920237	595	*	6.05	6.73	4.73	2.01	7.01e-12	1.75e-09
chr15	81474331	81474987	657	*	6.64	7.22	5.67	1.56	7.12e-12	1.78e-09
chr16	70655775	70656392	618	*	5.57	6.35	3.8	2.54	7.15e-12	1.78e-09
chr22	44778032	44778893	862	*	6.28	6.92	5.1	1.82	7.15e-12	1.78e-09
chr2	144490462	144490951	490	*	5.11	6.01	2.23	3.78	7.41e-12	1.84e-09
chr22	33129159	33129607	449	*	5.15	6.02	2.52	3.5	7.48e-12	1.86e-09
chrX	135623492	135624043	552	*	5.91	6.62	4.49	2.13	7.51e-12	1.86e-09
chr8	54777433	54777911	479	*	5.74	6.48	4.13	2.35	7.63e-12	1.89e-09
chr12	48410146	48410799	654	*	5.88	6.59	4.43	2.16	7.72e-12	1.91e-09
chr7	42689787	42690271	485	*	5.84	6.57	4.27	2.3	7.85e-12	1.94e-09
chr15	31571867	31572931	1065	*	7.89	8.3	7.3	1	7.93e-12	1.95e-09
chr5	56751301	56752239	939	*	6.64	7.22	5.65	1.56	7.96e-12	1.96e-09
chr5	68313643	68314058	416	*	5.16	6.03	2.65	3.38	8.02e-12	1.97e-09
chr3	183733909	183734259	351	*	5.22	6.08	2.82	3.25	8.25e-12	2.02e-09
chr8	95690347	95690875	529	*	5.22	6.07	2.86	3.21	8.31e-12	2.03e-09
chr9	97547787	97548369	583	*	6.08	6.76	4.77	1.99	8.33e-12	2.03e-09
chr16	80014883	80015459	577	*	6.04	6.74	4.64	2.1	8.35e-12	2.04e-09
chr15	81164079	81164580	502	*	5.49	6.29	3.57	2.72	8.41e-12	2.05e-09
chr1	111796432	111796911	480	*	5.44	6.25	3.47	2.78	8.7e-12	2.12e-09
chr6	152590052	152590548	497	*	5.3	6.13	3.07	3.06	8.84e-12	2.15e-09
chr11	34521654	34522159	506	*	5.45	6.25	3.55	2.7	9.23e-12	2.24e-09
chr9	34084478	34084985	508	*	6.39	7.02	5.28	1.74	9.89e-12	2.4e-09
chr7	47574346	47575372	1027	*	6.83	7.37	5.94	1.44	1.01e-11	2.44e-09
chr2	79342108	79342703	596	*	6.71	7.28	5.76	1.51	1.01e-11	2.44e-09
chr2	61493793	61494288	496	*	5.05	6	1.41	4.59	1.03e-11	2.49e-09
chr14	73175334	73176117	784	*	6.14	6.8	4.89	1.9	1.05e-11	2.54e-09
chr1	175023828	175024758	931	*	6.83	7.38	5.94	1.43	1.06e-11	2.55e-09
chr17	65898202	65899229	1028	*	7.09	7.6	6.29	1.31	1.07e-11	2.57e-09
chr10	81169317	81169801	485	*	6.4	7.03	5.29	1.74	1.08e-11	2.58e-09
chr17	59398604	59399156	553	*	7.43	7.91	6.71	1.19	1.11e-11	2.65e-09
chr3	181875659	181876062	404	*	5.69	6.43	4.07	2.37	1.11e-11	2.65e-09
chr2	218403841	218404280	440	*	5.83	6.55	4.35	2.2	1.13e-11	2.7e-09
chr20	23622914	23623457	544	*	6.88	5.99	7.43	-1.44	1.14e-11	2.71e-09
chr5	55955770	55956226	457	*	5.66	6.4	4.01	2.39	1.17e-11	2.78e-09
chr5	79046738	79047330	593	*	5.54	6.31	3.76	2.55	1.17e-11	2.79e-09
chr2	167485058	167485767	710	*	6.39	7.01	5.31	1.7	1.19e-11	2.82e-09
chr17	35449880	35450345	466	*	5.1	5.98	2.41	3.57	1.22e-11	2.89e-09
chr17	4546908	4547441	534	*	5.4	6.2	3.44	2.76	1.26e-11	2.97e-09
chr8	88187549	88188077	529	*	5.3	6.12	3.18	2.94	1.27e-11	2.99e-09
chr11	64334496	64335103	608	*	6.89	7.43	6.01	1.42	1.28e-11	3.01e-09
chr9	89813282	89813959	678	*	5.8	6.52	4.3	2.22	1.3e-11	3.05e-09
chr16	66520499	66521543	1045	*	8.01	7.45	8.42	-0.97	1.32e-11	3.1e-09
chr22	19226951	19227458	508	*	5.88	6.59	4.46	2.13	1.32e-11	3.1e-09
chr20	33636509	33636941	433	*	5.23	6.07	2.92	3.16	1.33e-11	3.11e-09
chr2	12214377	12215121	745	*	6.46	7.07	5.39	1.68	1.33e-11	3.12e-09
chr1	29139384	29139968	585	*	5.98	6.67	4.59	2.08	1.34e-11	3.13e-09
chr15	89475339	89476186	848	*	6.76	7.31	5.84	1.47	1.4e-11	3.27e-09
chr2	74259472	74260035	564	*	6.48	5.43	7.08	-1.66	1.4e-11	3.27e-09
chr3	184320387	184321031	645	*	7.49	7.96	6.78	1.18	1.48e-11	3.44e-09
chrX	11001593	11002054	462	*	5.57	6.33	3.85	2.48	1.48e-11	3.44e-09
chr2	227063566	227064156	591	*	6.38	7	5.29	1.7	1.48e-11	3.44e-09
chr7	139778821	139779485	665	*	7.39	6.69	7.86	-1.17	1.5e-11	3.46e-09
chr1	64104128	64104690	563	*	5.99	6.68	4.62	2.06	1.5e-11	3.47e-09
chr6	75161583	75162186	604	*	6	6.68	4.66	2.02	1.51e-11	3.49e-09
chr16	67487961	67488445	485	*	6.09	6.76	4.79	1.97	1.58e-11	3.65e-09
chr7	151117217	151117814	598	*	6.88	7.42	6.01	1.41	1.62e-11	3.73e-09
chr17	71626665	71627152	488	*	5.7	6.44	4.1	2.34	1.63e-11	3.74e-09
chr8	72712303	72712653	351	*	5.03	5.96	1.6	4.36	1.65e-11	3.79e-09
chr9	134496530	134496951	422	*	5.04	5.95	1.96	4	1.68e-11	3.85e-09
chr5	38151930	38152467	538	*	7.17	7.67	6.41	1.26	1.7e-11	3.9e-09
chr17	60771307	60772907	1601	*	8.35	8.72	7.84	0.88	1.71e-11	3.92e-09
chr4	154090952	154091372	421	*	5.58	6.34	3.86	2.47	1.76e-11	4.01e-09
chr20	1792271	1792639	369	*	5.24	6.07	3.01	3.06	1.76e-11	4.01e-09
chr3	196745916	196746359	444	*	6.07	6.74	4.77	1.97	1.78e-11	4.05e-09
chrX	65822207	65822710	504	*	5.04	5.95	2.01	3.94	1.78e-11	4.05e-09
chr9	72010519	72011107	589	*	6.54	7.13	5.51	1.62	1.8e-11	4.09e-09
chr8	42616054	42616793	740	*	5.47	6.25	3.62	2.63	1.8e-11	4.09e-09
chr17	49604896	49605581	686	*	5.68	6.42	4.09	2.33	1.83e-11	4.13e-09
chr11	17456308	17457020	713	*	6.15	6.8	4.93	1.88	1.86e-11	4.21e-09
chr11	126280413	126281011	599	*	6.49	7.09	5.46	1.63	1.88e-11	4.24e-09
chr9	140401000	140401758	759	*	7.26	6.54	7.74	-1.2	1.89e-11	4.27e-09
chr7	40637020	40637457	438	*	5.48	6.26	3.66	2.59	1.91e-11	4.29e-09
chr15	92240115	92240666	552	*	5.6	6.35	3.94	2.41	1.94e-11	4.36e-09
chr2	45631782	45632337	556	*	5.82	6.54	4.36	2.17	1.98e-11	4.45e-09
chr3	193428363	193429241	879	*	5.25	6.08	3.02	3.06	2e-11	4.48e-09
chr1	45830638	45831103	466	*	5.5	6.28	3.68	2.6	2.05e-11	4.59e-09
chr4	152943059	152943733	675	*	6.49	7.08	5.48	1.61	2.14e-11	4.79e-09
chr13	54800903	54801466	564	*	7.23	7.72	6.49	1.23	2.15e-11	4.79e-09
chr1	9384311	9385141	831	*	6.78	7.33	5.89	1.44	2.21e-11	4.92e-09
chr19	41281251	41281703	453	*	6.74	7.3	5.81	1.49	2.34e-11	5.22e-09
chr8	98297297	98297793	497	*	5.47	6.25	3.64	2.6	2.4e-11	5.33e-09
chr17	75451356	75452370	1015	*	8.17	8.56	7.62	0.94	2.41e-11	5.34e-09
chr6	21711215	21711766	552	*	5.58	6.33	3.9	2.43	2.41e-11	5.34e-09
chr19	16999436	16999924	489	*	6.03	4.75	6.69	-1.94	2.5e-11	5.52e-09
chr9	72134675	72135231	557	*	5.27	6.09	3.17	2.92	2.51e-11	5.55e-09
chr2	97059780	97060504	725	*	5.84	6.55	4.41	2.14	2.55e-11	5.63e-09
chr2	240077105	240077644	540	*	6.14	6.79	4.94	1.86	2.57e-11	5.66e-09
chr7	26377115	26377575	461	*	5.07	5.95	2.42	3.53	2.59e-11	5.69e-09
chr20	43331392	43331859	468	*	6.72	5.8	7.28	-1.48	2.61e-11	5.74e-09
chr14	35961742	35962196	455	*	5.06	6.01	1.23	4.78	2.62e-11	5.75e-09
chr1	9229621	9230152	532	*	5.69	4.15	6.42	-2.27	2.69e-11	5.89e-09
chr16	58328720	58329342	623	*	6.87	7.41	5.99	1.42	2.69e-11	5.89e-09
chr5	191123	191786	664	*	6.18	4.92	6.84	-1.93	2.73e-11	5.97e-09
chr10	35174667	35175220	554	*	5.38	6.18	3.45	2.72	2.76e-11	6.02e-09
chr20	42606613	42607467	855	*	6.1	6.76	4.87	1.89	2.76e-11	6.02e-09
chr20	4648121	4648786	666	*	5.16	6.01	2.84	3.16	2.8e-11	6.09e-09
chr16	79681477	79681944	468	*	5.98	6.65	4.65	2	2.82e-11	6.13e-09
chr4	15102656	15103419	764	*	5.88	6.58	4.48	2.1	2.85e-11	6.18e-09
chr11	73221790	73222322	533	*	6.38	6.98	5.31	1.67	2.88e-11	6.24e-09
chr5	157038805	157039479	675	*	6.28	6.91	5.11	1.8	2.89e-11	6.26e-09
chr16	25076276	25076814	539	*	7.1	7.6	6.3	1.3	2.91e-11	6.28e-09
chr13	34207798	34208222	425	*	5.97	6.65	4.66	1.99	3e-11	6.47e-09
chr8	11708290	11708597	308	*	5.05	5.93	2.44	3.49	3e-11	6.48e-09
chr2	38772703	38773088	386	*	5.37	6.16	3.43	2.73	3.04e-11	6.54e-09
chr8	55784653	55785234	582	*	6.58	7.16	5.58	1.58	3.04e-11	6.54e-09
chr12	93371015	93371552	538	*	6.44	7.04	5.4	1.64	3.06e-11	6.58e-09
chr17	35451374	35451947	574	*	5.13	5.99	2.73	3.26	3.14e-11	6.72e-09
chr9	123659377	123659833	457	*	6.08	4.84	6.74	-1.9	3.16e-11	6.77e-09
chr13	27430039	27430445	407	*	5.7	6.43	4.15	2.28	3.22e-11	6.88e-09
chr3	161161635	161162446	812	*	5.07	5.95	2.42	3.52	3.22e-11	6.88e-09
chr2	27203864	27204290	427	*	5.41	6.2	3.55	2.65	3.24e-11	6.91e-09
chr3	39632293	39632752	460	*	5.24	6.06	3.1	2.97	3.26e-11	6.94e-09
chr8	122826694	122827127	434	*	5.14	5.99	2.74	3.25	3.27e-11	6.95e-09
chr11	15900266	15900677	412	*	5.01	5.91	2.16	3.75	3.29e-11	6.98e-09
chr8	26508586	26509471	886	*	7.72	8.14	7.13	1.02	3.29e-11	6.99e-09
chr21	42758839	42759479	641	*	6.4	7.01	5.32	1.69	3.34e-11	7.06e-09
chr10	11877673	11878134	462	*	5.03	5.92	2.27	3.65	3.36e-11	7.11e-09
chr4	79057194	79057637	444	*	5.12	5.98	2.74	3.23	3.39e-11	7.17e-09
chr8	36305041	36305875	835	*	6.1	6.76	4.85	1.9	3.44e-11	7.26e-09
chr2	134010339	134010802	464	*	5.09	5.95	2.66	3.29	3.47e-11	7.31e-09
chr15	78284108	78284670	563	*	6.81	5.95	7.35	-1.4	3.49e-11	7.34e-09
chr11	33655792	33656415	624	*	6.37	6.98	5.3	1.69	3.5e-11	7.36e-09
chr12	104770490	104771610	1121	*	6.98	7.51	6.13	1.38	3.52e-11	7.39e-09
chr22	47729389	47729860	472	*	6.98	6.18	7.5	-1.32	3.55e-11	7.43e-09
chr4	77683510	77684071	562	*	4.96	5.88	1.65	4.23	3.57e-11	7.48e-09
chr10	440147	441178	1032	*	8.34	8.71	7.84	0.87	3.58e-11	7.49e-09
chr17	759963	760561	599	*	5.36	6.16	3.42	2.74	3.64e-11	7.59e-09
chr4	109320857	109321573	717	*	7.28	7.76	6.57	1.19	3.64e-11	7.59e-09
chr8	126432612	126433113	502	*	5.53	6.29	3.78	2.51	3.68e-11	7.67e-09
chr19	16755934	16756394	461	*	5.66	6.4	4.1	2.3	3.72e-11	7.73e-09
chr2	10511618	10512703	1086	*	6.04	6.71	4.77	1.93	3.81e-11	7.92e-09
chr12	118526326	118526856	531	*	4.97	5.87	2.01	3.86	3.88e-11	8.05e-09
chr2	30358399	30359054	656	*	5.56	6.31	3.89	2.42	3.89e-11	8.05e-09
chr17	4972988	4973500	513	*	6.79	7.34	5.9	1.43	3.92e-11	8.1e-09
chr20	58327253	58327678	426	*	5.83	4.43	6.53	-2.1	3.95e-11	8.17e-09
chr1	10957858	10958746	889	*	7.8	7.23	8.22	-0.99	3.97e-11	8.19e-09
chr6	9456407	9456963	557	*	5.17	6.02	2.88	3.13	4e-11	8.23e-09
chr17	49221896	49222541	646	*	5.2	6.03	3.03	3	4.01e-11	8.26e-09
chr11	33097840	33098362	523	*	5.81	6.52	4.38	2.13	4.19e-11	8.61e-09
chr12	96133512	96134104	593	*	6.75	7.3	5.83	1.47	4.24e-11	8.7e-09
chr1	36132378	36132999	622	*	6.22	6.86	5.06	1.8	4.26e-11	8.72e-09
chr7	641011	642529	1519	*	9.37	9.66	9	0.66	4.29e-11	8.78e-09
chr5	8839388	8840060	673	*	6.88	7.4	6.04	1.36	4.49e-11	9.18e-09
chr6	1746005	1746480	476	*	5.62	6.36	4.02	2.33	4.53e-11	9.24e-09
chr15	90734940	90735753	814	*	6.89	6.07	7.42	-1.35	4.56e-11	9.29e-09
chr6	33158237	33158698	462	*	5.66	6.4	4.08	2.32	4.58e-11	9.33e-09
chr17	66779949	66780445	497	*	5.7	6.42	4.16	2.26	4.62e-11	9.4e-09
chr1	34450698	34451215	518	*	6.55	5.58	7.12	-1.54	4.65e-11	9.44e-09
chr17	76140840	76141624	785	*	6.73	5.84	7.27	-1.43	4.7e-11	9.54e-09
chr3	157772883	157773428	546	*	6.02	6.68	4.75	1.93	4.71e-11	9.55e-09
chr2	134128857	134129374	518	*	5.14	5.98	2.85	3.13	4.73e-11	9.57e-09
chr3	112109932	112110802	871	*	6.47	7.05	5.46	1.59	4.77e-11	9.64e-09
chr2	145130084	145130665	582	*	6.08	6.74	4.84	1.9	4.81e-11	9.72e-09
chr3	165979356	165979831	476	*	5.09	5.95	2.66	3.29	4.96e-11	9.99e-09
chr15	23717190	23717622	433	*	4.98	5.87	2.16	3.71	5.03e-11	1.01e-08
chr11	132955011	132955394	384	*	4.98	5.88	2.14	3.74	5.09e-11	1.02e-08
chr11	69382697	69383329	633	*	5.66	6.4	4.08	2.32	5.11e-11	1.03e-08
chr11	122012386	122012956	571	*	6.59	7.16	5.65	1.51	5.12e-11	1.03e-08
chr5	50095429	50095860	432	*	5.4	6.18	3.55	2.63	5.19e-11	1.04e-08
chr13	109153100	109153688	589	*	5.37	6.17	3.42	2.75	5.26e-11	1.05e-08
chr20	16693062	16694123	1062	*	7.29	7.76	6.59	1.17	5.27e-11	1.05e-08
chrX	116681274	116681720	447	*	4.94	5.87	1.6	4.27	5.4e-11	1.08e-08
chr20	20829676	20830214	539	*	5.71	6.43	4.21	2.21	5.43e-11	1.08e-08
chr8	130648113	130648694	582	*	5.65	6.39	4.09	2.29	5.45e-11	1.08e-08
chr2	85809596	85809974	379	*	6.14	6.79	4.93	1.86	5.49e-11	1.09e-08
chr2	18096208	18096778	571	*	5.59	6.33	3.98	2.35	5.59e-11	1.11e-08
chr5	131603670	131604207	538	*	6.85	7.38	6.01	1.38	5.65e-11	1.12e-08
chr17	70650899	70651304	406	*	5.99	6.68	4.64	2.04	5.84e-11	1.16e-08
chr9	123737063	123737611	549	*	6.32	6.93	5.24	1.69	5.85e-11	1.16e-08
chr9	34759648	34760176	529	*	6.44	7.04	5.4	1.65	5.86e-11	1.16e-08
chr12	92682248	92682774	527	*	6.29	6.9	5.19	1.71	5.88e-11	1.16e-08
chr11	1891875	1892669	795	*	6.55	5.59	7.12	-1.53	5.9e-11	1.16e-08
chr22	29545705	29546298	594	*	6.21	6.84	5.08	1.76	6e-11	1.18e-08
chr2	105888665	105889134	470	*	5.53	6.28	3.85	2.43	6.01e-11	1.18e-08
chr4	60521676	60522297	622	*	6.61	5.67	7.17	-1.5	6.04e-11	1.19e-08
chr2	97376723	97377426	704	*	5.48	6.25	3.74	2.5	6.05e-11	1.19e-08
chr10	17029987	17030356	370	*	5.16	6	2.91	3.1	6.16e-11	1.21e-08
chr15	64414744	64415690	947	*	6.34	6.95	5.27	1.68	6.31e-11	1.23e-08
chr3	49521840	49522313	474	*	6.37	6.97	5.32	1.65	6.35e-11	1.24e-08
chr12	83507525	83508284	760	*	6.58	7.15	5.64	1.51	6.52e-11	1.27e-08
chr4	37730724	37731272	549	*	5.67	6.4	4.15	2.25	6.55e-11	1.28e-08
chr3	69978120	69978546	427	*	5.17	6.01	2.97	3.04	6.68e-11	1.3e-08
chr12	111760076	111760928	853	*	7.26	6.56	7.73	-1.17	6.75e-11	1.31e-08
chr2	121807417	121807998	582	*	6.59	7.15	5.64	1.51	6.78e-11	1.32e-08
chr10	7638082	7638773	692	*	5.36	6.15	3.49	2.65	6.78e-11	1.32e-08
chr16	3013164	3014331	1168	*	7.52	7.96	6.87	1.09	6.89e-11	1.33e-08
chr11	78830679	78831366	688	*	6.5	7.08	5.5	1.58	6.98e-11	1.35e-08
chr7	41052716	41053286	571	*	5.5	6.26	3.8	2.45	6.99e-11	1.35e-08
chr18	25199014	25199606	593	*	5	5.9	2.19	3.71	7.01e-11	1.35e-08
chr22	30424624	30425145	522	*	5.67	6.4	4.12	2.28	7.03e-11	1.35e-08
chr2	9200878	9201337	460	*	5.36	6.14	3.48	2.66	7.23e-11	1.39e-08
chr3	40124589	40124930	342	*	4.98	5.86	2.32	3.54	7.23e-11	1.39e-08
chr7	22258629	22259071	443	*	5.52	6.29	3.79	2.5	7.28e-11	1.4e-08
chr17	4400400	4401106	707	*	7.15	6.42	7.64	-1.22	7.36e-11	1.41e-08
chr4	25536831	25537397	567	*	6.45	7.03	5.45	1.58	7.37e-11	1.41e-08
chr8	56730278	56730679	402	*	5.29	6.1	3.27	2.82	7.38e-11	1.41e-08
chr1	76957020	76957420	401	*	4.99	5.87	2.34	3.53	7.45e-11	1.42e-08
chr12	43315576	43316111	536	*	5.85	6.54	4.47	2.06	7.57e-11	1.44e-08
chr4	12904271	12904756	486	*	6.33	6.94	5.25	1.69	7.61e-11	1.45e-08
chr10	133487140	133487908	769	*	5.5	3.8	6.26	-2.46	7.65e-11	1.46e-08
chr5	68053544	68054121	578	*	5.66	6.39	4.12	2.27	7.68e-11	1.46e-08
chr8	12678633	12679195	563	*	5.59	6.33	3.99	2.34	7.75e-11	1.47e-08
chr8	29437001	29437365	365	*	5.12	5.96	2.83	3.13	7.76e-11	1.47e-08
chr1	84136664	84137277	614	*	5.03	5.99	0.9	5.09	7.84e-11	1.49e-08
chr3	19189387	19190164	778	*	7.33	7.8	6.63	1.17	8.08e-11	1.53e-08
chr12	99653338	99653833	496	*	6.28	6.89	5.19	1.69	8.79e-11	1.66e-08
chr16	69921997	69922550	554	*	6.47	7.06	5.47	1.59	8.85e-11	1.67e-08
chr18	26253446	26253894	449	*	5.66	6.38	4.11	2.27	8.92e-11	1.68e-08
chr1	48512633	48513235	603	*	6.34	6.94	5.29	1.65	8.93e-11	1.68e-08
chr5	145973026	145973521	496	*	5.42	6.19	3.67	2.53	9.04e-11	1.7e-08
chr12	131577608	131578328	721	*	6.98	6.2	7.49	-1.29	9.06e-11	1.7e-08
chr6	47785389	47785864	476	*	5.57	6.31	3.95	2.36	9.07e-11	1.7e-08
chr1	83471925	83472364	440	*	4.9	5.82	1.65	4.17	9.13e-11	1.71e-08
chr8	37857431	37857884	454	*	5.39	6.18	3.52	2.66	9.16e-11	1.72e-08
chr11	93214835	93215476	642	*	6.46	7.05	5.47	1.58	9.28e-11	1.74e-08
chr6	70934751	70935214	464	*	5.14	5.98	2.95	3.03	9.31e-11	1.74e-08
chr2	171368768	171369267	500	*	6.69	7.23	5.8	1.43	9.33e-11	1.74e-08
chr17	20203648	20204566	919	*	7.52	7.96	6.89	1.06	9.38e-11	1.75e-08
chr4	116818935	116819655	721	*	5.05	5.91	2.66	3.25	9.45e-11	1.76e-08
chr9	125087443	125087862	420	*	5.01	5.88	2.39	3.49	9.49e-11	1.77e-08
chr13	59434649	59435143	495	*	5.4	6.18	3.59	2.59	9.65e-11	1.79e-08
chr7	28176044	28177035	992	*	7.32	7.78	6.65	1.13	9.71e-11	1.8e-08
chr5	23688320	23689190	871	*	6.48	7.06	5.51	1.55	9.87e-11	1.83e-08
chr10	93334794	93335379	586	*	5.71	6.42	4.22	2.2	9.92e-11	1.84e-08
chr8	127851576	127853041	1466	*	7.54	7.97	6.92	1.05	9.95e-11	1.84e-08
chr12	25883482	25884224	743	*	5.75	6.46	4.26	2.2	9.96e-11	1.84e-08
chr19	10337118	10338661	1544	*	9.12	9.42	8.74	0.68	1e-10	1.84e-08
chr20	50047832	50048236	405	*	5.73	6.44	4.27	2.17	1e-10	1.84e-08
chr7	25881683	25882284	602	*	6.81	7.34	5.95	1.39	1e-10	1.85e-08
chr3	193765063	193765506	444	*	5.42	3.69	6.19	-2.5	1.01e-10	1.85e-08
chr19	42675743	42676311	569	*	5.56	6.3	3.93	2.38	1.01e-10	1.86e-08
chr12	12040822	12041412	591	*	5.67	6.39	4.17	2.22	1.03e-10	1.88e-08
chr15	85546873	85547398	526	*	5.98	6.64	4.72	1.92	1.06e-10	1.94e-08
chr21	35553059	35553662	604	*	5.97	6.64	4.69	1.95	1.07e-10	1.95e-08
chr1	245584208	245584639	432	*	5.03	5.89	2.57	3.32	1.07e-10	1.95e-08
chr10	11924475	11924927	453	*	5.19	6.01	3.08	2.93	1.08e-10	1.97e-08
chr12	93615634	93616142	509	*	5.97	6.64	4.68	1.97	1.09e-10	1.98e-08
chr2	234882356	234882836	481	*	6.19	6.82	5.04	1.78	1.09e-10	1.99e-08
chr18	74852620	74853141	522	*	6.51	5.54	7.09	-1.55	1.1e-10	2.01e-08
chr20	47668774	47669293	520	*	5.44	6.2	3.71	2.49	1.11e-10	2.02e-08
chr10	116143613	116144354	742	*	7.14	7.62	6.41	1.21	1.12e-10	2.04e-08
chrX	68302154	68303491	1338	*	6.95	7.46	6.15	1.31	1.13e-10	2.04e-08
chrX	23850852	23851355	504	*	4.94	5.82	2.18	3.65	1.13e-10	2.05e-08
chr6	34976630	34977054	425	*	4.94	5.83	2.18	3.65	1.14e-10	2.05e-08
chr11	104653938	104654359	422	*	4.94	5.83	2.14	3.69	1.14e-10	2.05e-08
chr4	8230003	8230704	702	*	7.12	6.36	7.62	-1.26	1.14e-10	2.05e-08
chr2	38102495	38103130	636	*	6.27	6.88	5.19	1.69	1.14e-10	2.05e-08
chr21	37092797	37093396	600	*	5.42	6.19	3.64	2.56	1.16e-10	2.09e-08
chr18	13472041	13472665	625	*	5.93	6.6	4.65	1.95	1.17e-10	2.1e-08
chr8	85968099	85968616	518	*	5.75	6.46	4.28	2.18	1.18e-10	2.12e-08
chr17	78137917	78138437	521	*	5.9	6.58	4.59	1.99	1.19e-10	2.13e-08
chr1	165445909	165446427	519	*	6.8	7.32	5.96	1.36	1.19e-10	2.14e-08
chr8	34614121	34614636	516	*	6.29	6.9	5.23	1.67	1.21e-10	2.16e-08
chr2	164372361	164372758	398	*	5.24	6.05	3.26	2.79	1.21e-10	2.17e-08
chr10	100112732	100113293	562	*	5.22	6.03	3.19	2.84	1.21e-10	2.17e-08
chr7	25347855	25348323	469	*	5.95	6.62	4.67	1.95	1.24e-10	2.21e-08
chr11	46351239	46351677	439	*	5.16	5.98	3.03	2.95	1.24e-10	2.22e-08
chr2	242980469	242981013	545	*	6.01	6.68	4.73	1.95	1.25e-10	2.23e-08
chr10	4876106	4876748	643	*	5.23	6.04	3.23	2.8	1.26e-10	2.25e-08
chr2	240116832	240117660	829	*	7.06	7.55	6.3	1.25	1.3e-10	2.3e-08
chr8	74192051	74192547	497	*	5.5	6.25	3.83	2.42	1.3e-10	2.31e-08
chr8	140757477	140757974	498	*	5.92	4.61	6.6	-1.99	1.34e-10	2.37e-08
chr19	58811374	58811802	429	*	5.01	5.87	2.57	3.3	1.34e-10	2.38e-08
chr2	177111039	177111485	447	*	5.92	6.59	4.63	1.96	1.35e-10	2.39e-08
chr6	32131552	32132081	530	*	5.87	6.55	4.56	1.99	1.36e-10	2.41e-08
chr10	122802530	122803084	555	*	5.71	6.42	4.25	2.18	1.38e-10	2.44e-08
chr11	134858272	134858830	559	*	5.78	6.48	4.36	2.12	1.4e-10	2.47e-08
chr2	239408373	239409235	863	*	6.74	7.28	5.87	1.41	1.42e-10	2.49e-08
chr6	118334080	118334584	505	*	5.58	6.31	4.02	2.29	1.42e-10	2.5e-08
chr3	40214744	40215286	543	*	6.15	6.79	4.99	1.8	1.44e-10	2.54e-08
chr8	145844341	145844778	438	*	5.75	6.45	4.34	2.11	1.45e-10	2.54e-08
chr5	98341117	98341601	485	*	5.38	6.16	3.55	2.61	1.45e-10	2.55e-08
chr9	38162786	38163361	576	*	5.04	5.89	2.67	3.22	1.46e-10	2.56e-08
chr2	149372952	149373472	521	*	5.96	6.62	4.71	1.91	1.46e-10	2.56e-08
chr2	113287271	113287818	548	*	6.23	6.84	5.14	1.71	1.47e-10	2.57e-08
chr22	30736775	30737799	1025	*	8.63	8.96	8.2	0.76	1.5e-10	2.62e-08
chr3	156890485	156890887	403	*	5.2	6.02	3.15	2.87	1.52e-10	2.64e-08
chr4	140779595	140780078	484	*	6.07	6.72	4.88	1.84	1.52e-10	2.65e-08
chr12	27706041	27706522	482	*	7.17	7.65	6.45	1.2	1.53e-10	2.67e-08
chr11	41328893	41329330	438	*	5.05	5.9	2.75	3.14	1.54e-10	2.68e-08
chr6	3357854	3358277	424	*	5.44	6.2	3.68	2.52	1.55e-10	2.69e-08
chr17	56610984	56611432	449	*	6.01	6.66	4.79	1.88	1.57e-10	2.72e-08
chr8	96226090	96226895	806	*	7.8	7.25	8.2	-0.95	1.57e-10	2.72e-08
chr5	55746572	55746953	382	*	6.03	6.68	4.82	1.85	1.6e-10	2.77e-08
chr12	9502635	9503400	766	*	7.76	8.18	7.17	1	1.61e-10	2.78e-08
chr14	62022068	62022538	471	*	5.54	6.28	3.95	2.33	1.61e-10	2.78e-08
chr18	72208536	72209490	955	*	5.52	6.26	3.9	2.36	1.62e-10	2.79e-08
chr2	139789196	139789751	556	*	5.25	3.35	6.05	-2.7	1.62e-10	2.79e-08
chr5	149374794	149375349	556	*	6.45	7.03	5.47	1.55	1.63e-10	2.8e-08
chr16	83847570	83848292	723	*	6.89	6.09	7.41	-1.31	1.63e-10	2.81e-08
chr10	45199547	45200000	454	*	5.06	5.92	2.65	3.27	1.65e-10	2.82e-08
chr10	13305574	13306032	459	*	5.07	5.92	2.79	3.13	1.67e-10	2.86e-08
chr5	97550322	97550800	479	*	5.78	4.38	6.47	-2.09	1.69e-10	2.9e-08
chr8	37914960	37915963	1004	*	8	8.37	7.49	0.89	1.69e-10	2.9e-08
chr1	9007244	9007892	649	*	6.29	6.89	5.24	1.65	1.7e-10	2.9e-08
chr14	40778290	40778898	609	*	5.59	6.32	4.06	2.26	1.71e-10	2.92e-08
chr10	131560207	131560692	486	*	5.09	5.93	2.85	3.08	1.77e-10	3.02e-08
chr22	38381706	38382810	1105	*	6.93	7.44	6.14	1.31	1.78e-10	3.04e-08
chr1	232059855	232060356	502	*	6.48	7.06	5.52	1.53	1.79e-10	3.05e-08
chr3	184267525	184268299	775	*	6.91	7.42	6.12	1.3	1.79e-10	3.05e-08
chr2	12307675	12308114	440	*	6.14	6.78	4.97	1.81	1.81e-10	3.08e-08
chr2	156940032	156940919	888	*	7.13	7.61	6.4	1.22	1.85e-10	3.14e-08
chr1	108233057	108233629	573	*	6.13	6.76	4.97	1.79	1.87e-10	3.17e-08
chr5	171115616	171116454	839	*	5.51	6.25	3.88	2.37	1.89e-10	3.19e-08
chr1	27413940	27414769	830	*	7.77	8.19	7.18	1.01	1.91e-10	3.24e-08
chr13	44694989	44695833	845	*	5.42	6.19	3.69	2.5	1.92e-10	3.25e-08
chr17	16999772	17000484	713	*	6.79	7.32	5.96	1.35	2e-10	3.37e-08
chr11	68924174	68925432	1259	*	8.3	8.65	7.84	0.81	2e-10	3.37e-08
chr16	66265188	66265802	615	*	5.01	5.86	2.66	3.2	2e-10	3.37e-08
chr11	43056565	43057143	579	*	7.4	7.85	6.74	1.11	2.01e-10	3.39e-08
chr21	36951298	36951803	506	*	6.81	7.33	5.99	1.35	2.04e-10	3.42e-08
chr9	111279873	111280684	812	*	7.31	7.76	6.64	1.13	2.05e-10	3.44e-08
chr15	48282980	48283540	561	*	4.87	5.77	1.85	3.92	2.05e-10	3.45e-08
chr3	40128328	40128891	564	*	7.11	7.6	6.38	1.21	2.11e-10	3.54e-08
chr4	905908	907046	1139	*	7.2	7.67	6.49	1.17	2.12e-10	3.55e-08
chr5	134645265	134645933	669	*	5.63	6.34	4.13	2.21	2.15e-10	3.59e-08
chr12	9520478	9520833	356	*	5.61	6.33	4.1	2.23	2.17e-10	3.63e-08
chr7	76018406	76018973	568	*	7.05	7.54	6.32	1.22	2.21e-10	3.68e-08
chr8	88977098	88977659	562	*	5.21	6.02	3.2	2.82	2.21e-10	3.69e-08
chr7	47420708	47421071	364	*	5.63	6.34	4.14	2.21	2.22e-10	3.7e-08
chr19	55670347	55670856	510	*	6.23	5.16	6.84	-1.68	2.24e-10	3.73e-08
chr11	2753618	2754152	535	*	7.24	7.72	6.52	1.2	2.29e-10	3.79e-08
chr9	101687278	101688029	752	*	6.92	7.42	6.13	1.3	2.29e-10	3.79e-08
chr8	29510914	29511283	370	*	5.18	5.99	3.18	2.81	2.29e-10	3.79e-08
chr11	120067979	120068978	1000	*	7.46	7.89	6.84	1.05	2.29e-10	3.8e-08
chr9	129717999	129718535	537	*	5.76	6.45	4.38	2.07	2.3e-10	3.8e-08
chr22	47037310	47038263	954	*	6.24	6.86	5.14	1.72	2.32e-10	3.84e-08
chr11	120942407	120942953	547	*	6.48	7.05	5.54	1.51	2.33e-10	3.85e-08
chr2	112743762	112744515	754	*	7.34	7.79	6.69	1.11	2.33e-10	3.85e-08
chrX	19893121	19893812	692	*	7.45	7.89	6.79	1.1	2.39e-10	3.93e-08
chr16	12749346	12749920	575	*	6.12	6.75	4.97	1.79	2.43e-10	4e-08
chr16	88442362	88443120	759	*	7.02	7.51	6.26	1.25	2.44e-10	4.01e-08
chr3	31520865	31521285	421	*	5.03	5.89	2.59	3.3	2.44e-10	4.01e-08
chr2	165735060	165735721	662	*	5.43	6.19	3.76	2.43	2.45e-10	4.01e-08
chr1	55740679	55741357	679	*	7.15	7.62	6.44	1.18	2.46e-10	4.03e-08
chr9	117871641	117872234	594	*	6.37	6.96	5.36	1.6	2.55e-10	4.17e-08
chr2	3264688	3265146	459	*	5.8	6.49	4.46	2.03	2.55e-10	4.17e-08
chr20	48705863	48706359	497	*	5.32	6.1	3.51	2.59	2.56e-10	4.18e-08
chr1	9168174	9168678	505	*	5.29	6.08	3.4	2.68	2.57e-10	4.19e-08
chr22	30714953	30715437	485	*	5.21	6.02	3.2	2.82	2.58e-10	4.21e-08
chr19	51472564	51473158	595	*	6.42	7	5.45	1.55	2.59e-10	4.22e-08
chr17	55721697	55722443	747	*	5.47	6.22	3.79	2.43	2.65e-10	4.31e-08
chr17	79689220	79689801	582	*	6.45	5.49	7.02	-1.53	2.65e-10	4.31e-08
chr5	32331362	32332145	784	*	5.64	6.35	4.18	2.18	2.65e-10	4.31e-08
chr4	40988283	40988812	530	*	6.29	6.89	5.25	1.64	2.66e-10	4.31e-08
chr1	41234085	41234781	697	*	5.92	6.58	4.67	1.92	2.68e-10	4.35e-08
chr19	41089149	41089705	557	*	5.89	6.56	4.59	1.97	2.73e-10	4.43e-08
chr11	69995945	69996476	532	*	6.02	4.81	6.67	-1.86	2.74e-10	4.43e-08
chr1	41837489	41838336	848	*	5.69	4.26	6.4	-2.14	2.76e-10	4.46e-08
chr10	128330411	128330895	485	*	5.8	6.49	4.43	2.06	2.77e-10	4.47e-08
chr11	95319242	95319983	742	*	6.16	6.78	5.06	1.72	2.77e-10	4.47e-08
chr1	26881941	26883065	1125	*	8.43	8.77	7.98	0.79	2.79e-10	4.49e-08
chr19	47180582	47181026	445	*	5.03	5.88	2.73	3.14	2.8e-10	4.51e-08
chr9	89622522	89623070	549	*	5.16	5.98	3.11	2.87	2.83e-10	4.54e-08
chr11	73264364	73264800	437	*	5.21	6.01	3.26	2.75	2.89e-10	4.63e-08
chr4	129493900	129494387	488	*	5.33	6.11	3.51	2.6	2.92e-10	4.68e-08
chr1	48093530	48094098	569	*	5.88	6.55	4.61	1.94	2.93e-10	4.7e-08
chrX	54815793	54816255	463	*	5.95	6.61	4.72	1.89	2.96e-10	4.75e-08
chr12	73352106	73352527	422	*	5.27	6.06	3.4	2.66	2.99e-10	4.78e-08
chr10	120713422	120713917	496	*	6.19	6.81	5.06	1.75	3.02e-10	4.83e-08
chr15	59552264	59552715	452	*	6.32	6.92	5.28	1.64	3.03e-10	4.84e-08
chr21	42420536	42421017	482	*	6.14	6.76	5.02	1.74	3.04e-10	4.85e-08
chr10	88797845	88798886	1042	*	6.16	5.05	6.77	-1.72	3.05e-10	4.86e-08
chr5	163615622	163616179	558	*	5.4	6.16	3.71	2.44	3.08e-10	4.9e-08
chr16	17452216	17453110	895	*	7.11	7.58	6.4	1.19	3.08e-10	4.9e-08
chr22	32628928	32629499	572	*	5.25	6.04	3.37	2.67	3.09e-10	4.91e-08
chr9	81167679	81168551	873	*	5.36	6.13	3.57	2.56	3.14e-10	4.98e-08
chr12	13543211	13543828	618	*	6.58	5.67	7.14	-1.46	3.16e-10	5e-08
chr7	20559211	20559713	503	*	5.52	6.26	3.92	2.35	3.17e-10	5.01e-08
chr17	39933398	39934339	942	*	7.92	7.4	8.3	-0.89	3.17e-10	5.02e-08
chr4	11368792	11369434	643	*	7.01	7.5	6.26	1.24	3.2e-10	5.05e-08
chr1	225858074	225859052	979	*	6.6	7.15	5.71	1.43	3.23e-10	5.1e-08
chr9	108740625	108741057	433	*	5.49	6.22	3.89	2.33	3.24e-10	5.1e-08
chr20	16845823	16846402	580	*	5.86	6.54	4.54	2	3.25e-10	5.12e-08
chr2	12936651	12937196	546	*	7.17	7.64	6.46	1.19	3.29e-10	5.18e-08
chr13	78427774	78428369	596	*	6.24	6.86	5.16	1.7	3.31e-10	5.2e-08
chr22	46240945	46241506	562	*	6.09	6.72	4.95	1.77	3.36e-10	5.28e-08
chr13	42967508	42968007	500	*	5.12	5.94	3.01	2.93	3.37e-10	5.29e-08
chr1	113007709	113008227	519	*	6.67	7.21	5.79	1.42	3.38e-10	5.3e-08
chr22	51151927	51152522	596	*	6.34	6.93	5.32	1.61	3.4e-10	5.33e-08
chr10	33389890	33390314	425	*	5.6	6.33	4.07	2.26	3.42e-10	5.34e-08
chr7	158817845	158818316	472	*	6.63	5.74	7.17	-1.44	3.43e-10	5.37e-08
chr4	55199814	55200236	423	*	5.2	6.01	3.15	2.86	3.46e-10	5.4e-08
chr2	225177483	225177999	517	*	5.63	6.34	4.16	2.18	3.47e-10	5.42e-08
chr8	37936373	37936817	445	*	4.93	5.79	2.45	3.34	3.57e-10	5.57e-08
chr9	84235982	84236516	535	*	5.47	6.22	3.86	2.35	3.62e-10	5.63e-08
chr5	10859894	10860281	388	*	5.04	5.88	2.72	3.16	3.64e-10	5.67e-08
chr5	17004421	17004950	530	*	5.35	6.12	3.57	2.54	3.68e-10	5.72e-08
chr1	205205696	205206131	436	*	5.44	6.19	3.79	2.39	3.7e-10	5.74e-08
chr11	120992247	120992702	456	*	4.8	5.73	1.41	4.32	3.73e-10	5.79e-08
chr20	33507737	33508363	627	*	5.93	6.59	4.67	1.92	3.75e-10	5.81e-08
chr10	105417866	105418338	473	*	5.21	6	3.27	2.74	3.75e-10	5.81e-08
chr12	28072656	28073426	771	*	5.81	6.49	4.49	2.01	3.84e-10	5.94e-08
chr20	24030705	24031190	486	*	4.88	5.77	2.21	3.56	3.85e-10	5.95e-08
chr5	139530866	139531575	710	*	5.82	6.5	4.51	1.98	3.89e-10	6e-08
chr1	29116883	29117527	645	*	7.21	7.67	6.52	1.15	3.94e-10	6.07e-08
chr4	7649882	7650275	394	*	5.98	4.78	6.62	-1.84	3.95e-10	6.09e-08
chr14	78305025	78305852	828	*	5.32	6.09	3.56	2.53	3.99e-10	6.14e-08
chr17	54397732	54398196	465	*	5.02	5.86	2.78	3.08	4.06e-10	6.24e-08
chr9	111626248	111626771	524	*	5.46	6.21	3.83	2.38	4.13e-10	6.34e-08
chr2	238947919	238948440	522	*	5.63	6.35	4.15	2.19	4.13e-10	6.34e-08
chr7	33799721	33800188	468	*	4.92	5.79	2.45	3.33	4.14e-10	6.35e-08
chr2	31649396	31650055	660	*	5.46	6.2	3.84	2.36	4.16e-10	6.37e-08
chr14	93502476	93503673	1198	*	7.68	8.09	7.12	0.97	4.21e-10	6.45e-08
chr2	121703396	121704071	676	*	5.84	6.51	4.56	1.95	4.26e-10	6.51e-08
chr2	122325529	122326048	520	*	6.95	7.45	6.18	1.27	4.26e-10	6.51e-08
chr17	75938282	75939059	778	*	6.64	7.18	5.77	1.42	4.27e-10	6.51e-08
chr3	15432454	15432930	477	*	5.63	6.34	4.14	2.2	4.28e-10	6.53e-08
chr2	135169496	135170488	993	*	7.68	8.09	7.1	0.99	4.33e-10	6.6e-08
chr1	215227555	215228080	526	*	5.93	6.59	4.68	1.92	4.34e-10	6.61e-08
chr7	105288907	105289908	1002	*	7.42	7.86	6.8	1.06	4.39e-10	6.67e-08
chr1	114746152	114746720	569	*	6.36	6.94	5.37	1.57	4.4e-10	6.68e-08
chr4	54674819	54675327	509	*	4.86	5.74	2.16	3.58	4.45e-10	6.75e-08
chr20	56012795	56013062	268	*	5.18	3.26	5.98	-2.71	4.49e-10	6.81e-08
chr2	133076006	133076979	974	*	8.04	8.4	7.54	0.86	4.53e-10	6.86e-08
chr22	45523656	45524262	607	*	6.91	7.41	6.14	1.27	4.64e-10	7.02e-08
chr7	80784962	80785399	438	*	5.99	6.63	4.8	1.83	4.65e-10	7.02e-08
chr15	81546856	81547301	446	*	6.43	7.01	5.44	1.57	4.65e-10	7.03e-08
chr22	32499843	32500336	494	*	5.01	5.85	2.78	3.07	4.68e-10	7.06e-08
chr14	81712805	81714124	1320	*	8.79	8.4	9.1	-0.69	4.7e-10	7.08e-08
chr2	218423479	218424264	786	*	6.15	6.76	5.06	1.7	4.74e-10	7.14e-08
chr2	173098616	173099103	488	*	5.26	6.04	3.43	2.61	4.8e-10	7.22e-08
chr1	165132069	165132633	565	*	6.3	6.9	5.26	1.64	4.81e-10	7.22e-08
chr3	169041348	169042156	809	*	5.85	6.52	4.57	1.95	4.85e-10	7.28e-08
chr21	40874517	40874981	465	*	5.6	6.32	4.09	2.23	4.89e-10	7.33e-08
chr5	143167940	143168326	387	*	4.89	5.76	2.34	3.42	4.9e-10	7.34e-08
chr16	88459283	88459897	615	*	7.26	6.6	7.71	-1.11	4.9e-10	7.34e-08
chr13	63662293	63662816	524	*	6.26	6.86	5.22	1.64	4.92e-10	7.35e-08
chr3	25631086	25631696	611	*	6.24	6.84	5.18	1.67	4.93e-10	7.36e-08
chr1	203291853	203292227	375	*	5.65	6.36	4.18	2.17	4.98e-10	7.43e-08
chr20	37525763	37526323	561	*	5.84	6.52	4.52	2	5.05e-10	7.53e-08
chr1	228338211	228338879	669	*	6.77	5.95	7.29	-1.34	5.1e-10	7.59e-08
chr1	153600583	153600976	394	*	6	6.64	4.82	1.82	5.12e-10	7.62e-08
chr15	74713804	74714219	416	*	6.48	7.05	5.51	1.54	5.15e-10	7.66e-08
chr18	20949173	20949750	578	*	5.35	6.11	3.65	2.46	5.21e-10	7.74e-08
chr16	17406765	17407575	811	*	7.54	7.96	6.95	1.01	5.24e-10	7.77e-08
chr11	26775123	26775783	661	*	6.05	6.68	4.91	1.77	5.25e-10	7.79e-08
chr7	157901543	157902920	1378	*	6.55	7.1	5.65	1.45	5.28e-10	7.82e-08
chr8	102207102	102207552	451	*	5.31	6.07	3.55	2.52	5.29e-10	7.83e-08
chr15	89312580	89313294	715	*	6.7	7.23	5.85	1.38	5.31e-10	7.85e-08
chr1	232182182	232182967	786	*	5.26	6.03	3.44	2.6	5.33e-10	7.88e-08
chr2	235200357	235200858	502	*	5.82	4.53	6.49	-1.96	5.34e-10	7.88e-08
chr2	217806530	217807232	703	*	5.79	6.47	4.46	2.02	5.36e-10	7.91e-08
chr8	124031542	124032204	663	*	5.48	6.22	3.88	2.34	5.39e-10	7.95e-08
chr16	17441506	17441945	440	*	5.83	6.5	4.55	1.95	5.4e-10	7.95e-08
chr19	28396994	28397420	427	*	5.27	6.05	3.45	2.59	5.44e-10	7.99e-08
chr15	101762090	101762609	520	*	5.57	6.29	4.1	2.19	5.44e-10	7.99e-08
chr2	13097370	13097840	471	*	4.87	5.75	2.3	3.44	5.45e-10	8.01e-08
chr8	130645635	130646051	417	*	5.51	6.24	3.97	2.27	5.47e-10	8.02e-08
chr15	89742108	89742634	527	*	6.56	7.11	5.64	1.47	5.52e-10	8.08e-08
chr7	91880505	91881157	653	*	5.12	5.93	3.11	2.82	5.52e-10	8.08e-08
chr2	128012682	128013118	437	*	5.18	5.98	3.22	2.77	5.59e-10	8.18e-08
chr5	74899295	74899714	420	*	5.35	6.11	3.66	2.45	5.72e-10	8.35e-08
chr1	15942218	15942589	372	*	5.96	6.6	4.75	1.85	5.73e-10	8.37e-08
chr1	112604267	112605047	781	*	5.07	5.89	2.95	2.95	5.77e-10	8.41e-08
chr3	73560635	73561162	528	*	6.16	6.78	5.06	1.72	5.77e-10	8.41e-08
chr9	14939375	14939820	446	*	4.8	5.74	1.19	4.54	5.88e-10	8.56e-08
chr17	36480791	36481551	761	*	6.53	7.08	5.63	1.45	5.92e-10	8.61e-08
chr1	80563828	80564353	526	*	5.28	6.06	3.49	2.57	5.99e-10	8.7e-08
chr3	31844163	31844937	775	*	6.35	6.93	5.38	1.55	6.04e-10	8.76e-08
chr5	30857028	30857492	465	*	5.25	6.02	3.43	2.59	6.18e-10	8.96e-08
chr12	77633461	77633992	532	*	4.85	5.74	2.12	3.62	6.26e-10	9.07e-08
chr17	53664840	53665649	810	*	7.48	7.9	6.88	1.03	6.28e-10	9.09e-08
chr7	75786329	75786845	517	*	5.11	5.92	3.11	2.81	6.46e-10	9.34e-08
chr13	53353093	53353758	666	*	6.28	6.87	5.26	1.62	6.47e-10	9.35e-08
chr3	193699944	193700531	588	*	7.2	6.51	7.66	-1.15	6.5e-10	9.39e-08
chr21	37948794	37949320	527	*	5.37	6.12	3.7	2.42	6.53e-10	9.41e-08
chr3	45293303	45293991	689	*	4.79	5.7	1.83	3.87	6.59e-10	9.5e-08
chr20	30194912	30195376	465	*	6.73	7.26	5.87	1.4	6.61e-10	9.51e-08
chrX	70442701	70443263	563	*	6.72	7.25	5.88	1.37	6.77e-10	9.74e-08
chr10	64522912	64523444	533	*	5.44	6.18	3.85	2.33	6.8e-10	9.77e-08
chr14	52282656	52283268	613	*	5.82	6.49	4.53	1.96	6.82e-10	9.79e-08
chr16	73126167	73126740	574	*	5.44	6.18	3.85	2.33	6.9e-10	9.89e-08
chr12	94358565	94359160	596	*	6.08	6.7	4.98	1.73	6.98e-10	1e-07
chr9	36671405	36672113	709	*	4.89	5.76	2.42	3.33	6.98e-10	1e-07
chr5	78371621	78372230	610	*	6.09	6.71	4.97	1.74	7.03e-10	1.01e-07
chr2	121545035	121545593	559	*	6.01	6.65	4.85	1.8	7.12e-10	1.02e-07
chr8	98363742	98364124	383	*	5.9	6.57	4.61	1.96	7.13e-10	1.02e-07
chr20	30533043	30533602	560	*	4.93	5.78	2.53	3.25	7.18e-10	1.02e-07
chr17	49029316	49029741	426	*	6.38	5.42	6.96	-1.53	7.21e-10	1.03e-07
chr9	108831333	108832028	696	*	6	6.64	4.82	1.82	7.33e-10	1.04e-07
chr21	30894176	30894622	447	*	4.81	5.7	2.03	3.66	7.34e-10	1.04e-07
chr10	108361324	108361829	506	*	5.19	5.98	3.31	2.67	7.34e-10	1.04e-07
chr3	143271673	143272141	469	*	4.76	5.68	1.62	4.06	7.38e-10	1.05e-07
chr8	67292264	67292717	454	*	6.15	6.77	5.06	1.7	7.4e-10	1.05e-07
chr3	153066383	153066789	407	*	5.3	6.07	3.53	2.55	7.44e-10	1.05e-07
chr2	198101557	198101942	386	*	5.28	6.05	3.51	2.54	7.48e-10	1.06e-07
chr22	39182701	39182979	279	*	4.86	5.73	2.32	3.41	7.52e-10	1.06e-07
chr22	40342718	40343232	515	*	5.95	6.6	4.76	1.83	7.54e-10	1.07e-07
chr22	42772602	42773199	598	*	6.56	5.68	7.1	-1.42	7.66e-10	1.08e-07
chr5	95173649	95174116	468	*	5.96	6.6	4.79	1.82	7.76e-10	1.09e-07
chr20	50041816	50042612	797	*	8.19	8.54	7.71	0.83	7.76e-10	1.09e-07
chr16	84184492	84185059	568	*	5.96	6.61	4.77	1.83	7.77e-10	1.1e-07
chr6	39545141	39546026	886	*	4.92	5.77	2.57	3.2	7.87e-10	1.11e-07
chr8	89239612	89240006	395	*	5.27	6.06	3.41	2.65	7.87e-10	1.11e-07
chr7	134945718	134946627	910	*	7.32	7.76	6.67	1.09	7.9e-10	1.11e-07
chr11	69231944	69232547	604	*	6.4	6.96	5.45	1.51	7.98e-10	1.12e-07
chr16	4965166	4965895	730	*	7.89	7.38	8.26	-0.88	8e-10	1.12e-07
chr5	148592781	148593247	467	*	6.07	6.7	4.95	1.75	8e-10	1.12e-07
chr6	13272297	13273249	953	*	6.66	7.19	5.82	1.37	8.18e-10	1.15e-07
chr5	149720491	149720872	382	*	4.75	5.66	1.65	4.02	8.19e-10	1.15e-07
chr2	239047105	239047462	358	*	5.6	4.17	6.3	-2.13	8.26e-10	1.15e-07
chr5	133305410	133305824	415	*	5.86	6.52	4.6	1.92	8.29e-10	1.16e-07
chr4	103562948	103563627	680	*	5.54	6.27	4	2.27	8.48e-10	1.18e-07
chrX	16589177	16589654	478	*	4.85	5.72	2.32	3.4	8.49e-10	1.18e-07
chr4	35526743	35527490	748	*	6.46	7.02	5.51	1.51	8.5e-10	1.18e-07
chr1	223599957	223600375	419	*	4.94	5.79	2.66	3.13	8.5e-10	1.18e-07
chr2	105831990	105832603	614	*	5.65	6.36	4.23	2.13	8.64e-10	1.2e-07
chr15	20851155	20851713	559	*	6.9	7.39	6.15	1.24	8.78e-10	1.22e-07
chr22	34367378	34368146	769	*	7.88	8.26	7.36	0.89	8.82e-10	1.23e-07
chr14	23494262	23494933	672	*	5.47	6.2	3.94	2.26	8.96e-10	1.24e-07
chr7	45399346	45399841	496	*	5.84	4.61	6.5	-1.89	9e-10	1.25e-07
chr16	70715313	70715895	583	*	7.02	7.5	6.29	1.21	9.05e-10	1.25e-07
chr17	56132045	56132370	326	*	4.74	5.66	1.44	4.22	9.15e-10	1.26e-07
chr19	56037603	56038249	647	*	7.32	6.68	7.76	-1.08	9.15e-10	1.26e-07
chr11	30839025	30839427	403	*	4.95	5.79	2.67	3.12	9.19e-10	1.27e-07
chr20	19222297	19222804	508	*	4.91	5.76	2.56	3.2	9.36e-10	1.29e-07
chr1	202252412	202253501	1090	*	7.33	6.69	7.77	-1.08	9.38e-10	1.29e-07
chr11	12451867	12452279	413	*	5.26	6.04	3.47	2.56	9.39e-10	1.29e-07
chr20	61715211	61715696	486	*	5.82	6.48	4.55	1.93	9.42e-10	1.3e-07
chr2	126816763	126817446	684	*	6.76	7.28	5.96	1.31	9.47e-10	1.3e-07
chr11	6215149	6215624	476	*	5.42	6.17	3.79	2.38	9.48e-10	1.3e-07
chr15	80930862	80931329	468	*	5.25	6.03	3.45	2.57	9.49e-10	1.3e-07
chr13	98995182	98995712	531	*	6.02	6.65	4.86	1.79	9.49e-10	1.3e-07
chr2	182106031	182106549	519	*	4.83	5.71	2.21	3.5	9.53e-10	1.31e-07
chr16	87888061	87888397	337	*	5.34	6.11	3.59	2.52	9.62e-10	1.32e-07
chr17	48497969	48498346	378	*	5.06	5.87	3.02	2.85	9.67e-10	1.32e-07
chr18	33170926	33171408	483	*	5.22	6.01	3.34	2.66	9.77e-10	1.34e-07
chr10	45448131	45448825	695	*	5.2	5.99	3.3	2.68	9.78e-10	1.34e-07
chr2	22802235	22802649	415	*	5.51	6.23	4.02	2.21	9.8e-10	1.34e-07
chr16	20977976	20978456	481	*	6.26	6.86	5.23	1.62	9.85e-10	1.34e-07
chrX	10696812	10697387	576	*	5.13	5.94	3.12	2.81	9.89e-10	1.35e-07
chr6	166335643	166336555	913	*	6.77	7.29	5.97	1.32	1e-09	1.36e-07
chr14	93486226	93486709	484	*	5.76	6.44	4.44	1.99	1.02e-09	1.38e-07
chr13	32687634	32688098	465	*	5.31	6.07	3.59	2.48	1.02e-09	1.38e-07
chr7	140383412	140383972	561	*	5.73	6.41	4.41	2	1.03e-09	1.4e-07
chr5	38046147	38046625	479	*	4.75	5.65	1.85	3.8	1.05e-09	1.42e-07
chr2	206035929	206036352	424	*	4.75	5.68	1.19	4.49	1.06e-09	1.43e-07
chr12	33049321	33050264	944	*	7.06	7.53	6.36	1.17	1.1e-09	1.49e-07
chr17	49449014	49449577	564	*	7.05	7.52	6.33	1.19	1.11e-09	1.5e-07
chr12	79668251	79668925	675	*	6.51	5.61	7.06	-1.45	1.11e-09	1.5e-07
chr9	102319121	102319709	589	*	6.39	6.96	5.43	1.53	1.11e-09	1.5e-07
chr8	120918906	120919482	577	*	6.24	6.83	5.23	1.6	1.11e-09	1.5e-07
chr9	117796065	117796568	504	*	4.86	5.72	2.42	3.3	1.12e-09	1.51e-07
chr16	84571251	84571893	643	*	6.59	7.13	5.73	1.39	1.14e-09	1.54e-07
chr7	143072238	143072776	539	*	6.36	6.93	5.4	1.53	1.14e-09	1.54e-07
chr1	234686300	234687086	787	*	6.07	6.69	4.95	1.74	1.16e-09	1.56e-07
chr16	67955993	67956467	475	*	5.71	6.4	4.33	2.07	1.16e-09	1.56e-07
chr7	81515583	81516042	460	*	5.07	5.88	3.04	2.83	1.17e-09	1.57e-07
chr18	48323415	48324158	744	*	6.19	6.78	5.15	1.63	1.17e-09	1.57e-07
chr11	121287705	121288320	616	*	7.59	7.03	7.99	-0.97	1.18e-09	1.58e-07
chr11	126289780	126290386	607	*	6.27	6.86	5.25	1.61	1.18e-09	1.58e-07
chr1	111177024	111177759	736	*	6.77	5.97	7.28	-1.31	1.19e-09	1.59e-07
chr15	46759304	46759825	522	*	4.78	5.67	1.98	3.7	1.19e-09	1.6e-07
chr3	30132915	30133909	995	*	4.76	5.67	1.79	3.88	1.2e-09	1.6e-07
chr5	105416174	105416685	512	*	5.28	6.05	3.51	2.54	1.2e-09	1.6e-07
chr8	143313927	143314351	425	*	5.6	4.2	6.3	-2.1	1.21e-09	1.61e-07
chr5	74627353	74627940	588	*	5.1	5.9	3.12	2.78	1.21e-09	1.61e-07
chr5	139113269	139114226	958	*	7.87	8.24	7.36	0.88	1.21e-09	1.62e-07
chr20	44961438	44962045	608	*	6.61	5.76	7.14	-1.38	1.22e-09	1.62e-07
chr20	25222063	25222534	472	*	5.95	6.58	4.77	1.81	1.22e-09	1.62e-07
chr11	82487386	82487906	521	*	6.46	7.02	5.55	1.47	1.23e-09	1.63e-07
chr20	50113995	50114979	985	*	8.07	8.44	7.59	0.85	1.24e-09	1.65e-07
chr17	39700731	39701019	289	*	5.63	4.25	6.32	-2.07	1.26e-09	1.67e-07
chr2	120128686	120129125	440	*	6.53	7.07	5.65	1.42	1.27e-09	1.68e-07
chr4	153960918	153961477	560	*	6.52	7.07	5.6	1.47	1.27e-09	1.68e-07
chr16	89989348	89991072	1725	*	9.43	9.7	9.11	0.59	1.28e-09	1.7e-07
chr10	80502730	80503351	622	*	5.95	4.78	6.59	-1.81	1.29e-09	1.71e-07
chr1	42348138	42348519	382	*	5.4	6.14	3.82	2.32	1.3e-09	1.72e-07
chr2	206586117	206586954	838	*	5.82	6.48	4.55	1.93	1.31e-09	1.72e-07
chr17	8761835	8763166	1332	*	8.06	8.42	7.59	0.82	1.32e-09	1.74e-07
chrX	62971392	62971854	463	*	6.63	7.16	5.78	1.39	1.32e-09	1.74e-07
chr11	129189288	129189898	611	*	5.69	6.37	4.35	2.02	1.33e-09	1.76e-07
chr2	231122444	231122870	427	*	5.09	5.9	3.08	2.82	1.34e-09	1.76e-07
chr10	89431138	89431735	598	*	5.88	6.53	4.68	1.85	1.34e-09	1.76e-07
chr3	166268394	166268873	480	*	4.77	5.72	0.85	4.87	1.35e-09	1.77e-07
chr15	80643299	80643911	613	*	5.4	6.14	3.82	2.32	1.35e-09	1.77e-07
chr16	74782437	74782934	498	*	5.3	6.06	3.62	2.44	1.35e-09	1.78e-07
chrX	110256920	110257395	476	*	4.85	5.71	2.35	3.36	1.37e-09	1.79e-07
chr1	92792016	92792656	641	*	4.76	5.65	2.01	3.64	1.37e-09	1.79e-07
chr20	36117474	36117986	513	*	5.12	5.93	3.17	2.76	1.37e-09	1.79e-07
chr3	169767274	169767798	525	*	6.82	6.06	7.32	-1.27	1.39e-09	1.82e-07
chr3	187842478	187842890	413	*	5.81	6.47	4.55	1.92	1.4e-09	1.83e-07
chr15	98545999	98546526	528	*	6.95	7.44	6.21	1.23	1.42e-09	1.86e-07
chr11	128558083	128558552	470	*	4.9	5.75	2.57	3.18	1.43e-09	1.86e-07
chr2	88390123	88390724	602	*	5.04	5.85	3.02	2.83	1.43e-09	1.86e-07
chr7	37046905	37047324	420	*	4.94	5.78	2.65	3.13	1.43e-09	1.87e-07
chr16	81942148	81942949	802	*	7.25	7.69	6.6	1.09	1.45e-09	1.89e-07
chr9	89871870	89872709	840	*	7.21	7.66	6.54	1.13	1.47e-09	1.9e-07
chr12	99522028	99522474	447	*	4.72	5.63	1.67	3.96	1.49e-09	1.94e-07
chr7	23270013	23270506	494	*	5.4	6.14	3.78	2.36	1.49e-09	1.94e-07
chr17	15280454	15281327	874	*	7.71	8.1	7.17	0.92	1.5e-09	1.94e-07
chr11	26532324	26532840	517	*	4.72	5.66	1.12	4.53	1.5e-09	1.94e-07
chr12	9246274	9246868	595	*	5.98	6.61	4.82	1.79	1.5e-09	1.95e-07
chr1	1173253	1174113	861	*	6.46	7.02	5.54	1.48	1.51e-09	1.96e-07
chr15	81487562	81488196	635	*	6.86	7.37	6.08	1.28	1.52e-09	1.97e-07
chr18	41921619	41922506	888	*	7.12	7.58	6.45	1.13	1.54e-09	1.98e-07
chr6	1562457	1563261	805	*	6.82	7.33	6.03	1.3	1.55e-09	1.99e-07
chr4	6464928	6465443	516	*	4.92	5.76	2.66	3.1	1.56e-09	2.01e-07
chr8	25145638	25146126	489	*	5.04	5.85	3.03	2.82	1.6e-09	2.06e-07
chr11	112657672	112658290	619	*	6.07	6.69	4.99	1.7	1.61e-09	2.07e-07
chrX	133738596	133739458	863	*	6.97	7.45	6.25	1.2	1.62e-09	2.08e-07
chr19	4296435	4296902	468	*	5.45	3.95	6.18	-2.23	1.62e-09	2.08e-07
chr12	71996615	71997365	751	*	5.91	6.56	4.72	1.84	1.64e-09	2.1e-07
chr10	86004312	86004989	678	*	7.38	7.82	6.74	1.08	1.64e-09	2.1e-07
chr1	61752612	61753049	438	*	5.44	6.16	3.91	2.26	1.66e-09	2.12e-07
chr20	57350220	57351169	950	*	5.94	6.58	4.75	1.83	1.69e-09	2.16e-07
chr12	63177761	63178194	434	*	5.3	6.07	3.58	2.49	1.7e-09	2.17e-07
chr1	15622217	15622734	518	*	5.46	6.18	3.95	2.23	1.7e-09	2.17e-07
chr7	106968438	106968973	536	*	5.18	5.97	3.29	2.69	1.7e-09	2.17e-07
chr11	69263966	69264793	828	*	7	6.29	7.47	-1.18	1.72e-09	2.2e-07
chr20	38504263	38504791	529	*	5.34	6.09	3.68	2.41	1.72e-09	2.2e-07
chr2	234255509	234255932	424	*	5.3	6.07	3.58	2.49	1.73e-09	2.2e-07
chr18	13026589	13027539	951	*	5.81	6.47	4.56	1.91	1.75e-09	2.23e-07
chr2	231133458	231134033	576	*	5.82	6.48	4.53	1.95	1.76e-09	2.23e-07
chr11	113576771	113577426	656	*	7.15	7.62	6.46	1.15	1.77e-09	2.25e-07
chr3	13096313	13096815	503	*	6.05	6.67	4.93	1.74	1.78e-09	2.26e-07
chr2	228328203	228328578	376	*	5.29	6.05	3.6	2.45	1.78e-09	2.26e-07
chr7	45722371	45723226	856	*	7.79	8.18	7.27	0.9	1.78e-09	2.26e-07
chr2	242331464	242332187	724	*	5.23	6	3.49	2.5	1.79e-09	2.27e-07
chr8	55759365	55760363	999	*	6.32	6.9	5.32	1.58	1.82e-09	2.3e-07
chr1	25041324	25042103	780	*	8.22	8.56	7.77	0.79	1.83e-09	2.31e-07
chr3	179015892	179016584	693	*	6.44	6.99	5.54	1.45	1.83e-09	2.31e-07
chr9	132850299	132850773	475	*	5.95	6.58	4.81	1.77	1.83e-09	2.31e-07
chr1	231310640	231311086	447	*	4.98	5.8	2.86	2.94	1.83e-09	2.31e-07
chr4	1930125	1931138	1014	*	7.74	8.12	7.21	0.92	1.86e-09	2.34e-07
chrX	64736623	64737026	404	*	4.69	5.63	1.19	4.44	1.86e-09	2.35e-07
chr12	113151942	113152439	498	*	6.74	7.25	5.93	1.32	1.87e-09	2.35e-07
chr2	71078008	71078551	544	*	5.38	6.12	3.8	2.32	1.87e-09	2.35e-07
chr4	8544411	8544974	564	*	7.3	6.67	7.74	-1.06	1.87e-09	2.36e-07
chr11	125093713	125094239	527	*	5.68	6.36	4.35	2.01	1.88e-09	2.36e-07
chr4	26240056	26241318	1263	*	7.52	7.93	6.95	0.98	1.89e-09	2.37e-07
chr14	75483532	75483928	397	*	5.06	5.88	3.03	2.84	1.91e-09	2.39e-07
chr7	17182881	17183335	455	*	5.42	6.15	3.86	2.29	1.91e-09	2.39e-07
chr9	138236747	138237403	657	*	5.92	6.56	4.75	1.8	1.92e-09	2.4e-07
chr13	109035999	109036410	412	*	5.25	6.01	3.51	2.5	1.93e-09	2.41e-07
chr1	49656640	49657116	477	*	4.75	5.65	1.98	3.67	1.96e-09	2.45e-07
chr7	147456584	147457117	534	*	5.6	6.29	4.21	2.07	1.96e-09	2.45e-07
chr9	139602545	139602968	424	*	5.53	6.24	4.08	2.16	1.96e-09	2.45e-07
chr15	79664728	79665188	461	*	5.53	6.24	4.09	2.14	1.96e-09	2.45e-07
chr14	25064325	25065465	1141	*	7.34	7.78	6.71	1.06	1.99e-09	2.47e-07
chr9	110397441	110397758	318	*	4.74	5.63	1.99	3.63	2.03e-09	2.52e-07
chr16	75281085	75281456	372	*	6.79	7.29	6.01	1.29	2.04e-09	2.53e-07
chr11	116377162	116377672	511	*	5.37	6.11	3.75	2.36	2.05e-09	2.55e-07
chr22	43093518	43094131	614	*	7.36	6.73	7.79	-1.06	2.06e-09	2.56e-07
chr12	24173508	24174203	696	*	5.47	6.18	3.97	2.21	2.07e-09	2.56e-07
chr8	61720314	61720777	464	*	6.09	5.03	6.7	-1.66	2.07e-09	2.57e-07
chr3	19243800	19244210	411	*	5.69	6.36	4.38	1.98	2.09e-09	2.58e-07
chr13	86102905	86103693	789	*	6.62	7.14	5.79	1.35	2.09e-09	2.58e-07
chrX	78024748	78025309	562	*	5.23	5.99	3.49	2.5	2.09e-09	2.58e-07
chr13	100455288	100455773	486	*	5.22	5.99	3.49	2.5	2.12e-09	2.62e-07
chr15	26683357	26684080	724	*	5.88	6.53	4.68	1.86	2.13e-09	2.63e-07
chr11	32312277	32312790	514	*	6.95	7.43	6.22	1.21	2.14e-09	2.64e-07
chr7	36834179	36834730	552	*	6.16	6.76	5.14	1.62	2.16e-09	2.66e-07
chr14	95826361	95827178	818	*	6.61	7.14	5.76	1.39	2.16e-09	2.66e-07
chr5	153448342	153448775	434	*	5.51	6.22	4.05	2.18	2.18e-09	2.68e-07
chr12	51756064	51756563	500	*	6.06	6.68	4.96	1.72	2.18e-09	2.69e-07
chr4	121375919	121376368	450	*	4.83	5.69	2.45	3.23	2.2e-09	2.7e-07
chr2	122916884	122917357	474	*	5.29	6.06	3.58	2.48	2.27e-09	2.78e-07
chr12	110315740	110315994	255	*	4.74	5.64	1.79	3.86	2.28e-09	2.8e-07
chr1	116551371	116552105	735	*	5.45	6.17	3.95	2.22	2.29e-09	2.81e-07
chr4	20253216	20254943	1728	*	8.25	8.58	7.82	0.76	2.3e-09	2.82e-07
chr7	129419240	129420615	1376	*	8.19	8.53	7.75	0.78	2.31e-09	2.82e-07
chr9	7393895	7394380	486	*	5.27	6.03	3.59	2.44	2.31e-09	2.83e-07
chr4	96331544	96332066	523	*	5.37	6.1	3.79	2.31	2.34e-09	2.86e-07
chr3	5254714	5255509	796	*	6.58	7.11	5.74	1.37	2.35e-09	2.87e-07
chr1	151373747	151374228	482	*	5.78	6.44	4.54	1.9	2.37e-09	2.89e-07
chr15	99331356	99332125	770	*	7.44	7.85	6.85	1	2.37e-09	2.89e-07
chr18	11957585	11957997	413	*	5.39	6.12	3.84	2.28	2.42e-09	2.94e-07
chr20	20675927	20676360	434	*	5.33	6.07	3.71	2.36	2.42e-09	2.94e-07
chr1	152595201	152596073	873	*	5.92	4.72	6.56	-1.84	2.43e-09	2.95e-07
chr1	226845415	226846070	656	*	6.68	7.2	5.89	1.31	2.43e-09	2.96e-07
chr15	41860620	41861062	443	*	5.99	6.62	4.84	1.78	2.46e-09	2.99e-07
chr2	127427387	127427816	430	*	5.24	6	3.54	2.46	2.48e-09	3.01e-07
chr1	32160388	32160932	545	*	7.14	7.59	6.47	1.12	2.49e-09	3.02e-07
chr2	230925360	230925927	568	*	4.87	5.72	2.52	3.2	2.49e-09	3.02e-07
chr11	1418210	1418943	734	*	7.18	7.62	6.53	1.09	2.49e-09	3.02e-07
chr5	79502129	79502867	739	*	5.51	6.21	4.07	2.15	2.5e-09	3.03e-07
chr10	134930961	134931583	623	*	5.76	4.52	6.42	-1.9	2.51e-09	3.04e-07
chr7	101762248	101762881	634	*	7.72	8.11	7.17	0.95	2.52e-09	3.04e-07
chr3	37704059	37704581	523	*	6.44	6.99	5.54	1.45	2.55e-09	3.08e-07
chr5	156144782	156145386	605	*	4.75	5.63	2.18	3.45	2.55e-09	3.08e-07
chr1	10355540	10355936	397	*	5.22	5.98	3.49	2.49	2.58e-09	3.11e-07
chr16	89699407	89700137	731	*	7.98	7.51	8.34	-0.83	2.59e-09	3.12e-07
chr20	13781297	13781831	535	*	7.22	6.58	7.67	-1.09	2.62e-09	3.15e-07
chr11	9809445	9810237	793	*	7.15	6.49	7.6	-1.11	2.72e-09	3.28e-07
chr7	128842222	128842657	436	*	5.69	6.36	4.4	1.96	2.78e-09	3.35e-07
chr4	8410938	8411817	880	*	8.31	7.89	8.64	-0.75	2.8e-09	3.37e-07
chr3	23907344	23907998	655	*	6.5	7.04	5.63	1.41	2.81e-09	3.38e-07
chr1	223189661	223190142	482	*	5.74	6.41	4.48	1.93	2.82e-09	3.38e-07
chr1	219651976	219652571	596	*	5.13	5.92	3.27	2.65	2.85e-09	3.42e-07
chr4	152833149	152833574	426	*	5.05	5.85	3.07	2.78	2.87e-09	3.44e-07
chr5	147346341	147346808	468	*	6.06	6.67	4.96	1.72	2.88e-09	3.44e-07
chr22	33064622	33065053	432	*	4.91	5.74	2.77	2.97	2.92e-09	3.49e-07
chr12	104971233	104971985	753	*	7	7.47	6.29	1.18	2.93e-09	3.5e-07
chr14	34599001	34599645	645	*	5.26	6.01	3.6	2.41	2.94e-09	3.51e-07
chr7	127372318	127372768	451	*	5.24	6.01	3.46	2.55	2.94e-09	3.51e-07
chr20	50850805	50851540	736	*	4.85	5.7	2.57	3.12	2.97e-09	3.54e-07
chr2	170244714	170245143	430	*	4.83	5.79	0.47	5.32	2.97e-09	3.54e-07
chr20	36100194	36100657	464	*	5.23	5.99	3.5	2.49	2.99e-09	3.56e-07
chr18	55731698	55732202	505	*	4.71	5.6	1.99	3.61	3e-09	3.56e-07
chr12	113188706	113189245	540	*	5.75	6.41	4.5	1.91	3.01e-09	3.58e-07
chr7	108071147	108072048	902	*	7.54	7.95	6.97	0.98	3.01e-09	3.58e-07
chr8	37411171	37411770	600	*	6.08	6.68	5.02	1.66	3.01e-09	3.58e-07
chr3	105074133	105074671	539	*	5.87	6.51	4.7	1.81	3.02e-09	3.58e-07
chr2	153319172	153319689	518	*	5.13	5.91	3.31	2.59	3.06e-09	3.62e-07
chr7	42513987	42514445	459	*	6.09	6.69	5.03	1.66	3.06e-09	3.63e-07
chr22	32929691	32930934	1244	*	7.97	8.33	7.5	0.83	3.07e-09	3.64e-07
chr6	3823210	3823787	578	*	6.74	7.24	5.97	1.27	3.08e-09	3.64e-07
chr20	30606101	30607395	1295	*	6.41	6.97	5.49	1.48	3.09e-09	3.65e-07
chr5	37950869	37951527	659	*	5.07	5.86	3.18	2.68	3.15e-09	3.72e-07
chr1	244608949	244609364	416	*	4.87	5.71	2.66	3.05	3.17e-09	3.75e-07
chr15	78503789	78504104	316	*	4.87	5.71	2.65	3.06	3.21e-09	3.78e-07
chr6	109085720	109086244	525	*	5.4	6.13	3.87	2.26	3.24e-09	3.82e-07
chr12	57293659	57294116	458	*	5.49	4.07	6.2	-2.12	3.27e-09	3.85e-07
chr5	77909604	77910046	443	*	4.74	5.62	2.19	3.42	3.28e-09	3.86e-07
chr13	98336064	98336618	555	*	4.7	5.59	2.01	3.57	3.29e-09	3.87e-07
chr2	106734412	106735076	665	*	6.16	6.75	5.15	1.6	3.29e-09	3.87e-07
chr20	35095141	35096206	1066	*	7.73	8.11	7.22	0.89	3.29e-09	3.87e-07
chr12	105709414	105709988	575	*	5.82	6.47	4.61	1.85	3.3e-09	3.88e-07
chr4	22398505	22398915	411	*	4.81	5.66	2.45	3.21	3.32e-09	3.89e-07
chr8	130419588	130420039	452	*	4.75	5.63	2.07	3.56	3.36e-09	3.94e-07
chr2	127818995	127819397	403	*	6.67	5.88	7.18	-1.3	3.41e-09	3.99e-07
chr17	15135137	15135670	534	*	5.52	6.22	4.08	2.14	3.42e-09	4e-07
chr1	60753169	60753700	532	*	4.65	5.59	1.12	4.46	3.43e-09	4.01e-07
chr5	171791727	171792205	479	*	5.81	6.46	4.59	1.87	3.44e-09	4.02e-07
chr11	49002666	49003209	544	*	5.52	6.23	4.05	2.18	3.46e-09	4.04e-07
chr9	124055189	124055549	361	*	5.9	6.53	4.74	1.79	3.48e-09	4.05e-07
chr12	43295805	43296179	375	*	4.84	5.68	2.55	3.13	3.49e-09	4.07e-07
chr2	218642579	218643052	474	*	5.01	5.82	3	2.81	3.49e-09	4.07e-07
chr1	248569936	248570491	556	*	4.67	5.57	1.83	3.74	3.5e-09	4.07e-07
chr22	47089664	47090428	765	*	6.25	6.83	5.29	1.54	3.53e-09	4.1e-07
chr11	2750003	2750480	478	*	6.14	6.75	5.06	1.68	3.58e-09	4.16e-07
chr17	73645780	73646401	622	*	5.4	6.12	3.9	2.22	3.64e-09	4.23e-07
chr8	142986082	142986789	708	*	6.85	6.11	7.34	-1.23	3.66e-09	4.24e-07
chr7	156739884	156740441	558	*	6.39	6.94	5.49	1.45	3.72e-09	4.31e-07
chr13	46358862	46359812	951	*	5.37	6.1	3.84	2.26	3.73e-09	4.33e-07
chr2	224969337	224970227	891	*	7.28	7.71	6.66	1.05	3.74e-09	4.33e-07
chr10	74103916	74105107	1192	*	6.33	6.89	5.4	1.49	3.77e-09	4.37e-07
chr2	206563568	206563969	402	*	6.05	6.66	4.99	1.67	3.88e-09	4.48e-07
chr13	24296765	24297298	534	*	5.33	6.06	3.75	2.31	3.88e-09	4.48e-07
chr2	10036224	10036765	542	*	5.52	6.23	4.07	2.15	3.94e-09	4.54e-07
chr7	7268561	7269055	495	*	5.76	6.42	4.51	1.91	3.94e-09	4.54e-07
chr9	117801781	117802259	479	*	5.68	6.35	4.4	1.96	3.95e-09	4.56e-07
chr5	171839643	171840389	747	*	7.69	7.16	8.08	-0.91	3.97e-09	4.57e-07
chr4	8516952	8517595	644	*	7.13	6.47	7.58	-1.1	3.99e-09	4.59e-07
chr13	36355150	36355676	527	*	4.7	5.58	2.03	3.54	4e-09	4.6e-07
chr1	17864651	17865218	568	*	7.07	7.53	6.39	1.14	4.02e-09	4.62e-07
chr8	141363973	141364580	608	*	5.4	6.12	3.88	2.23	4.04e-09	4.64e-07
chr1	43418849	43419263	415	*	5.92	6.54	4.78	1.76	4.05e-09	4.64e-07
chr22	44946458	44947410	953	*	7.06	6.34	7.53	-1.19	4.06e-09	4.65e-07
chr1	2387262	2387684	423	*	5.88	4.73	6.51	-1.77	4.09e-09	4.69e-07
chr11	55652909	55653472	564	*	6.05	6.68	4.91	1.76	4.11e-09	4.7e-07
chr1	120274963	120275785	823	*	6.17	6.75	5.17	1.58	4.11e-09	4.7e-07
chr9	16884848	16885447	600	*	6.74	5.98	7.24	-1.27	4.12e-09	4.71e-07
chrX	96374478	96375196	719	*	5.61	6.3	4.25	2.04	4.13e-09	4.72e-07
chr8	60176303	60176792	490	*	4.76	5.62	2.29	3.33	4.14e-09	4.72e-07
chr1	40308459	40309166	708	*	4.93	5.74	2.85	2.89	4.16e-09	4.75e-07
chr11	30443955	30444392	438	*	5.06	5.85	3.16	2.69	4.17e-09	4.75e-07
chr4	51605	51946	342	*	5.59	4.24	6.27	-2.03	4.18e-09	4.76e-07
chr12	6505169	6505665	497	*	6.96	7.43	6.27	1.16	4.2e-09	4.79e-07
chrX	4556090	4556556	467	*	4.66	5.55	1.85	3.7	4.22e-09	4.8e-07
chr2	235377051	235377567	517	*	6.88	6.15	7.36	-1.21	4.23e-09	4.81e-07
chr12	125356481	125357056	576	*	7.02	7.68	5.8	1.88	4.24e-09	4.82e-07
chr1	110540259	110540816	558	*	5.27	6.02	3.65	2.37	4.29e-09	4.87e-07
chr13	26350140	26350536	397	*	5.27	6.02	3.66	2.36	4.31e-09	4.89e-07
chr12	110278201	110278903	703	*	7.97	8.33	7.49	0.84	4.36e-09	4.95e-07
chr3	188626169	188626646	478	*	5.32	6.06	3.69	2.37	4.4e-09	4.99e-07
chr4	78212240	78212736	497	*	5.34	6.07	3.8	2.27	4.42e-09	5.01e-07
chr16	63121680	63122138	459	*	5.05	5.85	3.16	2.69	4.42e-09	5.01e-07
chr7	87159370	87159838	469	*	5.31	6.05	3.7	2.35	4.44e-09	5.02e-07
chr20	60934214	60935158	945	*	7.85	7.37	8.21	-0.85	4.45e-09	5.02e-07
chr3	159877565	159877960	396	*	5.17	5.95	3.36	2.59	4.48e-09	5.05e-07
chr4	71757920	71758508	589	*	7.48	7.89	6.92	0.97	4.48e-09	5.05e-07
chr15	62937494	62937882	389	*	5.46	6.17	4.01	2.16	4.5e-09	5.08e-07
chr8	88948223	88948843	621	*	6.87	7.36	6.15	1.21	4.52e-09	5.09e-07
chr2	21605818	21606221	404	*	5.24	6.01	3.52	2.49	4.55e-09	5.12e-07
chr1	120483909	120484363	455	*	4.72	5.59	2.16	3.43	4.6e-09	5.18e-07
chr11	18139021	18139567	547	*	5.08	5.86	3.24	2.62	4.62e-09	5.19e-07
chr7	2738515	2739115	601	*	6.5	5.64	7.03	-1.38	4.63e-09	5.2e-07
chr20	11039476	11039955	480	*	4.72	5.59	2.19	3.4	4.63e-09	5.2e-07
chr17	9929540	9930029	490	*	5.69	4.41	6.35	-1.94	4.64e-09	5.2e-07
chr7	1764955	1765422	468	*	5.85	4.69	6.49	-1.79	4.67e-09	5.23e-07
chr20	20649219	20649742	524	*	6.27	6.84	5.32	1.52	4.73e-09	5.3e-07
chr7	73717166	73717619	454	*	6.2	5.21	6.79	-1.57	4.75e-09	5.32e-07
chr15	49385901	49386297	397	*	4.62	5.55	1.19	4.36	4.78e-09	5.34e-07
chr5	56059291	56060316	1026	*	6.48	7.01	5.63	1.38	4.8e-09	5.36e-07
chr17	67235703	67236123	421	*	5.63	6.31	4.29	2.01	4.84e-09	5.4e-07
chr4	14868197	14868652	456	*	4.85	5.68	2.66	3.02	4.84e-09	5.4e-07
chr17	37300588	37301163	576	*	7.21	6.58	7.64	-1.06	4.85e-09	5.41e-07
chr18	42087605	42088194	590	*	5.55	6.24	4.15	2.09	4.88e-09	5.44e-07
chr2	232607913	232608828	916	*	6.3	6.86	5.38	1.49	4.9e-09	5.46e-07
chr3	29786843	29787381	539	*	4.66	5.55	1.81	3.74	4.93e-09	5.49e-07
chr9	136558934	136559528	595	*	6.75	7.27	5.94	1.33	4.95e-09	5.5e-07
chr5	56390872	56391573	702	*	5.78	6.43	4.57	1.86	4.98e-09	5.53e-07
chr14	60792995	60793417	423	*	4.82	5.66	2.53	3.12	4.98e-09	5.53e-07
chr21	35917441	35918209	769	*	7.15	7.59	6.51	1.08	5.03e-09	5.58e-07
chr12	120279586	120280516	931	*	6.2	6.78	5.22	1.56	5.04e-09	5.6e-07
chr1	143158043	143159237	1195	*	5.94	4.82	6.56	-1.75	5.1e-09	5.65e-07
chr11	30891184	30891917	734	*	4.61	5.54	1.16	4.38	5.12e-09	5.67e-07
chr15	58699530	58699966	437	*	4.61	5.54	1.16	4.38	5.12e-09	5.67e-07
chr6	48503209	48503787	579	*	6.16	5.12	6.76	-1.64	5.13e-09	5.67e-07
chr19	33361893	33362591	699	*	6.01	6.63	4.92	1.71	5.14e-09	5.68e-07
chr8	143265339	143265907	569	*	5.54	4.16	6.23	-2.06	5.16e-09	5.69e-07
chr17	21145253	21145836	584	*	6.84	6.11	7.33	-1.22	5.19e-09	5.73e-07
chr22	41825178	41825933	756	*	6.74	7.23	5.97	1.26	5.2e-09	5.73e-07
chr11	66680472	66680860	389	*	5.56	6.25	4.21	2.04	5.23e-09	5.76e-07
chr2	157458150	157458679	530	*	5.45	6.16	3.99	2.16	5.24e-09	5.78e-07
chr8	80607072	80607556	485	*	5.52	6.21	4.13	2.08	5.25e-09	5.78e-07
chr16	23578016	23578499	484	*	5.24	5.99	3.59	2.4	5.25e-09	5.78e-07
chr7	29748557	29749016	460	*	5.16	5.93	3.42	2.51	5.26e-09	5.78e-07
chr2	7402795	7403360	566	*	5.18	5.95	3.41	2.54	5.27e-09	5.79e-07
chr20	58203158	58203638	481	*	5.51	6.22	4.06	2.16	5.29e-09	5.81e-07
chr2	36983484	36983945	462	*	5.72	6.38	4.47	1.9	5.3e-09	5.82e-07
chr21	30795378	30796088	711	*	5.75	6.41	4.51	1.9	5.35e-09	5.86e-07
chr8	99796022	99796611	590	*	4.82	5.66	2.57	3.09	5.35e-09	5.86e-07
chr10	97181940	97182759	820	*	5.79	6.45	4.56	1.89	5.39e-09	5.9e-07
chr3	107519475	107520136	662	*	5.15	5.92	3.34	2.58	5.49e-09	6.01e-07
chr22	31717332	31717829	498	*	5.8	6.45	4.59	1.87	5.51e-09	6.02e-07
chr22	43082155	43082648	494	*	6.08	5.05	6.68	-1.62	5.53e-09	6.04e-07
chr11	2411927	2412454	528	*	6.8	6.06	7.29	-1.23	5.53e-09	6.04e-07
chr7	47720857	47721236	380	*	4.82	5.66	2.53	3.13	5.54e-09	6.05e-07
chr14	94924825	94925476	652	*	6.29	6.85	5.36	1.49	5.58e-09	6.08e-07
chr8	21414648	21415384	737	*	6.23	6.8	5.27	1.54	5.59e-09	6.09e-07
chr12	129553034	129553473	440	*	4.91	5.73	2.85	2.87	5.61e-09	6.11e-07
chr1	24762291	24762831	541	*	6.73	7.23	5.96	1.27	5.62e-09	6.11e-07
chr13	109357392	109357795	404	*	4.88	5.71	2.74	2.96	5.69e-09	6.18e-07
chr8	18548557	18549080	524	*	5.24	5.99	3.59	2.4	5.7e-09	6.2e-07
chr20	50127553	50128057	505	*	6.23	6.81	5.24	1.57	5.71e-09	6.2e-07
chr11	133724135	133724904	770	*	6.93	7.41	6.21	1.2	5.72e-09	6.2e-07
chr2	51808878	51809521	644	*	5.43	6.14	3.99	2.16	5.83e-09	6.32e-07
chr12	109003273	109003814	542	*	6.92	6.22	7.39	-1.17	5.83e-09	6.32e-07
chr22	22198627	22199203	577	*	4.74	5.61	2.23	3.39	5.84e-09	6.32e-07
chr8	104349898	104350450	553	*	6.26	6.83	5.3	1.53	5.87e-09	6.34e-07
chr11	56863405	56863829	425	*	5.41	6.13	3.9	2.23	5.87e-09	6.34e-07
chr2	122931650	122932133	484	*	4.78	5.64	2.29	3.35	5.88e-09	6.36e-07
chr7	133790519	133791379	861	*	4.74	5.6	2.3	3.29	5.89e-09	6.36e-07
chr1	153619807	153620208	402	*	4.94	5.76	2.85	2.91	5.91e-09	6.38e-07
chr2	64064410	64064654	245	*	4.92	5.74	2.82	2.92	5.96e-09	6.43e-07
chr5	56988394	56988766	373	*	5.41	6.13	3.91	2.22	5.99e-09	6.46e-07
chr1	40251272	40251837	566	*	6.66	7.18	5.86	1.32	6.04e-09	6.5e-07
chr15	23066396	23066929	534	*	5.07	5.85	3.23	2.63	6.04e-09	6.5e-07
chr1	150154454	150154878	425	*	5.81	6.45	4.61	1.84	6.15e-09	6.62e-07
chr16	74899937	74900471	535	*	6.09	6.68	5.08	1.6	6.16e-09	6.62e-07
chr8	145840953	145841454	502	*	6.09	6.69	5.04	1.64	6.27e-09	6.73e-07
chr1	39630613	39631090	478	*	6.05	6.65	5	1.65	6.3e-09	6.77e-07
chr10	50480368	50481378	1011	*	6.45	5.59	6.99	-1.4	6.34e-09	6.8e-07
chr8	90555191	90555560	370	*	4.73	5.59	2.32	3.27	6.35e-09	6.8e-07
chr16	12291591	12292066	476	*	5.01	5.8	3.11	2.69	6.43e-09	6.88e-07
chr11	82553001	82553559	559	*	6.47	7	5.62	1.38	6.47e-09	6.93e-07
chr21	39851830	39852274	445	*	4.77	5.62	2.44	3.18	6.48e-09	6.93e-07
chr2	114735221	114736216	996	*	8.1	8.44	7.66	0.78	6.52e-09	6.97e-07
chr4	7054592	7055072	481	*	5.94	4.84	6.55	-1.71	6.53e-09	6.97e-07
chr7	100608636	100609874	1239	*	7.76	8.14	7.26	0.88	6.65e-09	7.1e-07
chr2	1491809	1492371	563	*	6.14	6.72	5.15	1.57	6.67e-09	7.11e-07
chr1	2372981	2373636	656	*	6.56	5.71	7.09	-1.38	6.71e-09	7.15e-07
chr10	121452499	121453272	774	*	7.39	7.81	6.81	1	6.72e-09	7.16e-07
chr1	103716008	103716467	460	*	5.09	5.88	3.23	2.64	6.72e-09	7.16e-07
chr16	68794500	68795207	708	*	6.48	7.01	5.64	1.37	6.73e-09	7.16e-07
chr3	14983329	14983802	474	*	5.17	5.93	3.46	2.47	6.88e-09	7.31e-07
chr1	64542976	64543413	438	*	6	6.63	4.88	1.75	6.9e-09	7.33e-07
chr15	89319812	89320264	453	*	6.08	6.68	5.05	1.63	6.94e-09	7.37e-07
chr4	56904814	56905375	562	*	6.48	7.01	5.63	1.37	6.96e-09	7.39e-07
chr2	65615273	65616445	1173	*	6.93	7.39	6.23	1.17	7.04e-09	7.46e-07
chr10	81197712	81198425	714	*	7.19	7.65	6.52	1.13	7.05e-09	7.47e-07
chr3	193968409	193968911	503	*	6.5	5.67	7.02	-1.35	7.35e-09	7.78e-07
chr2	47425989	47426663	675	*	7.5	7.9	6.95	0.95	7.39e-09	7.82e-07
chr11	729529	729942	414	*	6.47	7.02	5.58	1.45	7.46e-09	7.89e-07
chr9	132105977	132106467	491	*	5.47	6.17	4.07	2.1	7.47e-09	7.89e-07
chr15	67390578	67391142	565	*	7.1	6.45	7.54	-1.09	7.49e-09	7.91e-07
chr5	178702874	178703410	537	*	6.55	5.73	7.06	-1.33	7.51e-09	7.92e-07
chr17	60783170	60783674	505	*	6.34	6.9	5.4	1.5	7.55e-09	7.96e-07
chr20	44464454	44464884	431	*	6.94	6.25	7.41	-1.16	7.61e-09	8.02e-07
chr9	133297172	133297620	449	*	6.2	5.23	6.77	-1.54	7.75e-09	8.16e-07
chr16	68820420	68821005	586	*	6.53	7.05	5.71	1.34	7.78e-09	8.19e-07
chr3	194627651	194628375	725	*	7.63	8.01	7.11	0.9	7.79e-09	8.19e-07
chr2	112779294	112780109	816	*	6.87	7.34	6.16	1.18	7.82e-09	8.22e-07
chr10	74673668	74674147	480	*	4.57	5.49	1.44	4.05	7.88e-09	8.28e-07
chr8	126424599	126425272	674	*	7.2	7.63	6.58	1.05	7.92e-09	8.31e-07
chr7	87883950	87884792	843	*	7.63	7.11	8.01	-0.9	7.96e-09	8.35e-07
chr13	50782640	50783532	893	*	6.56	5.75	7.07	-1.32	8.04e-09	8.43e-07
chr8	70366232	70366780	549	*	5.73	6.38	4.52	1.86	8.06e-09	8.45e-07
chr8	37677908	37678296	389	*	5.72	6.37	4.49	1.88	8.14e-09	8.52e-07
chr1	154775993	154776456	464	*	5.89	4.77	6.51	-1.74	8.17e-09	8.54e-07
chr7	99690556	99691028	473	*	6.3	6.86	5.36	1.5	8.19e-09	8.57e-07
chr3	24452329	24452756	428	*	4.75	5.6	2.42	3.18	8.23e-09	8.6e-07
chr5	139612259	139612697	439	*	5.31	6.04	3.75	2.29	8.26e-09	8.63e-07
chr2	63083504	63084252	749	*	5.95	6.56	4.84	1.72	8.36e-09	8.73e-07
chr1	204231938	204232938	1001	*	6.61	7.14	5.79	1.35	8.41e-09	8.77e-07
chr7	138763635	138764049	415	*	5.61	6.28	4.32	1.96	8.44e-09	8.79e-07
chr5	32218003	32218592	590	*	5.84	6.47	4.7	1.77	8.55e-09	8.9e-07
chr16	69928552	69929021	470	*	7.01	7.47	6.33	1.14	8.55e-09	8.9e-07
chr22	33108604	33109189	586	*	5.67	6.33	4.41	1.91	8.6e-09	8.94e-07
chr20	61481648	61482281	634	*	6.11	6.69	5.11	1.58	8.62e-09	8.96e-07
chr10	29534369	29534829	461	*	5.56	6.25	4.19	2.07	8.64e-09	8.97e-07
chr7	101760018	101760395	378	*	5.32	6.05	3.78	2.27	8.74e-09	9.07e-07
chr17	70568045	70568473	429	*	5.89	6.68	3.98	2.7	8.79e-09	9.12e-07
chr15	42969968	42970450	483	*	5.31	6.04	3.77	2.27	8.79e-09	9.12e-07
chr5	138374281	138374940	660	*	5.51	6.21	4.07	2.15	8.86e-09	9.18e-07
chr5	73626931	73627698	768	*	5.1	5.89	3.17	2.73	8.89e-09	9.21e-07
chr2	158365148	158365647	500	*	5.49	6.2	4.07	2.12	8.91e-09	9.22e-07
chr9	7676727	7677191	465	*	4.95	5.75	3	2.75	8.95e-09	9.26e-07
chr1	231855535	231856000	466	*	5.5	6.19	4.14	2.05	8.98e-09	9.28e-07
chrX	106193576	106194058	483	*	4.99	5.78	3.11	2.67	9.03e-09	9.32e-07
chr11	117740730	117741321	592	*	5.73	6.39	4.5	1.89	9.03e-09	9.32e-07
chr15	64439148	64439693	546	*	6.02	6.63	4.95	1.68	9.07e-09	9.36e-07
chr20	20777571	20778102	532	*	4.9	5.72	2.84	2.88	9.09e-09	9.36e-07
chr11	11603593	11604042	450	*	5.65	6.31	4.4	1.91	9.17e-09	9.44e-07
chr2	45917362	45917763	402	*	4.69	5.56	2.12	3.44	9.19e-09	9.46e-07
chr8	27559734	27560723	990	*	7.47	7.87	6.91	0.95	9.23e-09	9.49e-07
chr16	9611879	9612313	435	*	5.94	6.56	4.81	1.75	9.43e-09	9.69e-07
chr2	72766160	72766786	627	*	6.74	7.23	5.98	1.26	9.44e-09	9.69e-07
chr6	77343006	77343542	537	*	5.71	6.36	4.49	1.87	9.44e-09	9.69e-07
chr17	38479894	38480418	525	*	6.6	5.81	7.11	-1.29	9.47e-09	9.71e-07
chr10	80053104	80053706	603	*	6.07	6.66	5.06	1.6	9.79e-09	1e-06
chr17	71263762	71264188	427	*	5.52	6.22	4.11	2.11	9.8e-09	1e-06
chr13	28078290	28079079	790	*	4.78	5.63	2.47	3.16	9.84e-09	1.01e-06
chr20	62485296	62486249	954	*	7.36	6.76	7.77	-1.01	9.9e-09	1.01e-06
chr17	71345153	71345760	608	*	7.2	7.63	6.59	1.05	9.9e-09	1.01e-06
chr13	76362640	76363237	598	*	6.04	5.02	6.63	-1.61	9.94e-09	1.02e-06
chr12	48428679	48429078	400	*	6.47	7.01	5.62	1.39	1e-08	1.02e-06
chr8	89012856	89013689	834	*	6.18	6.75	5.22	1.53	1e-08	1.02e-06
chr10	80095356	80096488	1133	*	7.18	6.57	7.61	-1.05	1.01e-08	1.03e-06
chr1	227631972	227632384	413	*	4.71	5.57	2.32	3.25	1.01e-08	1.03e-06
chr15	64436613	64437477	865	*	6.74	7.23	5.99	1.23	1.01e-08	1.03e-06
chr1	1690162	1690810	649	*	5.55	4.24	6.23	-1.99	1.01e-08	1.03e-06
chr7	111571907	111572542	636	*	7.01	7.46	6.35	1.11	1.01e-08	1.03e-06
chr2	9066181	9066978	798	*	5.63	6.3	4.32	1.98	1.03e-08	1.04e-06
chr2	86852292	86852583	292	*	5.25	5.98	3.67	2.32	1.05e-08	1.06e-06
chr18	74744012	74744697	686	*	6.67	7.17	5.9	1.26	1.08e-08	1.1e-06
chr15	82405367	82406037	671	*	6.78	7.26	6.05	1.21	1.09e-08	1.1e-06
chr1	56753393	56753811	419	*	5.25	5.98	3.65	2.34	1.09e-08	1.11e-06
chr15	52057935	52058378	444	*	4.89	5.7	2.86	2.83	1.1e-08	1.12e-06
chr16	49057002	49057434	433	*	5.68	4.44	6.33	-1.89	1.11e-08	1.13e-06
chr5	157674246	157674858	613	*	4.82	5.64	2.67	2.97	1.12e-08	1.13e-06
chr18	73925777	73926356	580	*	4.7	5.56	2.29	3.27	1.12e-08	1.13e-06
chr22	22202117	22202757	641	*	6.33	6.88	5.43	1.45	1.12e-08	1.13e-06
chr2	85730688	85732530	1843	*	9.1	8.78	9.36	-0.58	1.13e-08	1.14e-06
chr17	65492454	65492869	416	*	4.64	5.52	1.99	3.52	1.13e-08	1.14e-06
chr7	75666587	75667104	518	*	6.24	5.32	6.8	-1.48	1.15e-08	1.16e-06
chr1	160031225	160032472	1248	*	6.26	6.82	5.33	1.49	1.15e-08	1.16e-06
chr12	43083481	43083859	379	*	5.04	5.82	3.23	2.59	1.15e-08	1.16e-06
chr15	100047734	100049276	1543	*	7.19	7.62	6.56	1.06	1.16e-08	1.17e-06
chr8	139638459	139638830	372	*	4.94	5.74	3.02	2.72	1.16e-08	1.17e-06
chr3	122033389	122033903	515	*	5.24	5.97	3.65	2.32	1.16e-08	1.17e-06
chr20	16826453	16827011	559	*	6.21	6.78	5.27	1.51	1.17e-08	1.18e-06
chr7	85055705	85056432	728	*	7.34	7.75	6.77	0.99	1.17e-08	1.18e-06
chr18	74382491	74383183	693	*	5.04	5.81	3.24	2.57	1.19e-08	1.19e-06
chr11	56652573	56653180	608	*	5.7	6.37	4.41	1.96	1.2e-08	1.2e-06
chr17	43302591	43303091	501	*	6.16	5.21	6.73	-1.52	1.2e-08	1.2e-06
chr2	173076228	173076640	413	*	5.26	3.71	5.99	-2.27	1.2e-08	1.21e-06
chr12	62522227	62522646	420	*	5.03	5.81	3.24	2.57	1.21e-08	1.21e-06
chr7	102866218	102866700	483	*	4.78	5.61	2.57	3.04	1.22e-08	1.22e-06
chr14	59729771	59730189	419	*	5.14	5.9	3.42	2.48	1.22e-08	1.22e-06
chr1	40102857	40103413	557	*	5.54	6.22	4.21	2	1.22e-08	1.22e-06
chr19	23955030	23955720	691	*	5.02	5.8	3.19	2.61	1.23e-08	1.23e-06
chr10	135092009	135092840	832	*	6.68	5.94	7.17	-1.24	1.24e-08	1.23e-06
chr3	45004051	45004795	745	*	5.52	6.2	4.16	2.04	1.25e-08	1.24e-06
chr12	3234894	3235204	311	*	4.56	5.48	1.38	4.1	1.25e-08	1.24e-06
chr20	39748316	39749186	871	*	6.09	6.67	5.1	1.57	1.25e-08	1.25e-06
chr17	21198604	21199053	450	*	6.55	5.75	7.06	-1.31	1.26e-08	1.25e-06
chr1	26881426	26881812	387	*	6.04	6.64	4.99	1.65	1.26e-08	1.25e-06
chr5	8060890	8061646	757	*	7.33	7.74	6.76	0.98	1.26e-08	1.25e-06
chr8	129827148	129828110	963	*	5.31	6.04	3.79	2.24	1.27e-08	1.26e-06
chr2	121323891	121324764	874	*	7.97	7.52	8.32	-0.8	1.27e-08	1.26e-06
chr6	43461694	43461965	272	*	5.24	5.98	3.61	2.37	1.27e-08	1.26e-06
chr2	226646735	226647227	493	*	5.25	5.99	3.7	2.29	1.27e-08	1.26e-06
chr8	49775407	49776243	837	*	6.23	6.79	5.31	1.48	1.28e-08	1.27e-06
chr20	2839913	2840511	599	*	7.09	6.46	7.53	-1.08	1.28e-08	1.27e-06
chrX	71681641	71682067	427	*	4.65	5.53	2.07	3.46	1.28e-08	1.27e-06
chr15	99358413	99359001	589	*	6.67	7.17	5.89	1.28	1.29e-08	1.28e-06
chr15	89740709	89741329	621	*	7.62	8	7.11	0.89	1.3e-08	1.29e-06
chr12	15136984	15137455	472	*	4.55	5.47	1.41	4.06	1.31e-08	1.29e-06
chr7	42282012	42282315	304	*	4.97	5.75	3.1	2.66	1.31e-08	1.29e-06
chr5	79494128	79494798	671	*	7.27	7.7	6.64	1.06	1.31e-08	1.29e-06
chr12	125016919	125017377	459	*	5.14	5.9	3.45	2.46	1.32e-08	1.3e-06
chr17	8311705	8312194	490	*	6.24	6.81	5.3	1.5	1.33e-08	1.31e-06
chr1	17516424	17516867	444	*	6.08	5.09	6.66	-1.57	1.33e-08	1.31e-06
chr12	9486112	9487423	1312	*	8.05	8.39	7.61	0.78	1.33e-08	1.31e-06
chr8	131007315	131007990	676	*	6.56	7.07	5.77	1.3	1.34e-08	1.31e-06
chr1	165345297	165346183	887	*	7.54	6.98	7.94	-0.97	1.35e-08	1.33e-06
chrX	141338767	141339328	562	*	5.62	6.28	4.37	1.91	1.37e-08	1.34e-06
chr13	21910428	21911051	624	*	5.29	6.02	3.7	2.33	1.41e-08	1.38e-06
chr5	155859605	155860056	452	*	4.99	5.78	3.06	2.72	1.41e-08	1.38e-06
chr5	131318856	131319550	695	*	6.62	7.14	5.82	1.32	1.41e-08	1.38e-06
chr18	60631683	60632034	352	*	4.58	5.46	1.85	3.61	1.42e-08	1.39e-06
chr11	47170477	47171057	581	*	5.33	3.85	6.04	-2.19	1.42e-08	1.39e-06
chr6	139138870	139139484	615	*	6.56	7.07	5.76	1.31	1.42e-08	1.39e-06
chr11	120088351	120089225	875	*	8.23	8.56	7.79	0.77	1.42e-08	1.39e-06
chr19	5536389	5536951	563	*	6.92	6.25	7.38	-1.13	1.43e-08	1.39e-06
chr6	11237206	11237519	314	*	4.56	5.5	0.81	4.69	1.44e-08	1.4e-06
chr2	111852245	111852698	454	*	4.96	5.75	3.1	2.66	1.44e-08	1.4e-06
chr1	21705322	21706033	712	*	6.18	6.76	5.21	1.55	1.44e-08	1.41e-06
chr1	111108145	111108627	483	*	6.04	6.63	5.03	1.6	1.44e-08	1.41e-06
chr7	153215365	153216129	765	*	6.9	7.37	6.21	1.16	1.44e-08	1.41e-06
chr19	10596536	10597164	629	*	5.81	6.44	4.68	1.76	1.44e-08	1.41e-06
chr2	73842064	73842526	463	*	4.69	5.55	2.32	3.23	1.45e-08	1.41e-06
chr16	143720	144045	326	*	5.25	5.98	3.71	2.27	1.47e-08	1.43e-06
chr15	74619101	74619509	409	*	5.58	4.21	6.27	-2.06	1.48e-08	1.44e-06
chr5	176513465	176514589	1125	*	8.13	8.45	7.7	0.75	1.5e-08	1.46e-06
chr18	56842608	56843240	633	*	4.96	5.76	3.03	2.73	1.51e-08	1.46e-06
chr2	121709277	121709736	460	*	5.98	6.57	4.94	1.63	1.51e-08	1.46e-06
chr19	30981354	30982089	736	*	5.5	6.19	4.1	2.09	1.51e-08	1.46e-06
chr20	7831652	7832229	578	*	5.87	6.49	4.77	1.72	1.52e-08	1.47e-06
chr1	227566537	227567136	600	*	5.15	5.9	3.49	2.41	1.52e-08	1.47e-06
chr2	170081866	170082280	415	*	4.86	5.67	2.83	2.84	1.52e-08	1.47e-06
chrX	132496524	132497068	545	*	4.86	5.67	2.83	2.84	1.52e-08	1.47e-06
chr12	85962064	85962820	757	*	5.32	6.03	3.82	2.21	1.53e-08	1.48e-06
chr15	33900950	33901413	464	*	5.83	6.45	4.7	1.75	1.53e-08	1.48e-06
chr12	51604698	51605276	579	*	6.38	6.92	5.52	1.4	1.54e-08	1.49e-06
chr20	47236257	47237349	1093	*	7.67	7.17	8.04	-0.87	1.56e-08	1.51e-06
chr7	46013505	46014267	763	*	8.05	8.38	7.61	0.77	1.58e-08	1.52e-06
chr7	126455088	126455499	412	*	4.91	5.71	2.96	2.75	1.58e-08	1.52e-06
chr7	5739070	5739932	863	*	7.18	7.61	6.57	1.04	1.61e-08	1.55e-06
chr1	205155257	205155772	516	*	4.69	5.54	2.34	3.21	1.61e-08	1.55e-06
chr3	185406383	185407306	924	*	8.08	8.41	7.65	0.76	1.62e-08	1.56e-06
chr2	29216396	29216792	397	*	4.88	2.84	5.69	-2.85	1.62e-08	1.56e-06
chr6	34982145	34982984	840	*	7.41	7.81	6.86	0.95	1.64e-08	1.57e-06
chrX	54849945	54850389	445	*	5.57	6.25	4.22	2.03	1.64e-08	1.58e-06
chr22	20234463	20235052	590	*	7.25	6.64	7.67	-1.03	1.65e-08	1.58e-06
chr11	11232777	11233311	535	*	6.16	6.73	5.22	1.51	1.67e-08	1.6e-06
chr3	58017983	58018410	428	*	5.2	5.94	3.62	2.32	1.67e-08	1.6e-06
chr8	130725479	130726071	593	*	5.16	5.91	3.55	2.35	1.69e-08	1.62e-06
chr2	242927260	242928055	796	*	6.19	5.26	6.75	-1.49	1.69e-08	1.62e-06
chr4	186831098	186831563	466	*	5.67	6.32	4.44	1.88	1.69e-08	1.62e-06
chr6	32022170	32022867	698	*	6.86	7.33	6.16	1.17	1.7e-08	1.63e-06
chr3	10412087	10412491	405	*	6.04	5.04	6.62	-1.58	1.7e-08	1.63e-06
chr21	31076786	31077277	492	*	5.81	6.43	4.68	1.75	1.7e-08	1.63e-06
chr4	2142815	2144243	1429	*	6.95	7.41	6.29	1.12	1.7e-08	1.63e-06
chr7	132115517	132116465	949	*	7.22	6.63	7.64	-1.01	1.7e-08	1.63e-06
chr6	99702734	99703520	787	*	5.08	5.84	3.38	2.46	1.71e-08	1.63e-06
chr5	132173619	132174036	418	*	5.58	6.26	4.21	2.05	1.72e-08	1.64e-06
chr18	74387504	74387945	442	*	5.09	5.86	3.34	2.52	1.72e-08	1.64e-06
chr1	187447955	187448368	414	*	5.48	6.16	4.13	2.04	1.73e-08	1.65e-06
chr2	37644346	37644800	455	*	5.46	6.15	4.09	2.06	1.74e-08	1.65e-06
chr21	35194204	35194616	413	*	5.56	6.23	4.28	1.95	1.74e-08	1.66e-06
chr2	46615011	46615466	456	*	5.99	6.58	4.95	1.63	1.74e-08	1.66e-06
chr2	220469919	220470381	463	*	5.7	6.35	4.51	1.83	1.74e-08	1.66e-06
chr7	530715	531556	842	*	6.59	7.09	5.81	1.29	1.75e-08	1.66e-06
chr16	71460191	71461121	931	*	7.12	7.55	6.49	1.06	1.76e-08	1.67e-06
chr3	171921641	171922092	452	*	6.62	7.12	5.86	1.26	1.77e-08	1.68e-06
chr7	129565295	129565808	514	*	6.07	6.65	5.08	1.57	1.78e-08	1.69e-06
chr5	159390436	159390895	460	*	5.18	5.92	3.57	2.36	1.79e-08	1.7e-06
chr8	61328710	61329141	432	*	5.28	6.02	3.69	2.33	1.8e-08	1.71e-06
chr13	106240138	106240618	481	*	5.95	6.55	4.88	1.68	1.83e-08	1.73e-06
chr15	81228376	81229004	629	*	5.03	5.8	3.23	2.58	1.83e-08	1.73e-06
chr14	104970213	104971119	907	*	5.7	6.35	4.49	1.86	1.85e-08	1.74e-06
chr11	104208055	104208517	463	*	5.48	6.16	4.12	2.04	1.85e-08	1.74e-06
chr12	22875032	22875482	451	*	5.8	6.43	4.67	1.76	1.85e-08	1.74e-06
chr1	224245064	224245720	657	*	5.34	6.05	3.9	2.15	1.87e-08	1.76e-06
chrX	86415584	86416093	510	*	5.35	6.06	3.9	2.16	1.87e-08	1.77e-06
chr7	54551177	54552108	932	*	7.76	8.12	7.27	0.85	1.88e-08	1.77e-06
chr8	123044637	123045095	459	*	5.98	6.58	4.95	1.63	1.88e-08	1.77e-06
chr1	48162483	48163132	650	*	6.36	6.89	5.5	1.39	1.89e-08	1.78e-06
chr8	75776171	75776590	420	*	4.57	5.45	1.87	3.57	1.9e-08	1.78e-06
chr11	120647003	120647484	482	*	4.81	5.63	2.74	2.89	1.91e-08	1.79e-06
chr7	14234692	14235111	420	*	4.81	5.63	2.74	2.89	1.91e-08	1.79e-06
chr19	39382398	39382862	465	*	5.28	6	3.75	2.25	1.91e-08	1.79e-06
chr20	21533292	21533722	431	*	4.53	5.47	0.9	4.57	1.91e-08	1.79e-06
chr5	178741054	178741568	515	*	6.11	5.15	6.68	-1.53	1.92e-08	1.8e-06
chr12	126572218	126572693	476	*	5.24	5.97	3.71	2.26	1.92e-08	1.8e-06
chrX	94973753	94974221	469	*	5.1	5.85	3.43	2.42	1.92e-08	1.8e-06
chr2	161694695	161695130	436	*	4.52	5.46	0.85	4.61	1.93e-08	1.8e-06
chr18	33761920	33762407	488	*	5.6	6.26	4.34	1.92	1.93e-08	1.81e-06
chr3	112975083	112975507	425	*	5.08	5.84	3.39	2.45	1.94e-08	1.81e-06
chr16	4995596	4996080	485	*	6.79	6.09	7.26	-1.18	1.94e-08	1.81e-06
chr5	149880428	149880896	469	*	5.9	6.52	4.81	1.71	1.94e-08	1.82e-06
chr15	53539115	53540323	1209	*	6.77	7.24	6.06	1.19	1.95e-08	1.82e-06
chr1	213887772	213888369	598	*	5.31	6.02	3.85	2.17	1.95e-08	1.82e-06
chr6	145850713	145851477	765	*	5.08	5.84	3.37	2.46	1.95e-08	1.82e-06
chr11	14634187	14634621	435	*	4.73	5.57	2.47	3.11	1.96e-08	1.82e-06
chr3	106780279	106780750	472	*	5.29	6.01	3.81	2.2	1.96e-08	1.82e-06
chr20	61087158	61087669	512	*	5.57	4.31	6.23	-1.92	2e-08	1.86e-06
chr6	32961351	32961758	408	*	4.51	5.42	1.47	3.95	2e-08	1.86e-06
chr12	110147149	110147445	297	*	5.05	5.82	3.31	2.51	2e-08	1.86e-06
chr19	3375130	3376021	892	*	7.26	6.66	7.68	-1.02	2.01e-08	1.86e-06
chr11	61690692	61691535	844	*	7.29	6.7	7.71	-1	2.01e-08	1.87e-06
chr12	104929011	104929596	586	*	6.16	6.72	5.22	1.5	2.02e-08	1.87e-06
chr12	66897450	66898006	557	*	5.49	6.17	4.17	2	2.02e-08	1.88e-06
chr6	39637330	39638053	724	*	5.87	6.49	4.78	1.71	2.03e-08	1.88e-06
chr20	48212251	48213077	827	*	6.43	5.6	6.95	-1.35	2.04e-08	1.89e-06
chr11	74783569	74784222	654	*	6.89	7.35	6.21	1.14	2.05e-08	1.9e-06
chr5	148541951	148542781	831	*	6.55	7.06	5.77	1.29	2.06e-08	1.9e-06
chr16	17369225	17369915	691	*	6.38	6.91	5.53	1.38	2.06e-08	1.91e-06
chr2	237230021	237230516	496	*	5.53	6.2	4.24	1.96	2.06e-08	1.91e-06
chr2	212792870	212793368	499	*	5.06	5.82	3.33	2.49	2.07e-08	1.91e-06
chr5	176048578	176049086	509	*	6.35	5.46	6.9	-1.43	2.07e-08	1.91e-06
chr17	75421014	75421472	459	*	7.32	6.75	7.72	-0.97	2.08e-08	1.92e-06
chr1	79306403	79307019	617	*	5.74	4.56	6.38	-1.82	2.1e-08	1.94e-06
chr16	8944157	8944736	580	*	7.52	6.99	7.9	-0.91	2.11e-08	1.94e-06
chr20	61331777	61332125	349	*	5.58	6.25	4.3	1.95	2.12e-08	1.95e-06
chr9	97843419	97843931	513	*	6.78	7.26	6.06	1.2	2.12e-08	1.95e-06
chr1	153735947	153736630	684	*	6.3	6.85	5.42	1.43	2.12e-08	1.95e-06
chr11	75058896	75059412	517	*	7.12	6.51	7.55	-1.05	2.13e-08	1.96e-06
chr2	20624469	20625030	562	*	7.39	6.83	7.79	-0.96	2.14e-08	1.97e-06
chr14	68844138	68844622	485	*	6.48	6.99	5.67	1.32	2.16e-08	1.98e-06
chr15	80270635	80271343	709	*	7.74	8.1	7.26	0.84	2.17e-08	1.99e-06
chr14	99380514	99380977	464	*	5.03	5.81	3.23	2.57	2.17e-08	1.99e-06
chr7	97351661	97352102	442	*	5.22	5.96	3.65	2.31	2.18e-08	2e-06
chr5	142938598	142938986	389	*	5.26	5.99	3.75	2.24	2.18e-08	2e-06
chr9	34334319	34334849	531	*	5.77	6.4	4.61	1.79	2.19e-08	2e-06
chr9	110784583	110785375	793	*	6.58	7.09	5.8	1.29	2.21e-08	2.02e-06
chr13	100834886	100835559	674	*	6.21	6.76	5.28	1.48	2.22e-08	2.03e-06
chr6	42246831	42247629	799	*	6.03	5.02	6.61	-1.6	2.22e-08	2.03e-06
chr16	71087816	71088575	760	*	5.38	6.08	3.98	2.11	2.23e-08	2.04e-06
chr11	68621357	68621802	446	*	5.33	6.04	3.88	2.16	2.24e-08	2.04e-06
chr11	15139308	15139750	443	*	4.88	5.68	2.95	2.73	2.24e-08	2.04e-06
chr18	70393945	70394728	784	*	6.18	6.75	5.24	1.51	2.24e-08	2.04e-06
chr6	130088272	130088896	625	*	7.04	6.4	7.49	-1.1	2.27e-08	2.07e-06
chr15	92655988	92656384	397	*	4.81	5.63	2.73	2.9	2.27e-08	2.07e-06
chr5	90338498	90339061	564	*	5.04	5.81	3.3	2.5	2.27e-08	2.07e-06
chr1	21580745	21581413	669	*	7.02	6.38	7.46	-1.08	2.27e-08	2.07e-06
chr2	191977311	191978070	760	*	5.74	6.37	4.59	1.79	2.28e-08	2.07e-06
chr15	89764730	89765370	641	*	6.29	6.83	5.41	1.42	2.29e-08	2.08e-06
chr8	107606852	107607235	384	*	4.85	5.65	2.86	2.79	2.3e-08	2.09e-06
chr8	6680073	6680486	414	*	4.77	5.6	2.65	2.95	2.33e-08	2.11e-06
chr19	52229236	52229765	530	*	6.7	5.98	7.18	-1.21	2.33e-08	2.11e-06
chrX	103035678	103036159	482	*	4.84	5.65	2.83	2.82	2.33e-08	2.11e-06
chr18	3397314	3397775	462	*	4.82	5.63	2.78	2.85	2.35e-08	2.12e-06
chr17	1914642	1915788	1147	*	8.44	8.05	8.74	-0.69	2.35e-08	2.12e-06
chr7	51323196	51324481	1286	*	8.52	8.82	8.16	0.66	2.35e-08	2.12e-06
chr9	124042203	124042600	398	*	6.4	6.93	5.54	1.39	2.37e-08	2.15e-06
chr8	8468198	8468663	466	*	6.23	6.78	5.32	1.45	2.38e-08	2.16e-06
chr9	91675711	91676159	449	*	5.13	5.89	3.42	2.47	2.41e-08	2.17e-06
chr4	57192575	57193004	430	*	4.5	5.44	0.85	4.59	2.41e-08	2.18e-06
chr12	120724988	120725284	297	*	4.73	5.57	2.52	3.05	2.44e-08	2.2e-06
chr17	58231909	58232494	586	*	6.65	5.91	7.14	-1.23	2.45e-08	2.21e-06
chr11	61893324	61893807	484	*	6.61	7.11	5.85	1.25	2.46e-08	2.21e-06
chr21	26738527	26738850	324	*	4.75	5.59	2.51	3.08	2.48e-08	2.23e-06
chr2	203555114	203555727	614	*	5.68	6.32	4.49	1.83	2.48e-08	2.23e-06
chr2	30898650	30899074	425	*	5.07	3.36	5.83	-2.47	2.48e-08	2.23e-06
chr2	123579788	123580293	506	*	5.26	5.98	3.77	2.21	2.49e-08	2.24e-06
chr19	31068577	31069415	839	*	6.05	6.64	5.05	1.59	2.5e-08	2.24e-06
chr5	15004645	15004979	335	*	4.79	5.62	2.61	3.01	2.5e-08	2.25e-06
chr11	72128875	72129366	492	*	5.58	6.25	4.29	1.97	2.51e-08	2.25e-06
chr7	107783323	107783821	499	*	4.77	5.59	2.64	2.96	2.51e-08	2.25e-06
chr8	13302554	13303071	518	*	5.78	6.41	4.63	1.78	2.52e-08	2.26e-06
chr2	23710585	23711064	480	*	6.41	5.56	6.95	-1.38	2.53e-08	2.27e-06
chr6	46346553	46347234	682	*	5.28	5.99	3.81	2.18	2.54e-08	2.28e-06
chr12	124583404	124584013	610	*	5.95	6.54	4.91	1.63	2.55e-08	2.28e-06
chr16	48101281	48101762	482	*	4.59	5.47	1.99	3.47	2.55e-08	2.28e-06
chr20	46311062	46311522	461	*	5.88	4.82	6.49	-1.67	2.55e-08	2.28e-06
chr3	25549221	25549639	419	*	5.42	6.11	4.06	2.05	2.56e-08	2.29e-06
chr9	139490799	139491638	840	*	6.7	7.18	5.97	1.21	2.57e-08	2.3e-06
chr1	167648907	167649391	485	*	5.2	5.94	3.59	2.35	2.59e-08	2.32e-06
chr5	75326147	75326686	540	*	5.34	6.05	3.91	2.14	2.6e-08	2.32e-06
chr22	29354516	29355084	569	*	6.05	6.64	5.05	1.59	2.61e-08	2.32e-06
chr15	90355323	90355830	508	*	5.86	4.78	6.47	-1.69	2.62e-08	2.34e-06
chr16	54407350	54408157	808	*	7.61	7.11	7.98	-0.87	2.63e-08	2.34e-06
chrX	51959598	51960125	528	*	4.65	5.5	2.32	3.18	2.64e-08	2.35e-06
chr15	66584148	66584473	326	*	5.25	5.97	3.75	2.22	2.65e-08	2.36e-06
chr13	94680816	94681336	521	*	4.9	5.69	3.02	2.67	2.66e-08	2.37e-06
chr14	68552420	68552949	530	*	5.15	5.88	3.55	2.33	2.68e-08	2.38e-06
chr8	130248567	130249210	644	*	6.5	7.01	5.7	1.31	2.7e-08	2.39e-06
chr21	34489463	34489820	358	*	5.17	5.9	3.61	2.3	2.7e-08	2.4e-06
chr15	101609022	101609906	885	*	8.15	8.48	7.73	0.75	2.72e-08	2.41e-06
chr6	23873398	23873830	433	*	4.49	5.4	1.38	4.02	2.72e-08	2.42e-06
chr12	65339804	65340623	820	*	8.19	8.51	7.78	0.74	2.74e-08	2.43e-06
chr1	167180412	167181192	781	*	6.12	6.69	5.16	1.53	2.75e-08	2.43e-06
chr3	171266680	171267154	475	*	6.4	6.94	5.55	1.39	2.75e-08	2.43e-06
chr17	19209342	19209989	648	*	7.06	7.49	6.42	1.07	2.75e-08	2.43e-06
chr9	116321254	116321820	567	*	7.04	6.41	7.48	-1.07	2.75e-08	2.43e-06
chr11	103759431	103759785	355	*	4.57	5.53	0.47	5.06	2.76e-08	2.44e-06
chr3	193983154	193983743	590	*	7.57	7.06	7.94	-0.88	2.76e-08	2.44e-06
chr12	132682392	132682925	534	*	6.01	5.02	6.59	-1.58	2.77e-08	2.45e-06
chr12	83541116	83541514	399	*	4.65	5.5	2.29	3.21	2.82e-08	2.49e-06
chr2	8359733	8360582	850	*	6.6	5.85	7.1	-1.24	2.82e-08	2.49e-06
chr15	59023876	59024669	794	*	7.03	7.47	6.4	1.07	2.85e-08	2.51e-06
chr7	71909480	71909912	433	*	4.47	5.38	1.41	3.97	2.87e-08	2.53e-06
chr1	116713524	116713908	385	*	5.09	5.84	3.43	2.4	2.88e-08	2.53e-06
chr4	4806367	4806841	475	*	5.22	5.94	3.7	2.24	2.89e-08	2.55e-06
chr16	76409470	76409919	450	*	4.51	5.4	1.7	3.71	2.9e-08	2.55e-06
chr17	9880479	9881306	828	*	5.76	6.4	4.55	1.85	2.91e-08	2.56e-06
chr8	139532725	139533461	737	*	7.31	7.72	6.74	0.97	2.91e-08	2.56e-06
chr10	29296572	29297439	868	*	7.67	8.04	7.18	0.86	2.91e-08	2.56e-06
chr12	4885097	4885534	438	*	4.82	5.63	2.78	2.85	2.92e-08	2.57e-06
chr18	47441571	47442048	478	*	6.49	7.01	5.68	1.33	2.93e-08	2.57e-06
chr7	158814993	158815602	610	*	5.69	4.51	6.33	-1.81	2.93e-08	2.57e-06
chr1	204116990	204117251	262	*	4.56	5.43	2.01	3.42	2.96e-08	2.6e-06
chr3	8570706	8571231	526	*	5.44	6.13	4.08	2.05	2.98e-08	2.61e-06
chr1	56982488	56983022	535	*	6.78	7.25	6.07	1.19	2.99e-08	2.61e-06
chr8	46939721	46940308	588	*	5.69	6.34	4.48	1.86	3e-08	2.62e-06
chr17	73469308	73469753	446	*	5.52	6.19	4.25	1.94	3.02e-08	2.64e-06
chr1	229319501	229320240	740	*	4.9	5.69	3.02	2.67	3.04e-08	2.65e-06
chr1	62765451	62765948	498	*	6.41	6.94	5.58	1.35	3.04e-08	2.65e-06
chr11	24419044	24419465	422	*	4.89	5.68	3.02	2.66	3.06e-08	2.67e-06
chr8	72043825	72044299	475	*	4.93	5.71	3.08	2.64	3.08e-08	2.68e-06
chr22	23270738	23271379	642	*	7.79	7.32	8.14	-0.82	3.08e-08	2.68e-06
chr9	80986876	80987685	810	*	6.08	6.66	5.09	1.57	3.08e-08	2.68e-06
chr17	81140957	81141729	773	*	6.45	5.63	6.96	-1.33	3.09e-08	2.69e-06
chr10	29717387	29717925	539	*	4.99	5.76	3.23	2.53	3.1e-08	2.7e-06
chr10	99477973	99478374	402	*	5.71	6.36	4.53	1.82	3.12e-08	2.72e-06
chr1	166827947	166828486	540	*	5.18	5.91	3.58	2.34	3.14e-08	2.73e-06
chr5	94701176	94701711	536	*	5.17	5.9	3.6	2.3	3.15e-08	2.74e-06
chr3	185936981	185937443	463	*	6.36	6.88	5.52	1.36	3.16e-08	2.74e-06
chr22	50465955	50466918	964	*	8.46	8.09	8.75	-0.66	3.19e-08	2.77e-06
chr14	53693214	53693755	542	*	4.98	3.24	5.75	-2.51	3.21e-08	2.78e-06
chr19	2049301	2051605	2305	*	9.3	9.54	9	0.54	3.21e-08	2.78e-06
chr4	53234975	53235378	404	*	4.48	5.42	0.85	4.57	3.21e-08	2.78e-06
chr10	78269251	78269712	462	*	5.03	5.79	3.32	2.46	3.22e-08	2.79e-06
chr19	41728221	41728466	246	*	5.73	6.36	4.56	1.8	3.25e-08	2.81e-06
chr11	94523705	94524351	647	*	6.56	7.05	5.79	1.27	3.25e-08	2.81e-06
chr3	37811850	37812536	687	*	4.53	5.41	1.81	3.6	3.25e-08	2.81e-06
chr2	43191550	43192119	570	*	7.17	6.57	7.59	-1.02	3.27e-08	2.82e-06
chr1	115987690	115988117	428	*	4.67	5.52	2.41	3.11	3.27e-08	2.82e-06
chr19	47267954	47268428	475	*	6.16	6.72	5.24	1.48	3.27e-08	2.82e-06
chr12	51055307	51055874	568	*	6.13	6.7	5.16	1.54	3.28e-08	2.83e-06
chr8	99948686	99949129	444	*	5.85	4.78	6.46	-1.68	3.28e-08	2.83e-06
chr7	136981286	136981766	481	*	6.46	6.97	5.65	1.32	3.29e-08	2.83e-06
chr1	41385073	41385584	512	*	6.16	6.72	5.25	1.48	3.31e-08	2.85e-06
chr6	118254678	118255220	543	*	5.79	6.42	4.63	1.79	3.32e-08	2.85e-06
chr21	31121147	31121836	690	*	4.82	5.63	2.83	2.79	3.33e-08	2.86e-06
chr8	75145025	75145547	523	*	4.49	5.4	1.38	4.02	3.33e-08	2.86e-06
chr13	95036752	95037260	509	*	4.47	5.41	0.81	4.6	3.38e-08	2.9e-06
chr11	24274799	24275288	490	*	4.6	5.46	2.19	3.26	3.38e-08	2.9e-06
chr8	28515263	28515839	577	*	7.31	6.74	7.71	-0.97	3.38e-08	2.91e-06
chr2	150716854	150717349	496	*	5.76	4.58	6.4	-1.82	3.41e-08	2.93e-06
chr15	29248069	29248575	507	*	6.14	5.21	6.7	-1.49	3.43e-08	2.94e-06
chr11	71241603	71242115	513	*	4.96	5.74	3.17	2.57	3.43e-08	2.94e-06
chr1	235811900	235814019	2120	*	7.96	8.3	7.51	0.8	3.44e-08	2.94e-06
chr3	51320428	51321288	861	*	6.48	6.99	5.68	1.31	3.44e-08	2.95e-06
chr3	73658039	73658634	596	*	5.05	5.81	3.3	2.51	3.46e-08	2.96e-06
chr1	88398027	88398522	496	*	4.55	5.51	0.47	5.04	3.46e-08	2.96e-06
chr10	25227404	25227861	458	*	5.16	5.91	3.52	2.39	3.48e-08	2.98e-06
chr1	236190381	236190990	610	*	6.09	6.66	5.12	1.54	3.49e-08	2.98e-06
chr11	55198692	55199286	595	*	4.78	5.61	2.64	2.97	3.52e-08	3e-06
chr8	142735670	142736050	381	*	6.13	5.2	6.69	-1.48	3.54e-08	3.02e-06
chr5	171762603	171763127	525	*	5.57	6.23	4.3	1.94	3.55e-08	3.03e-06
chr10	38492106	38492676	571	*	4.63	5.48	2.29	3.19	3.55e-08	3.03e-06
chr7	137668342	137668861	520	*	6.48	6.99	5.68	1.3	3.58e-08	3.05e-06
chr4	15563712	15564632	921	*	6.14	6.7	5.22	1.49	3.59e-08	3.06e-06
chr1	183337347	183338200	854	*	5.91	6.51	4.88	1.63	3.63e-08	3.09e-06
chr16	76973803	76974512	710	*	4.94	5.73	3.05	2.68	3.66e-08	3.12e-06
chr18	55768406	55768896	491	*	4.99	5.76	3.25	2.51	3.68e-08	3.12e-06
chr11	68034763	68035108	346	*	5.84	6.45	4.75	1.7	3.71e-08	3.15e-06
chr2	64504310	64504886	577	*	6.73	7.21	6.03	1.18	3.72e-08	3.16e-06
chr3	185548777	185549464	688	*	5.04	5.8	3.37	2.42	3.73e-08	3.17e-06
chr2	6585259	6585736	478	*	5.71	6.35	4.53	1.81	3.74e-08	3.17e-06
chr17	13287860	13288337	478	*	5.01	5.78	3.21	2.58	3.75e-08	3.18e-06
chr2	43259037	43259858	822	*	6.73	7.21	6.02	1.19	3.75e-08	3.18e-06
chr15	45952508	45953158	651	*	5.83	6.46	4.71	1.75	3.77e-08	3.19e-06
chr12	52637663	52638643	981	*	7.98	7.54	8.32	-0.78	3.81e-08	3.23e-06
chr15	75985840	75987231	1392	*	9.14	8.83	9.39	-0.56	3.81e-08	3.23e-06
chr9	111506096	111506847	752	*	7.66	8.03	7.15	0.88	3.86e-08	3.27e-06
chr14	70377511	70378025	515	*	5.33	6.03	3.94	2.1	3.87e-08	3.27e-06
chr2	44980630	44981057	428	*	4.96	3.17	5.74	-2.57	3.89e-08	3.28e-06
chr2	15081135	15081890	756	*	7.22	7.64	6.63	1.01	3.91e-08	3.3e-06
chr4	139269037	139269714	678	*	6.21	6.77	5.3	1.47	3.92e-08	3.3e-06
chr3	111761623	111762224	602	*	6.19	6.75	5.26	1.49	3.92e-08	3.3e-06
chr10	113536072	113536628	557	*	5.28	6	3.78	2.22	3.92e-08	3.31e-06
chr2	190162728	190163443	716	*	5.8	6.41	4.71	1.7	3.94e-08	3.32e-06
chr5	138612918	138613176	259	*	4.64	5.49	2.34	3.15	3.95e-08	3.33e-06
chr15	35732484	35732880	397	*	4.75	5.56	2.67	2.89	3.95e-08	3.33e-06
chr3	12591543	12591996	454	*	4.95	5.72	3.18	2.55	3.96e-08	3.33e-06
chr3	167990105	167990703	599	*	6.71	7.19	5.99	1.19	3.99e-08	3.36e-06
chr19	49052705	49053177	473	*	4.81	5.61	2.85	2.76	4.02e-08	3.38e-06
chr19	34049738	34050212	475	*	6.1	5.1	6.68	-1.58	4.08e-08	3.43e-06
chr12	26876336	26876956	621	*	5.44	6.12	4.13	1.99	4.1e-08	3.44e-06
chr12	83402529	83403076	548	*	4.45	5.38	0.85	4.53	4.1e-08	3.44e-06
chr9	81471003	81471563	561	*	6.53	7.03	5.76	1.27	4.11e-08	3.45e-06
chr2	51227984	51228489	506	*	5.11	5.85	3.51	2.34	4.13e-08	3.46e-06
chr1	67841948	67842444	497	*	4.92	5.7	3.1	2.6	4.14e-08	3.47e-06
chr13	40559777	40560517	741	*	5.03	5.8	3.28	2.52	4.19e-08	3.5e-06
chr5	16642910	16643490	581	*	7.23	7.64	6.65	0.99	4.2e-08	3.51e-06
chr1	161278000	161278369	370	*	4.55	5.42	2.01	3.4	4.22e-08	3.53e-06
chr2	219670236	219670694	459	*	6.38	6.91	5.55	1.36	4.23e-08	3.54e-06
chr16	20214347	20215229	883	*	4.91	5.69	3.09	2.6	4.27e-08	3.56e-06
chr2	112956754	112957223	470	*	4.62	5.46	2.3	3.16	4.27e-08	3.56e-06
chr11	108070154	108071275	1122	*	6.66	7.14	5.93	1.21	4.31e-08	3.6e-06
chr21	42697977	42698847	871	*	7.02	7.45	6.39	1.07	4.33e-08	3.61e-06
chr8	67422071	67422405	335	*	4.9	5.69	3.04	2.65	4.34e-08	3.61e-06
chr6	141516292	141516751	460	*	4.62	5.47	2.29	3.18	4.34e-08	3.62e-06
chrX	85152306	85153101	796	*	6.5	7	5.71	1.29	4.36e-08	3.63e-06
chr4	53343396	53343862	467	*	5.45	6.12	4.14	1.98	4.36e-08	3.63e-06
chr11	70997902	70998745	844	*	6.72	6.01	7.19	-1.18	4.37e-08	3.64e-06
chr10	11546552	11547050	499	*	5.01	5.77	3.3	2.46	4.39e-08	3.65e-06
chr17	74372342	74372923	582	*	5.49	6.16	4.2	1.95	4.39e-08	3.65e-06
chr4	1170940	1171742	803	*	6.73	6	7.21	-1.21	4.4e-08	3.65e-06
chr2	30521191	30521626	436	*	4.62	5.47	2.29	3.18	4.4e-08	3.65e-06
chr9	134836359	134837186	828	*	5.98	6.56	4.99	1.58	4.4e-08	3.65e-06
chr4	25943018	25943547	530	*	5.91	6.5	4.88	1.63	4.45e-08	3.69e-06
chr12	27757386	27757903	518	*	5.03	5.79	3.37	2.41	4.46e-08	3.69e-06
chr2	73334295	73334991	697	*	7.28	6.71	7.68	-0.97	4.46e-08	3.69e-06
chr2	88382272	88383016	745	*	5.55	6.2	4.31	1.89	4.48e-08	3.71e-06
chr16	50554336	50554805	470	*	5.38	6.07	4	2.07	4.49e-08	3.72e-06
chr3	186646962	186647478	517	*	6.71	7.19	5.99	1.2	4.5e-08	3.73e-06
chr20	37511731	37512397	667	*	6.82	6.15	7.28	-1.14	4.52e-08	3.73e-06
chr15	101343833	101344431	599	*	5.07	5.81	3.44	2.37	4.52e-08	3.73e-06
chr2	109967506	109968255	750	*	7.43	6.9	7.81	-0.91	4.52e-08	3.73e-06
chr1	219835117	219835444	328	*	4.73	5.55	2.66	2.89	4.52e-08	3.73e-06
chr12	90469422	90469891	470	*	5.76	6.37	4.65	1.72	4.54e-08	3.74e-06
chr2	218711003	218711416	414	*	5.44	2.51	6.34	-3.83	4.56e-08	3.76e-06
chr4	155515042	155515464	423	*	4.9	5.68	3.09	2.6	4.58e-08	3.77e-06
chr20	55989989	55990499	511	*	5.76	4.64	6.38	-1.75	4.59e-08	3.78e-06
chr1	149978800	149979175	376	*	5.93	6.52	4.92	1.6	4.61e-08	3.79e-06
chr11	94815641	94816143	503	*	4.43	5.36	1.16	4.2	4.61e-08	3.79e-06
chr10	101824846	101825348	503	*	4.78	5.59	2.73	2.86	4.62e-08	3.8e-06
chr2	185784719	185785674	956	*	5.29	6.01	3.8	2.2	4.64e-08	3.81e-06
chr1	117150689	117151166	478	*	5.71	6.34	4.58	1.76	4.66e-08	3.83e-06
chr3	181469912	181470548	637	*	7.49	7.87	6.97	0.9	4.67e-08	3.83e-06
chr11	74844816	74845587	772	*	5.02	5.78	3.33	2.45	4.69e-08	3.85e-06
chr1	103576187	103576492	306	*	5.52	6.18	4.27	1.9	4.7e-08	3.85e-06
chr2	8685054	8685772	719	*	7.16	6.58	7.58	-1	4.72e-08	3.87e-06
chr1	16393622	16394090	469	*	5.86	4.81	6.46	-1.65	4.75e-08	3.89e-06
chr11	119664078	119664471	394	*	5.87	4.83	6.46	-1.63	4.75e-08	3.89e-06
chr16	55317883	55318881	999	*	5.65	6.29	4.49	1.8	4.75e-08	3.89e-06
chr3	66870626	66871026	401	*	5.62	6.26	4.43	1.83	4.77e-08	3.9e-06
chr9	118246237	118246746	510	*	5.73	6.36	4.59	1.77	4.77e-08	3.9e-06
chr17	18601985	18602412	428	*	4.69	5.53	2.47	3.06	4.8e-08	3.93e-06
chr16	56292673	56293145	473	*	5.01	5.78	3.3	2.48	4.81e-08	3.93e-06
chr11	124807998	124808601	604	*	5.97	6.55	4.97	1.58	4.82e-08	3.94e-06
chr19	54982148	54982906	759	*	6.97	7.4	6.33	1.07	4.83e-08	3.94e-06
chr10	11152441	11152945	505	*	5.97	6.55	4.98	1.58	4.84e-08	3.95e-06
chr6	163770240	163770749	510	*	5.76	6.39	4.62	1.77	4.84e-08	3.95e-06
chr21	47536677	47537305	629	*	7.75	7.28	8.1	-0.82	4.84e-08	3.95e-06
chr3	197093542	197094702	1161	*	7.99	7.55	8.32	-0.77	4.85e-08	3.95e-06
chr7	107233538	107233884	347	*	4.44	5.38	0.81	4.57	4.85e-08	3.95e-06
chr11	32848799	32849176	378	*	4.42	5.34	1.12	4.22	4.88e-08	3.97e-06
chr11	120996346	120996889	544	*	4.66	5.5	2.42	3.08	4.88e-08	3.97e-06
chr16	69833262	69834111	850	*	7.92	8.26	7.48	0.78	4.93e-08	4e-06
chr6	41964684	41965119	436	*	4.53	5.4	1.99	3.4	4.93e-08	4e-06
chr8	42183333	42184221	889	*	7.57	7.94	7.07	0.87	4.93e-08	4e-06
chr22	24828386	24828822	437	*	5.7	4.55	6.33	-1.77	4.94e-08	4.01e-06
chr17	37852276	37852710	435	*	5.75	6.38	4.64	1.74	4.94e-08	4.01e-06
chr6	37641805	37642383	579	*	7.02	7.46	6.4	1.06	4.95e-08	4.02e-06
chr1	236260132	236260814	683	*	6.79	7.25	6.1	1.15	4.97e-08	4.03e-06
chr21	44338295	44338835	541	*	5.17	5.89	3.66	2.23	4.97e-08	4.03e-06
chr21	45304525	45305146	622	*	6.41	6.93	5.6	1.33	5.01e-08	4.05e-06
chr8	142738724	142739078	355	*	5.69	4.56	6.32	-1.76	5.01e-08	4.06e-06
chr18	13681679	13682164	486	*	5.38	6.07	4.03	2.04	5.03e-08	4.07e-06
chr17	31850523	31851005	483	*	5.3	3.86	6.01	-2.15	5.06e-08	4.09e-06
chr9	131399953	131400286	334	*	5.6	4.38	6.24	-1.86	5.08e-08	4.1e-06
chr14	23845564	23846338	775	*	6.62	7.11	5.87	1.24	5.1e-08	4.12e-06
chr2	55506525	55507093	569	*	5.14	5.88	3.52	2.36	5.11e-08	4.12e-06
chr11	12007673	12008220	548	*	4.52	5.39	2.01	3.38	5.11e-08	4.12e-06
chr21	48041320	48041816	497	*	6.34	6.87	5.5	1.37	5.12e-08	4.13e-06
chr6	48925448	48926001	554	*	5.15	5.88	3.59	2.29	5.14e-08	4.14e-06
chr20	61695765	61696136	372	*	5.31	3.91	6	-2.09	5.14e-08	4.14e-06
chr21	17176873	17177326	454	*	5.75	6.38	4.6	1.78	5.16e-08	4.16e-06
chr18	43991896	43992696	801	*	6.26	5.39	6.81	-1.42	5.22e-08	4.2e-06
chr8	129522903	129523469	567	*	5.39	6.09	4	2.08	5.23e-08	4.21e-06
chr11	121837859	121838478	620	*	4.68	5.51	2.55	2.96	5.23e-08	4.21e-06
chr6	118282413	118282831	419	*	4.99	5.75	3.26	2.49	5.25e-08	4.22e-06
chr2	37048105	37048836	732	*	5.11	5.86	3.46	2.4	5.29e-08	4.25e-06
chr16	86524612	86525709	1098	*	7.79	8.14	7.32	0.82	5.3e-08	4.25e-06
chr11	128645335	128645840	506	*	5.57	6.22	4.35	1.87	5.33e-08	4.27e-06
chr3	154788605	154789266	662	*	6.93	6.29	7.38	-1.08	5.38e-08	4.31e-06
chr1	44541768	44542210	443	*	5.71	6.34	4.56	1.78	5.44e-08	4.36e-06
chr19	14686374	14686762	389	*	6.2	6.75	5.3	1.45	5.45e-08	4.36e-06
chr15	90951042	90951532	491	*	5.12	5.86	3.47	2.39	5.45e-08	4.36e-06
chr2	10081130	10082103	974	*	6.72	7.19	6.01	1.18	5.46e-08	4.37e-06
chr11	843812	845034	1223	*	8.48	8.12	8.77	-0.65	5.53e-08	4.42e-06
chr8	22171741	22172327	587	*	5.79	6.4	4.71	1.69	5.53e-08	4.42e-06
chr22	47361967	47362961	995	*	6.67	7.14	5.94	1.2	5.53e-08	4.42e-06
chr3	193678148	193678941	794	*	7.27	7.67	6.71	0.96	5.54e-08	4.42e-06
chr1	236292595	236293067	473	*	6.81	7.28	6.11	1.17	5.56e-08	4.44e-06
chr3	186666987	186667578	592	*	7.2	7.61	6.62	0.98	5.57e-08	4.44e-06
chr11	32346790	32347223	434	*	4.49	5.36	1.87	3.49	5.58e-08	4.45e-06
chr18	74877612	74878163	552	*	5.47	4.21	6.14	-1.93	5.62e-08	4.48e-06
chr16	3222014	3222671	658	*	7.39	7.78	6.84	0.94	5.63e-08	4.48e-06
chr6	2644261	2644863	603	*	4.78	5.6	2.7	2.9	5.63e-08	4.48e-06
chr15	71522515	71522939	425	*	4.59	5.44	2.16	3.29	5.63e-08	4.48e-06
chr1	59400505	59400974	470	*	4.96	5.72	3.23	2.49	5.65e-08	4.5e-06
chr8	62006258	62006764	507	*	5.2	5.93	3.64	2.3	5.66e-08	4.5e-06
chr8	22036165	22036897	733	*	8.26	7.87	8.57	-0.7	5.7e-08	4.53e-06
[truncated: 16,832 more rows]
