# Supplementary material for: Glioblastoma epigenome profiling identifies SOX10 as a master regulator of molecular tumour subtype
Source: Nat Commun. 2020 Dec 18;11:6434. doi: 10.1038/s41467-020-20225-w (PMC7749178; doi:10.1038/s41467-020-20225-w)
Supplement: Supplementary file 16 — Supplementary Data 14 [file 41467_2020_20225_MOESM16_ESM.xlsx]

## Sheet: T15 - LN229 ATAC-seq DiffBind
chrom	peak_start	peak_end	peak_width	peak_strand	Conc	Conc_NT	Conc_shSOX10	Fold	p_value	FDR
chr2	126835252	126836126	875	*	7.91	8.87	3.48	5.39	6.77e-62	5.4e-57
chr17	13365442	13366357	916	*	7.75	8.71	3.54	5.18	3.4e-59	1.36e-54
chr8	139352701	139353691	991	*	7.76	8.71	3.82	4.89	1.66e-58	4.41e-54
chr7	140828118	140829102	985	*	7.85	8.73	5.18	3.55	5.07e-54	1.01e-49
chr2	16209708	16210777	1070	*	7.54	8.5	3.48	5.01	9.2e-53	1.47e-48
chr13	110745155	110745804	650	*	7.52	8.46	3.93	4.53	2.13e-52	2.83e-48
chr1	177279065	177279917	853	*	7.66	8.55	4.92	3.62	3.02e-50	3.44e-46
chr1	165436869	165437599	731	*	7.58	8.56	2.68	5.88	3.75e-48	3.74e-44
chr18	50079606	50080319	714	*	7.39	8.36	3.07	5.29	5.63e-47	4.99e-43
chr5	8060879	8061668	790	*	7.4	8.36	3.01	5.36	1.01e-46	8.06e-43
chr7	153215359	153216234	876	*	8.07	8.86	6.17	2.68	2.08e-44	1.51e-40
chr2	133076002	133076640	639	*	7.95	8.75	6.01	2.74	1.55e-42	1.03e-38
chr2	122642073	122642724	652	*	7.44	8.31	4.94	3.38	5.69e-42	3.49e-38
chr4	60463327	60464209	883	*	7.09	8.03	3.47	4.56	1.55e-40	8.81e-37
chr11	78042658	78043454	797	*	7.37	8.26	4.67	3.58	4e-40	2.12e-36
chr8	65666306	65666832	527	*	7.42	8.4	2.13	6.27	1.74e-38	8.68e-35
chr2	120128597	120129189	593	*	7.49	8.34	5.08	3.26	2.38e-38	1.12e-34
chr2	31698393	31699025	633	*	7.05	7.96	3.95	4.01	8.09e-38	3.58e-34
chr11	24427635	24428263	629	*	6.97	7.9	3.54	4.37	1.67e-36	6.99e-33
chr2	19278464	19279256	793	*	7	7.97	2.57	5.4	4.18e-36	1.67e-32
chr5	8839317	8840028	712	*	7.28	8.14	4.84	3.3	3.54e-35	1.35e-31
chr1	165508475	165508977	503	*	7.26	8.12	4.9	3.22	1.31e-34	4.75e-31
chr1	157003762	157004438	677	*	7.4	8.22	5.37	2.85	1.19e-33	4.13e-30
chr7	147530640	147531641	1002	*	7.08	7.94	4.57	3.37	1.28e-33	4.27e-30
chr20	59158640	59159149	510	*	6.86	7.79	3.39	4.4	1.82e-33	5.81e-30
chr20	55277807	55278864	1058	*	7.44	8.25	5.4	2.85	2.16e-33	6.62e-30
chr2	23077995	23079022	1028	*	6.95	7.83	4.22	3.61	3.19e-33	9.43e-30
chr5	159885827	159886585	759	*	7	7.88	4.36	3.52	4.41e-33	1.25e-29
chr2	146550162	146550806	645	*	6.87	7.77	3.95	3.82	5.74e-33	1.58e-29
chr8	75404920	75405463	544	*	7.31	8.16	4.95	3.21	7.95e-33	2.11e-29
chr17	53664706	53665624	919	*	7.09	7.96	4.58	3.39	1.92e-32	4.94e-29
chr2	5274757	5275392	636	*	6.75	7.68	3.37	4.31	2.21e-32	5.52e-29
chr1	86072733	86073392	660	*	7.02	4.07	7.92	-3.85	3.58e-32	8.65e-29
chrX	149459163	149459743	581	*	7.59	8.36	5.81	2.54	4.38e-32	1.03e-28
chr1	218879270	218880046	777	*	6.94	3.92	7.84	-3.93	7.42e-32	1.69e-28
chr5	17004331	17005072	742	*	6.97	7.84	4.51	3.33	1.95e-31	4.32e-28
chr10	45199409	45200039	631	*	6.73	7.68	2.89	4.79	3.12e-31	6.71e-28
chr5	156016619	156017380	762	*	7.03	8.01	1.81	6.21	3.76e-31	7.89e-28
chr7	131292279	131293177	899	*	7.6	8.36	5.89	2.46	6.05e-31	1.24e-27
chr13	61744920	61745451	532	*	6.67	7.61	3.14	4.47	1.03e-30	2.05e-27
chr1	245364951	245365572	622	*	6.73	7.64	3.68	3.96	1.13e-30	2.2e-27
chr4	174780225	174780810	586	*	6.67	7.61	3.14	4.47	3.85e-30	7.31e-27
chr8	13416335	13416929	595	*	6.71	7.62	3.66	3.96	4.22e-30	7.83e-27
chr15	87459958	87460702	745	*	7.23	8.04	5.22	2.82	1.05e-29	1.91e-26
chr17	10027090	10027676	587	*	6.61	7.53	3.38	4.14	1.85e-29	3.27e-26
chr1	61298779	61299499	721	*	6.96	7.82	4.54	3.29	2.12e-29	3.67e-26
chr5	141595407	141596010	604	*	6.91	4.26	7.79	-3.53	2.17e-29	3.68e-26
chr12	107151378	107152343	966	*	7	7.84	4.66	3.19	3.43e-29	5.62e-26
chr15	100526599	100527302	704	*	6.59	7.51	3.31	4.2	3.45e-29	5.62e-26
chr2	3480189	3480965	777	*	6.72	7.61	3.95	3.67	3.67e-29	5.86e-26
chr2	48432230	48432923	694	*	6.99	7.86	4.48	3.38	3.77e-29	5.89e-26
chr12	99653241	99653855	615	*	7.08	7.92	4.86	3.06	6.63e-29	1.02e-25
chr2	210803577	210804223	647	*	6.9	7.78	4.29	3.49	8.6e-29	1.29e-25
chr4	58276382	58277050	669	*	6.76	7.64	4.14	3.49	1.52e-28	2.25e-25
chr15	95712991	95714193	1203	*	7.52	8.28	5.83	2.45	2.08e-28	3.02e-25
chr14	79949710	79950582	873	*	7.19	8	5.16	2.84	2.39e-28	3.4e-25
chr13	58126475	58127060	586	*	6.71	7.68	2.01	5.67	4.68e-28	6.55e-25
chr5	168422053	168422435	383	*	6.63	7.54	3.63	3.9	5.53e-28	7.61e-25
chr2	119966156	119966770	615	*	6.66	3.01	7.6	-4.59	5.95e-28	8.05e-25
chr16	9611911	9612452	542	*	6.57	7.49	3.4	4.09	7.55e-28	1e-24
chr1	210386566	210387159	594	*	7.14	7.95	5.14	2.81	8.88e-28	1.16e-24
chr1	55894656	55895309	654	*	7.17	5.12	7.99	-2.87	9.07e-28	1.17e-24
chr7	153259222	153259846	625	*	6.51	7.44	3.14	4.3	1.01e-27	1.27e-24
chr2	18278156	18278839	684	*	6.52	7.44	3.31	4.13	1.08e-27	1.35e-24
chr15	95753482	95754160	679	*	6.49	7.43	3.05	4.37	1.1e-27	1.35e-24
chr3	189655287	189655953	667	*	7.3	5.29	8.1	-2.81	1.15e-27	1.39e-24
chr1	238274392	238274997	606	*	6.52	7.44	3.24	4.21	1.2e-27	1.43e-24
chr7	33758602	33759231	630	*	6.58	7.49	3.57	3.93	1.3e-27	1.53e-24
chr5	133305371	133306063	693	*	6.5	7.43	3.12	4.3	1.63e-27	1.88e-24
chr8	34613932	34614604	673	*	6.54	7.51	2.12	5.39	7.35e-27	8.38e-24
chr20	39748481	39749138	658	*	6.7	7.58	4.08	3.49	1e-26	1.13e-23
chr6	161381655	161382487	833	*	7.06	7.88	5.04	2.84	1.02e-26	1.13e-23
chr10	86004362	86004931	570	*	6.54	7.46	3.2	4.27	1.14e-26	1.25e-23
chr1	229139192	229139839	648	*	7	7.84	4.78	3.06	1.56e-26	1.68e-23
chr12	50262737	50263458	722	*	6.64	3.58	7.55	-3.97	1.78e-26	1.87e-23
chr20	7483955	7484577	623	*	6.46	7.4	2.79	4.61	1.78e-26	1.87e-23
chr2	19319230	19319687	458	*	6.76	7.61	4.45	3.16	2.02e-26	2.09e-23
chr11	8244743	8245433	691	*	6.73	7.59	4.28	3.31	2.22e-26	2.27e-23
chr6	51360617	51361371	755	*	6.47	7.44	2.12	5.32	3.39e-26	3.43e-23
chr12	113015668	113016250	583	*	6.41	7.35	2.68	4.67	3.73e-26	3.72e-23
chr7	153372004	153372719	716	*	6.6	7.57	1.89	5.69	3.92e-26	3.84e-23
chr5	158070790	158071747	958	*	6.47	7.37	3.54	3.83	3.95e-26	3.84e-23
chr7	108071417	108071989	573	*	6.76	7.62	4.34	3.28	9.79e-26	9.41e-23
chr2	77893087	77894046	960	*	6.46	7.39	2.93	4.46	1e-25	9.49e-23
chr2	29678024	29678841	818	*	6.68	7.53	4.29	3.24	1.22e-25	1.14e-22
chr3	11489159	11489906	748	*	6.4	7.32	3.27	4.04	1.45e-25	1.35e-22
chr12	15066035	15066788	754	*	7.55	8.32	5.81	2.51	1.49e-25	1.37e-22
chr7	134945754	134946515	762	*	7.06	7.87	5.03	2.83	1.76e-25	1.6e-22
chr2	18096156	18096825	670	*	6.39	7.34	2.45	4.88	1.82e-25	1.63e-22
chr7	116923384	116924080	697	*	7.22	7.99	5.49	2.5	1.92e-25	1.7e-22
chr7	7466857	7467334	478	*	6.38	7.3	3.25	4.05	1.99e-25	1.74e-22
chr7	77808436	77808997	562	*	6.45	7.36	3.47	3.88	2.05e-25	1.78e-22
chr20	52710000	52710689	690	*	6.8	7.65	4.43	3.22	2.2e-25	1.89e-22
chr10	45398348	45398973	626	*	6.58	7.46	3.95	3.51	2.24e-25	1.9e-22
chr15	81474315	81475144	830	*	6.45	7.35	3.58	3.77	2.59e-25	2.17e-22
chr7	137566904	137567391	488	*	6.53	3.32	7.45	-4.13	2.66e-25	2.21e-22
chr2	182644808	182645488	681	*	6.61	7.47	4.13	3.35	2.85e-25	2.34e-22
chr20	56614508	56615308	801	*	7.84	8.55	6.39	2.17	3.63e-25	2.96e-22
chr2	126816839	126817444	606	*	6.39	7.33	2.75	4.58	4.48e-25	3.61e-22
chr1	246890182	246890584	403	*	6.33	7.27	2.65	4.62	5.02e-25	4.01e-22
chr10	52353351	52354088	738	*	6.35	7.27	3.19	4.09	5.1e-25	4.03e-22
chr9	114803841	114804480	640	*	6.5	3.37	7.41	-4.05	5.63e-25	4.4e-22
chr2	120439312	120439816	505	*	6.36	7.28	3.05	4.23	6.01e-25	4.66e-22
chr15	31572209	31572870	662	*	6.76	7.6	4.45	3.16	7.61e-25	5.84e-22
chr17	70572286	70572893	608	*	6.52	7.41	3.79	3.62	7.92e-25	6.01e-22
chr10	117975031	117975592	562	*	6.77	7.59	4.63	2.96	1.13e-24	8.48e-22
chr2	31649367	31650120	754	*	6.5	7.47	1.66	5.81	1.25e-24	9.29e-22
chr2	5272360	5272957	598	*	6.77	7.76	1.31	6.45	1.36e-24	1e-21
chr5	44321104	44321842	739	*	6.53	7.4	3.93	3.48	1.47e-24	1.07e-21
chr20	20777499	20778104	606	*	6.62	7.6	1.52	6.08	1.52e-24	1.1e-21
chr15	81823314	81823950	637	*	6.4	7.3	3.51	3.79	2.07e-24	1.49e-21
chr17	49604795	49605375	581	*	6.87	7.67	4.88	2.79	2.57e-24	1.82e-21
chr10	100125589	100126257	669	*	7.03	7.84	5	2.84	2.59e-24	1.82e-21
chr1	233004606	233005303	698	*	6.97	4.99	7.78	-2.79	2.63e-24	1.84e-21
chr5	10859775	10860440	666	*	6.75	7.57	4.63	2.95	2.72e-24	1.89e-21
chr14	94371872	94372412	541	*	6.3	7.25	2.34	4.91	2.95e-24	2.03e-21
chr5	156883306	156883821	516	*	6.31	7.27	2.3	4.97	3.29e-24	2.24e-21
chr1	245379539	245380490	952	*	6.86	7.68	4.78	2.91	3.68e-24	2.49e-21
chr4	189321436	189322092	657	*	6.63	7.48	4.27	3.21	4.41e-24	2.96e-21
chr12	43150642	43151453	812	*	6.41	2.91	7.35	-4.43	5.55e-24	3.69e-21
chr1	233142106	233142747	642	*	6.28	7.19	3.13	4.06	6.12e-24	4.03e-21
chrX	120263065	120263694	630	*	6.48	7.36	3.93	3.43	6.26e-24	4.09e-21
chr2	254202	254727	526	*	6.36	7.27	3.34	3.93	6.53e-24	4.21e-21
chr13	78427799	78428269	471	*	6.38	7.27	3.53	3.74	6.59e-24	4.21e-21
chr2	134128721	134129380	660	*	6.29	7.25	2.13	5.12	6.63e-24	4.21e-21
chr18	59405263	59406197	935	*	6.38	7.27	3.59	3.68	6.65e-24	4.21e-21
chr22	49098371	49098911	541	*	6.57	7.44	3.95	3.49	6.98e-24	4.35e-21
chr6	7625117	7625927	811	*	6.59	7.44	4.27	3.17	6.98e-24	4.35e-21
chr10	7029338	7029965	628	*	6.4	7.3	3.56	3.74	8.34e-24	5.16e-21
chr7	51323698	51324448	751	*	6.54	7.4	4.13	3.26	8.61e-24	5.27e-21
chr1	48428375	48428797	423	*	6.32	7.27	2.26	5.01	8.65e-24	5.27e-21
chr2	88382267	88382811	545	*	6.26	7.2	2.61	4.59	9.05e-24	5.47e-21
chrX	50556985	50558089	1105	*	7.51	8.22	6.04	2.18	1.02e-23	6.09e-21
chr8	139532777	139533520	744	*	6.8	7.61	4.78	2.83	1.2e-23	7.13e-21
chr5	111088068	111088510	443	*	6.34	7.3	2.29	5.01	1.39e-23	8.2e-21
chr13	81043941	81044567	627	*	6.63	7.46	4.4	3.06	1.47e-23	8.62e-21
chr15	91999286	92000008	723	*	6.48	3.52	7.38	-3.87	1.56e-23	9.06e-21
chr2	102378758	102379511	754	*	6.43	7.31	3.71	3.6	1.61e-23	9.33e-21
chr11	116433582	116434317	736	*	6.46	7.33	3.88	3.45	1.92e-23	1.1e-20
chr5	145363110	145363943	834	*	6.27	7.2	2.73	4.48	2.17e-23	1.24e-20
chrX	123462582	123463331	750	*	6.84	7.65	4.81	2.84	2.21e-23	1.25e-20
chr3	45624485	45625273	789	*	6.21	7.15	2.6	4.55	2.28e-23	1.28e-20
chr2	36400960	36401573	614	*	7.43	8.15	5.97	2.18	2.96e-23	1.65e-20
chr5	141870425	141871223	799	*	6.23	7.19	2.14	5.04	3.12e-23	1.72e-20
chr1	172968347	172968880	534	*	6.21	7.15	2.51	4.64	3.14e-23	1.72e-20
chr2	9843180	9843739	560	*	6.42	3.21	7.35	-4.14	3.41e-23	1.86e-20
chr1	236262969	236263470	502	*	6.83	7.64	4.79	2.85	3.55e-23	1.92e-20
chr3	141578625	141579479	855	*	6.34	7.23	3.55	3.68	3.8e-23	2.05e-20
chr2	7713339	7714084	746	*	6.24	7.2	2.1	5.1	3.83e-23	2.05e-20
chr3	43032999	43033706	708	*	6.39	7.36	1.66	5.7	4e-23	2.13e-20
chr17	53852190	53852718	529	*	6.29	7.2	3.18	4.03	4.11e-23	2.17e-20
chr3	167990159	167990663	505	*	6.22	7.16	2.61	4.55	4.26e-23	2.23e-20
chr4	109320936	109321514	579	*	6.59	7.43	4.35	3.08	4.36e-23	2.27e-20
chr2	49087462	49088154	693	*	6.5	7.37	4.02	3.35	4.63e-23	2.4e-20
chr1	159567948	159568480	533	*	6.37	3.24	7.28	-4.04	5.83e-23	3e-20
chr5	172374499	172375292	794	*	6.62	7.45	4.42	3.03	6.18e-23	3.16e-20
chr2	23066824	23067542	719	*	6.68	7.52	4.45	3.07	6.82e-23	3.46e-20
chr8	135752337	135753150	814	*	6.58	7.43	4.26	3.17	6.86e-23	3.46e-20
chr2	106781449	106782008	560	*	6.29	7.18	3.48	3.7	7.16e-23	3.59e-20
chr1	163017700	163018421	722	*	6.71	7.53	4.64	2.89	7.93e-23	3.95e-20
chr10	113516084	113517137	1054	*	7.18	7.92	5.57	2.35	1.08e-22	5.36e-20
chr3	147987548	147988067	520	*	6.29	7.2	3.14	4.06	1.09e-22	5.38e-20
chr7	35793661	35794192	532	*	6.37	7.26	3.64	3.62	1.21e-22	5.92e-20
chr13	86102771	86103598	828	*	7.19	7.94	5.55	2.4	1.23e-22	5.99e-20
chr5	3526660	3527300	641	*	6.24	7.14	3.26	3.89	1.27e-22	6.15e-20
chr5	10551393	10551872	480	*	6.45	3.72	7.33	-3.61	1.36e-22	6.54e-20
chr2	19320587	19321477	891	*	8.22	8.85	7.09	1.76	1.56e-22	7.43e-20
chr7	124599728	124600233	506	*	6.25	7.21	1.82	5.39	1.77e-22	8.4e-20
chr9	89871929	89872569	641	*	6.35	7.22	3.76	3.47	2.1e-22	9.89e-20
chr7	126455025	126455651	627	*	6.58	7.42	4.35	3.07	2.27e-22	1.06e-19
chr8	21473800	21474483	684	*	6.2	7.13	2.88	4.25	2.28e-22	1.06e-19
chr20	56983805	56984342	538	*	6.49	7.34	4.2	3.14	2.42e-22	1.12e-19
chr7	150574122	150574728	607	*	6.79	7.58	4.87	2.71	2.48e-22	1.14e-19
chr11	132783747	132784182	436	*	6.36	7.23	3.81	3.42	2.69e-22	1.23e-19
chr2	58454186	58454742	557	*	6.88	7.68	4.96	2.72	2.81e-22	1.28e-19
chr5	97845734	97846463	730	*	7.33	8.07	5.69	2.38	4.07e-22	1.84e-19
chr14	40778266	40778896	631	*	6.19	7.16	1.84	5.32	4.59e-22	2.07e-19
chr15	88119128	88119618	491	*	6.32	7.2	3.63	3.57	4.93e-22	2.21e-19
chr18	77257019	77258152	1134	*	7.12	7.87	5.52	2.35	5.2e-22	2.32e-19
chr20	16845754	16846502	749	*	6.33	7.21	3.65	3.56	5.32e-22	2.36e-19
chr15	89233533	89233919	387	*	6.12	7.06	2.61	4.45	5.89e-22	2.59e-19
chr2	240116931	240117814	884	*	6.54	7.37	4.33	3.05	6.06e-22	2.64e-19
chr2	211464153	211464826	674	*	6.1	7.05	2.36	4.69	6.06e-22	2.64e-19
chr1	160031937	160032467	531	*	6.14	7.09	2.1	4.99	6.24e-22	2.7e-19
chr14	92966434	92967392	959	*	7.21	7.94	5.65	2.29	6.81e-22	2.93e-19
chr9	7266966	7267687	722	*	6.22	7.12	3.3	3.82	7.38e-22	3.17e-19
chr2	15958396	15958965	570	*	6.16	7.1	2.61	4.49	7.75e-22	3.31e-19
chr1	247110492	247110975	484	*	7.17	7.91	5.59	2.32	7.89e-22	3.35e-19
chr1	167632279	167632982	704	*	6.53	4.11	7.39	-3.28	8.15e-22	3.44e-19
chr1	239935705	239936234	530	*	6.22	7.11	3.44	3.67	8.23e-22	3.45e-19
chr8	134815523	134816212	690	*	6.09	7.04	2.25	4.79	9.17e-22	3.83e-19
chr16	9615720	9616239	520	*	6.26	7.17	3.2	3.97	9.36e-22	3.89e-19
chr16	54754162	54754601	440	*	6.09	7.03	2.47	4.55	9.59e-22	3.96e-19
chr1	218083975	218084613	639	*	6.5	7.35	4.11	3.24	1.02e-21	4.21e-19
chr2	206515035	206515655	621	*	7.89	8.54	6.68	1.86	1.17e-21	4.77e-19
chr1	202003787	202004377	591	*	6.35	3.58	7.24	-3.66	1.18e-21	4.82e-19
chr7	26376934	26377673	740	*	6.28	7.26	1.47	5.78	1.24e-21	5.03e-19
chr1	223610385	223611099	715	*	6.09	7.01	2.76	4.25	1.27e-21	5.1e-19
chr1	81640464	81641081	618	*	6.33	3.38	7.24	-3.86	1.27e-21	5.1e-19
chr1	111792518	111793013	496	*	6.41	7.26	4.07	3.19	1.54e-21	6.14e-19
chr2	127589060	127589605	546	*	7.3	8.05	5.65	2.4	1.64e-21	6.52e-19
chr1	215533212	215533853	642	*	6.7	7.5	4.75	2.75	1.67e-21	6.58e-19
chr5	177501387	177501896	510	*	6.6	7.42	4.54	2.88	1.78e-21	7e-19
chr20	52517037	52517709	673	*	6.93	7.7	5.16	2.54	1.94e-21	7.59e-19
chr2	237678491	237679272	782	*	6.58	4.3	7.42	-3.12	2.1e-21	8.16e-19
chr3	66870392	66871074	683	*	6.13	7.05	3.01	4.04	2.17e-21	8.41e-19
chr20	20829747	20830272	526	*	6.12	7.06	2.48	4.58	2.41e-21	9.29e-19
chr18	49991675	49992124	450	*	6.23	7.2	1.68	5.52	2.58e-21	9.9e-19
chr11	115587414	115587972	559	*	6.21	7.1	3.48	3.62	2.93e-21	1.12e-18
chr2	216863194	216863839	646	*	6.37	7.22	4	3.22	2.94e-21	1.12e-18
chr7	147208049	147208445	397	*	6.32	7.19	3.81	3.38	3.65e-21	1.38e-18
chr16	14356738	14357324	587	*	6.08	7.04	1.99	5.05	4.15e-21	1.56e-18
chr11	13139668	13140335	668	*	6.43	3.9	7.3	-3.39	4.26e-21	1.59e-18
chr7	134425124	134425587	464	*	6.1	7.01	3.01	3.99	4.27e-21	1.59e-18
chrX	62971378	62971850	473	*	6.09	7.01	2.9	4.11	4.47e-21	1.66e-18
chr5	157383237	157383871	635	*	6.08	7.04	2	5.04	4.82e-21	1.78e-18
chr1	166139884	166140554	671	*	7.7	8.35	6.48	1.87	5.04e-21	1.85e-18
chr4	169789352	169790184	833	*	6.32	7.18	3.92	3.26	5.08e-21	1.86e-18
chr1	166391915	166392484	570	*	6.51	7.5	1.01	6.48	5.87e-21	2.14e-18
chr7	156997576	156998470	895	*	6.03	6.96	2.68	4.28	6e-21	2.18e-18
chr1	104949293	104949861	569	*	6.33	7.19	3.87	3.31	6.12e-21	2.21e-18
chr5	121169686	121170283	598	*	6.18	7.07	3.36	3.72	6.52e-21	2.34e-18
chr5	171115680	171116439	760	*	6.04	6.99	2.13	4.86	6.75e-21	2.41e-18
chr1	94167168	94167642	475	*	6.51	4.22	7.35	-3.13	7.21e-21	2.57e-18
chr3	119048370	119049137	768	*	6.75	7.53	4.9	2.63	7.77e-21	2.75e-18
chr4	14220076	14220812	737	*	6.28	7.14	3.81	3.33	7.78e-21	2.75e-18
chr11	63815446	63815971	526	*	6.24	7.11	3.64	3.47	7.88e-21	2.77e-18
chr16	55317862	55318671	810	*	6.04	6.97	2.66	4.31	8.75e-21	3.06e-18
chr2	76271767	76272223	457	*	6.5	7.48	0.96	6.52	9.24e-21	3.22e-18
chr4	10298290	10298863	574	*	7.18	7.91	5.67	2.24	1.01e-20	3.49e-18
chr3	16528372	16529158	787	*	6.14	7.05	3.13	3.92	1.04e-20	3.6e-18
chr2	142954212	142954918	707	*	6.11	7.07	1.79	5.28	1.05e-20	3.62e-18
chr11	40126403	40127038	636	*	6.12	7.09	1.7	5.39	1.15e-20	3.93e-18
chr20	7863945	7864764	820	*	6.1	7	3.19	3.81	1.27e-20	4.34e-18
chr5	169648267	169648753	487	*	6.1	7.01	3.09	3.91	1.29e-20	4.39e-18
chr20	54686950	54687652	703	*	6.33	7.19	3.94	3.25	1.36e-20	4.58e-18
chr2	127427325	127427760	436	*	6.11	7.01	3.18	3.83	1.37e-20	4.6e-18
chr6	82604578	82605091	514	*	6.87	7.63	5.15	2.48	1.39e-20	4.66e-18
chr1	215227552	215227997	446	*	6.53	7.34	4.48	2.86	1.48e-20	4.93e-18
chr7	151125453	151126160	708	*	6.23	3.3	7.13	-3.83	1.55e-20	5.15e-18
chr9	9437665	9438122	458	*	6.01	6.94	2.45	4.49	1.73e-20	5.72e-18
chr20	20649254	20649671	418	*	6.17	7.05	3.49	3.56	1.98e-20	6.54e-18
chr7	120844531	120845041	511	*	6.87	7.65	5.05	2.6	2e-20	6.56e-18
chr17	11757069	11757715	647	*	6.44	7.29	4.05	3.24	2.17e-20	7.08e-18
chr18	41121924	41122466	543	*	6.08	7.05	1.7	5.35	2.22e-20	7.22e-18
chr11	78050552	78051087	536	*	6.05	6.97	2.91	4.06	2.42e-20	7.85e-18
chr7	124283247	124283842	596	*	6.17	7.14	1.53	5.61	2.55e-20	8.23e-18
chr2	58290522	58291186	665	*	6.09	6.98	3.31	3.67	3.24e-20	1.04e-17
chr5	5380403	5380949	547	*	6.25	7.12	3.74	3.39	3.27e-20	1.05e-17
chr8	134397546	134398086	541	*	6.51	7.33	4.41	2.92	3.34e-20	1.07e-17
chr2	4630849	4631421	573	*	6.03	6.99	1.82	5.17	3.38e-20	1.08e-17
chr4	107694326	107695038	713	*	6	6.96	1.97	4.99	3.43e-20	1.09e-17
chr11	8429792	8430518	727	*	5.98	6.9	2.68	4.22	3.54e-20	1.12e-17
chr12	33748981	33749652	672	*	6.17	7.04	3.62	3.42	4.21e-20	1.32e-17
chr2	106773783	106774388	606	*	6.5	7.32	4.43	2.89	4.28e-20	1.34e-17
chr11	15686882	15687530	649	*	6.23	3.46	7.12	-3.66	5e-20	1.55e-17
chr10	2154065	2154598	534	*	6.46	4.19	7.31	-3.12	5e-20	1.55e-17
chr3	134085666	134086288	623	*	6.8	7.59	4.93	2.66	5.02e-20	1.55e-17
chr1	175023977	175024702	726	*	6.06	6.97	2.99	3.98	5.48e-20	1.69e-17
chr8	136385049	136385592	544	*	6.29	7.14	3.95	3.19	6.87e-20	2.11e-17
chr6	19472283	19472818	536	*	6.37	4.01	7.22	-3.21	7.3e-20	2.23e-17
chr8	98364919	98365429	511	*	5.95	6.88	2.68	4.2	8.05e-20	2.45e-17
chr7	104363424	104363922	499	*	5.99	6.95	1.96	4.99	8.57e-20	2.6e-17
chrX	153824535	153825189	655	*	6.19	3.33	7.08	-3.76	9.2e-20	2.78e-17
chr2	138944741	138945224	484	*	6.24	7.1	3.8	3.3	9.68e-20	2.91e-17
chr18	73925830	73926380	551	*	5.95	6.89	2.23	4.66	9.83e-20	2.95e-17
chr20	36738197	36738909	713	*	6.18	3.37	7.07	-3.7	1.08e-19	3.24e-17
chr3	21871891	21872557	667	*	6.5	7.3	4.51	2.8	1.09e-19	3.25e-17
chr2	192569875	192570239	365	*	5.95	6.9	2.17	4.73	1.13e-19	3.35e-17
chr1	186714907	186715395	489	*	5.92	6.85	2.47	4.38	1.27e-19	3.76e-17
chr5	107436781	107437244	464	*	5.95	6.9	1.97	4.93	1.32e-19	3.88e-17
chr1	182083316	182083768	453	*	6.35	7.19	4.1	3.09	1.35e-19	3.95e-17
chr1	231778759	231779386	628	*	6.54	7.34	4.6	2.74	1.36e-19	3.96e-17
chr11	124808070	124808620	551	*	5.95	6.87	2.75	4.12	1.46e-19	4.25e-17
chr4	124753366	124754156	791	*	6.45	4.11	7.3	-3.19	1.54e-19	4.47e-17
chr12	68891440	68891948	509	*	6.51	4.44	7.33	-2.89	1.67e-19	4.82e-17
chr20	1808569	1809093	525	*	6.88	7.62	5.26	2.37	1.74e-19	5e-17
chr13	80511880	80512525	646	*	6.81	7.56	5.14	2.43	1.79e-19	5.13e-17
chr1	165509203	165509700	498	*	5.96	6.92	1.87	5.04	1.85e-19	5.28e-17
chr5	151073392	151074021	630	*	7.6	8.24	6.4	1.84	1.98e-19	5.63e-17
chr7	46013566	46014187	622	*	7.31	8.01	5.91	2.09	2.01e-19	5.69e-17
chrX	133738653	133739443	791	*	7.33	8.03	5.93	2.1	2.07e-19	5.87e-17
chr14	93502757	93503590	834	*	6.57	7.37	4.56	2.81	2.12e-19	5.97e-17
chrX	4556084	4556635	552	*	5.97	6.88	2.91	3.96	2.19e-19	6.15e-17
chr10	100112802	100113430	629	*	5.98	6.94	1.68	5.26	2.37e-19	6.63e-17
chr17	9952160	9952778	619	*	6.05	6.95	3.13	3.82	2.4e-19	6.69e-17
chrX	137927978	137928593	616	*	5.93	6.85	2.77	4.08	2.53e-19	7.02e-17
chr13	87776239	87776733	495	*	6.95	5.22	7.71	-2.49	2.73e-19	7.57e-17
chr10	100006601	100007254	654	*	6.44	7.26	4.37	2.89	2.83e-19	7.82e-17
chr2	175643078	175643720	643	*	6.23	3.61	7.11	-3.5	2.92e-19	8.04e-17
chr20	45324488	45324985	498	*	6.04	6.93	3.27	3.66	3.03e-19	8.31e-17
chr1	160094401	160094976	576	*	6.2	3.58	7.08	-3.5	3.27e-19	8.92e-17
chr1	115721958	115722536	579	*	6.36	3.95	7.22	-3.27	3.3e-19	8.99e-17
chr15	80270711	80271312	602	*	6.56	7.37	4.53	2.84	3.42e-19	9.28e-17
chr7	98955607	98956260	654	*	6.48	7.28	4.51	2.77	3.44e-19	9.29e-17
chr2	227734045	227734618	574	*	6.63	7.41	4.79	2.62	3.49e-19	9.41e-17
chr8	61328668	61329246	579	*	6.25	7.1	3.97	3.13	3.61e-19	9.71e-17
chr9	7676690	7677221	532	*	5.96	6.86	3.01	3.86	3.78e-19	1.01e-16
chr1	244608967	244609453	487	*	6.19	7.05	3.8	3.25	3.78e-19	1.01e-16
chr1	60123719	60124373	655	*	6.07	6.95	3.44	3.51	4.07e-19	1.08e-16
chr9	90057299	90057838	540	*	5.96	6.87	2.99	3.88	4.22e-19	1.12e-16
chr2	165735047	165735649	603	*	6.1	6.97	3.52	3.45	4.23e-19	1.12e-16
chr20	18233156	18234111	956	*	6.39	4.1	7.23	-3.13	4.36e-19	1.15e-16
chr1	241948460	241948896	437	*	5.98	6.88	3.13	3.75	4.46e-19	1.17e-16
chr7	20198879	20199454	576	*	6.1	7.07	1.26	5.81	4.57e-19	1.2e-16
chr5	136899144	136900127	984	*	6.4	4.2	7.23	-3.03	4.65e-19	1.21e-16
chr15	81342182	81342654	473	*	6.23	7.08	3.95	3.12	5.03e-19	1.31e-16
chr8	61863478	61863929	452	*	6.23	3.71	7.1	-3.38	5.17e-19	1.34e-16
chr2	121297967	121298458	492	*	6.2	3.58	7.08	-3.49	5.25e-19	1.35e-16
chr1	185759378	185759986	609	*	6.3	7.13	4.09	3.04	5.52e-19	1.42e-16
chr4	134077285	134077728	444	*	6.73	7.49	4.98	2.51	5.68e-19	1.46e-16
chr8	84044139	84044865	727	*	6.06	2.86	6.98	-4.12	6.55e-19	1.68e-16
chr2	223598583	223599258	676	*	7.46	8.14	6.14	2.01	6.88e-19	1.75e-16
chr16	80074994	80075571	578	*	5.97	6.87	3.08	3.79	7.69e-19	1.95e-16
chr6	154444182	154445068	887	*	5.98	6.95	1.49	5.45	7.78e-19	1.97e-16
chr11	125084506	125085190	685	*	5.89	6.82	2.3	4.53	8.57e-19	2.16e-16
chr13	72333696	72334359	664	*	6.12	7	3.57	3.42	9e-19	2.26e-16
chr7	136981299	136981689	391	*	5.89	6.81	2.65	4.16	9.07e-19	2.27e-16
chr20	47363586	47364374	789	*	7.45	8.11	6.18	1.93	9.08e-19	2.27e-16
chr7	100760510	100761091	582	*	6.14	3.35	7.03	-3.68	9.94e-19	2.48e-16
chr8	139507053	139507541	489	*	5.85	6.78	2.36	4.42	1.01e-18	2.5e-16
chr15	96563400	96563763	364	*	5.97	6.94	1.47	5.46	1.02e-18	2.53e-16
chr1	33793371	33793929	559	*	6.13	3.43	7.01	-3.58	1.04e-18	2.56e-16
chr2	36608083	36608691	609	*	6.12	3.36	7.01	-3.65	1.04e-18	2.57e-16
chr8	62735890	62736523	634	*	5.85	6.78	2.38	4.4	1.05e-18	2.57e-16
chr6	164571998	164572911	914	*	6.56	7.35	4.72	2.62	1.14e-18	2.79e-16
chr1	178499147	178499546	400	*	6.06	2.53	7	-4.46	1.18e-18	2.88e-16
chr8	134516186	134516920	735	*	5.88	6.8	2.78	4.02	1.24e-18	3.02e-16
chr7	121244561	121245542	982	*	7.09	7.79	5.67	2.13	1.26e-18	3.06e-16
chr7	48284283	48284969	687	*	7.7	8.33	6.58	1.75	1.37e-18	3.3e-16
chr5	35694468	35695110	643	*	5.9	6.85	2.04	4.81	1.37e-18	3.31e-16
chr20	57404547	57405089	543	*	6.47	7.26	4.54	2.73	1.38e-18	3.32e-16
chr2	134147617	134148092	476	*	6.92	7.68	5.21	2.47	1.41e-18	3.39e-16
chr5	14433245	14433732	488	*	6.18	7.03	3.88	3.15	1.48e-18	3.53e-16
chr6	52368649	52369569	921	*	7.17	5.7	7.88	-2.18	1.6e-18	3.8e-16
chr5	5318431	5318891	461	*	5.86	6.78	2.69	4.09	1.63e-18	3.86e-16
chr10	99602958	99603473	516	*	6.01	6.91	3.24	3.67	1.64e-18	3.88e-16
chr20	47326235	47326728	494	*	6.02	6.91	3.31	3.6	1.67e-18	3.93e-16
chr5	8766568	8767007	440	*	5.9	6.81	2.91	3.9	1.69e-18	3.97e-16
chr8	134686570	134687543	974	*	7.23	7.91	5.9	2.01	1.77e-18	4.16e-16
chr5	143256553	143257279	727	*	6.11	6.96	3.72	3.24	1.83e-18	4.28e-16
chr1	3357848	3358428	581	*	6.02	6.99	1.24	5.75	1.86e-18	4.34e-16
chr7	33828203	33828843	641	*	5.95	6.92	1.43	5.48	1.89e-18	4.4e-16
chr6	77343087	77343551	465	*	6.18	7.17	0.99	6.18	1.94e-18	4.49e-16
chr6	39545200	39545914	715	*	5.83	6.76	2.36	4.4	2.17e-18	5.01e-16
chr15	94569626	94570442	817	*	7.93	8.53	6.91	1.62	2.18e-18	5.01e-16
chr11	131952400	131952887	488	*	5.84	6.8	1.86	4.94	2.24e-18	5.14e-16
chr4	180406915	180407448	534	*	6.09	6.96	3.64	3.31	2.34e-18	5.36e-16
chr1	59058205	59058619	415	*	6.08	3.22	6.97	-3.75	2.53e-18	5.78e-16
chr14	78305026	78305616	591	*	6	6.96	1.49	5.47	2.6e-18	5.93e-16
chr20	37525846	37526326	481	*	5.84	6.79	1.82	4.97	2.62e-18	5.94e-16
chrX	106999716	107000499	784	*	5.88	6.79	2.83	3.96	2.76e-18	6.26e-16
chr2	20799743	20800331	589	*	7.01	7.76	5.38	2.38	2.81e-18	6.35e-16
chr2	211202613	211203128	516	*	6.03	7.01	1.31	5.7	2.91e-18	6.55e-16
chr10	124091003	124091579	577	*	6.62	7.4	4.81	2.58	2.96e-18	6.65e-16
chr6	117488769	117489661	893	*	6.14	3.41	7.02	-3.62	3.29e-18	7.36e-16
chr16	59648319	59649033	715	*	5.89	6.81	2.77	4.04	3.29e-18	7.36e-16
chr2	233250311	233250840	530	*	5.99	2.9	6.9	-4	3.43e-18	7.64e-16
chr9	118846423	118847141	719	*	5.8	6.74	2.13	4.61	3.47e-18	7.7e-16
chr1	24592839	24593440	602	*	6	2.89	6.91	-4.02	3.49e-18	7.72e-16
chr11	122047880	122048322	443	*	5.99	6.86	3.38	3.48	3.5e-18	7.72e-16
chr1	74822171	74822779	609	*	5.81	6.74	2.35	4.39	3.81e-18	8.39e-16
chr10	128330246	128330834	589	*	5.96	6.85	3.14	3.71	4.12e-18	9.05e-16
chr1	57657905	57658326	422	*	5.83	6.75	2.57	4.18	4.25e-18	9.32e-16
chr7	30228417	30229145	729	*	5.8	6.74	2.25	4.49	4.27e-18	9.33e-16
chr5	173586413	173587096	684	*	6.28	7.11	4.15	2.96	4.47e-18	9.74e-16
chr3	151022821	151023494	674	*	6.31	3.99	7.15	-3.17	4.61e-18	1e-15
chr11	60640436	60640973	538	*	6.51	4.45	7.32	-2.87	5.08e-18	1.1e-15
chr2	238409328	238410004	677	*	6.92	5.34	7.65	-2.31	5.34e-18	1.15e-15
chr5	169303385	169303946	562	*	6.37	7.17	4.38	2.79	5.52e-18	1.19e-15
chr5	133460281	133461510	1230	*	6.76	5.05	7.52	-2.47	6.12e-18	1.32e-15
chr5	110681397	110681993	597	*	6.87	7.62	5.19	2.43	6.2e-18	1.33e-15
chr20	49982591	49983429	839	*	7.34	6.06	8.01	-1.94	6.35e-18	1.36e-15
chr13	82354043	82354486	444	*	5.78	6.72	2.27	4.44	6.5e-18	1.39e-15
chr2	86223601	86224123	523	*	6.02	6.88	3.52	3.36	6.85e-18	1.46e-15
chr9	117670349	117670846	498	*	6.06	3.36	6.95	-3.59	7.04e-18	1.49e-15
chr5	7976526	7977182	657	*	6.1	7.08	0.96	6.12	7.09e-18	1.5e-15
chr20	18383886	18384322	437	*	5.89	6.78	3.07	3.71	7.15e-18	1.51e-15
chr8	89012882	89013662	781	*	6.28	7.11	4.08	3.03	7.16e-18	1.51e-15
chr13	53353125	53353708	584	*	6.83	7.61	5	2.6	7.32e-18	1.54e-15
chr8	22036230	22036812	583	*	6.07	3.11	6.97	-3.86	7.54e-18	1.58e-15
chr7	121472011	121472795	785	*	7.02	7.72	5.61	2.11	7.81e-18	1.63e-15
chr2	134010272	134010769	498	*	5.85	6.75	2.94	3.82	7.98e-18	1.66e-15
chr7	51157994	51158594	601	*	6.51	7.29	4.69	2.6	8.12e-18	1.69e-15
chrX	67480659	67481411	753	*	6.36	7.17	4.31	2.86	9.31e-18	1.93e-15
chr2	147907220	147907963	744	*	5.98	3	6.88	-3.89	9.41e-18	1.95e-15
chr13	20993802	20994502	701	*	6.71	5	7.47	-2.48	1.03e-17	2.11e-15
chr8	12953611	12954363	753	*	6.6	7.38	4.8	2.58	1.04e-17	2.13e-15
chr9	118112976	118113717	742	*	5.84	6.75	2.86	3.88	1.08e-17	2.21e-15
chr1	159026106	159026554	449	*	5.9	6.78	3.15	3.63	1.12e-17	2.3e-15
chr5	98652723	98653243	521	*	5.91	6.8	3.14	3.67	1.17e-17	2.39e-15
chr17	54776536	54777253	718	*	6.36	4.26	7.19	-2.92	1.28e-17	2.6e-15
chr3	4863036	4863461	426	*	5.82	6.78	1.71	5.06	1.32e-17	2.68e-15
chr5	112502577	112503069	493	*	6.16	3.77	7.02	-3.25	1.33e-17	2.69e-15
chr10	17028179	17028833	655	*	7.11	7.8	5.74	2.06	1.38e-17	2.79e-15
chr1	229080580	229081105	526	*	6.77	7.51	5.15	2.36	1.44e-17	2.9e-15
chr11	78029661	78030221	561	*	6.47	7.26	4.64	2.62	1.55e-17	3.11e-15
chr4	169555453	169555900	448	*	6.25	3.99	7.09	-3.09	1.57e-17	3.15e-15
chr9	123736992	123737596	605	*	5.81	6.72	2.76	3.96	1.63e-17	3.26e-15
chr11	26775126	26775696	571	*	5.74	6.68	2	4.69	1.7e-17	3.39e-15
chr21	41086016	41086632	617	*	5.98	6.85	3.41	3.44	1.7e-17	3.39e-15
chr7	96936881	96937286	406	*	5.83	6.73	2.91	3.82	1.79e-17	3.55e-15
chr7	121337709	121338368	660	*	5.82	6.72	2.86	3.86	1.93e-17	3.83e-15
chr6	75440849	75441293	445	*	6.25	7.07	4.11	2.96	1.97e-17	3.89e-15
chr1	247218322	247218766	445	*	5.8	6.72	2.49	4.23	2.04e-17	4.01e-15
chr11	130453765	130454164	400	*	6.07	6.91	3.77	3.14	2.04e-17	4.01e-15
chr8	88735326	88735967	642	*	6.05	6.92	3.44	3.49	2.11e-17	4.13e-15
chr1	33471023	33471658	636	*	5.84	6.75	2.86	3.88	2.27e-17	4.44e-15
chr8	52908481	52908877	397	*	5.76	6.7	2.29	4.41	2.31e-17	4.5e-15
chr8	139528182	139528567	386	*	5.77	6.68	2.66	4.02	2.36e-17	4.59e-15
chr13	106046714	106047737	1024	*	6.27	7.08	4.27	2.81	2.53e-17	4.9e-15
chr15	89740759	89741313	555	*	6.1	6.95	3.78	3.17	2.59e-17	5e-15
chr8	85968090	85968584	495	*	6.08	6.92	3.81	3.11	2.7e-17	5.21e-15
chr1	234353737	234354191	455	*	5.87	6.76	3.12	3.64	2.74e-17	5.28e-15
chr7	155462625	155463285	661	*	6.11	6.95	3.85	3.09	2.94e-17	5.66e-15
chr8	12678712	12679168	457	*	5.78	6.74	1.64	5.1	3.04e-17	5.83e-15
chr1	186723700	186724255	556	*	6.47	7.25	4.67	2.58	3.35e-17	6.41e-15
chr12	13543237	13543803	567	*	6.51	4.64	7.3	-2.66	3.38e-17	6.45e-15
chr5	53997039	53997452	414	*	5.97	3.24	6.86	-3.62	3.51e-17	6.66e-15
chr15	93845395	93846041	647	*	5.77	6.73	1.86	4.87	3.51e-17	6.66e-15
chr3	88087643	88088136	494	*	5.98	6.85	3.51	3.34	4.06e-17	7.69e-15
chr22	35985166	35985802	637	*	5.98	3.16	6.87	-3.71	4.09e-17	7.73e-15
chr3	197121512	197122101	590	*	5.93	3.09	6.82	-3.73	4.32e-17	8.15e-15
chr1	152140315	152140734	420	*	5.87	2.08	6.82	-4.74	4.37e-17	8.21e-15
chr7	72003822	72004286	465	*	6.19	7.01	4.1	2.91	4.49e-17	8.42e-15
chr2	6796754	6797235	482	*	5.74	6.68	2.27	4.4	4.54e-17	8.51e-15
chr2	184763157	184763726	570	*	6.07	6.91	3.79	3.12	4.56e-17	8.52e-15
chr14	78455806	78456274	469	*	6.12	6.95	3.92	3.03	4.58e-17	8.54e-15
chr18	51068169	51068684	516	*	5.77	6.67	2.84	3.83	4.6e-17	8.56e-15
chr5	119940571	119940907	337	*	5.93	3.08	6.83	-3.74	4.72e-17	8.75e-15
chr8	9342457	9342878	422	*	5.71	6.64	2.26	4.38	4.81e-17	8.91e-15
chr15	89312665	89313255	591	*	5.92	6.79	3.39	3.4	5.04e-17	9.3e-15
chrX	110256927	110257496	570	*	5.7	6.63	2.36	4.27	5.06e-17	9.32e-15
chr1	56046301	56047035	735	*	7.3	7.95	6.07	1.88	5.18e-17	9.53e-15
chr20	52421901	52422753	853	*	6.65	7.4	5.02	2.38	5.59e-17	1.02e-14
chr15	99707744	99708296	553	*	6.16	6.98	4.06	2.92	5.6e-17	1.02e-14
chr12	86511831	86512392	562	*	6.14	7.13	0.64	6.49	5.82e-17	1.06e-14
chr2	195959125	195959578	454	*	5.98	6.84	3.53	3.31	5.86e-17	1.07e-14
chr1	59050124	59050581	458	*	6.49	4.57	7.29	-2.72	5.94e-17	1.08e-14
chr1	71572410	71573008	599	*	5.91	6.79	3.3	3.5	5.99e-17	1.09e-14
chr5	5344236	5344742	507	*	5.82	6.71	2.98	3.74	6.1e-17	1.1e-14
chr6	39160956	39161599	644	*	5.93	6.91	0.99	5.92	6.74e-17	1.22e-14
chr7	115858086	115858595	510	*	6.2	4	7.04	-3.04	7.21e-17	1.3e-14
chr11	75511705	75512191	487	*	5.79	6.69	2.99	3.7	7.29e-17	1.31e-14
chr5	102747468	102747821	354	*	5.71	6.63	2.35	4.28	7.62e-17	1.37e-14
chr11	19463629	19464178	550	*	6.03	3.57	6.9	-3.33	7.64e-17	1.37e-14
chr2	24454261	24454855	595	*	6.63	7.38	4.98	2.4	7.77e-17	1.39e-14
chr10	48332110	48332532	423	*	6.1	3.71	6.95	-3.25	7.92e-17	1.41e-14
chr18	64396978	64397453	476	*	5.88	6.77	3.16	3.61	7.98e-17	1.42e-14
chr12	132106370	132107046	677	*	5.78	6.68	2.86	3.82	8.26e-17	1.46e-14
chr4	182123311	182123880	570	*	5.8	6.69	2.99	3.7	8.29e-17	1.47e-14
chr7	28993156	28993782	627	*	6.81	7.55	5.24	2.3	8.37e-17	1.48e-14
chr10	111837217	111837780	564	*	5.69	6.64	1.86	4.78	8.52e-17	1.5e-14
chr2	168508164	168508751	588	*	5.73	6.65	2.59	4.06	8.61e-17	1.51e-14
chr17	71345247	71345714	468	*	6.24	7.07	4.02	3.05	8.69e-17	1.52e-14
chr16	82180453	82180921	469	*	5.88	6.77	3.08	3.69	8.85e-17	1.55e-14
chr8	135766072	135766583	512	*	6.25	7.06	4.28	2.77	9.26e-17	1.61e-14
chr20	24653296	24653952	657	*	6.11	3.7	6.97	-3.26	9.27e-17	1.61e-14
chr2	47261233	47261923	691	*	7.12	5.8	7.8	-2	9.28e-17	1.61e-14
chr1	222168134	222168742	609	*	6.13	6.96	3.97	2.99	9.44e-17	1.64e-14
chr1	181081618	181081985	368	*	6.29	4.24	7.1	-2.86	9.63e-17	1.67e-14
chr2	230319671	230320457	787	*	6.26	4.14	7.08	-2.94	9.65e-17	1.67e-14
chr10	47057787	47058581	795	*	6.8	5.25	7.53	-2.29	1e-16	1.72e-14
chr20	52883884	52884523	640	*	7.52	8.14	6.41	1.73	1.05e-16	1.81e-14
chr4	170055081	170055475	395	*	5.81	6.7	3.08	3.62	1.07e-16	1.83e-14
chr6	168408070	168408682	613	*	6.11	3.82	6.95	-3.13	1.11e-16	1.91e-14
chr7	16308477	16308985	509	*	5.91	1.79	6.86	-5.08	1.25e-16	2.13e-14
chr7	20559231	20559716	486	*	5.73	6.63	2.84	3.79	1.44e-16	2.45e-14
chr12	115870950	115871548	599	*	6.23	7.03	4.25	2.78	1.46e-16	2.49e-14
chr1	87691990	87692530	541	*	6.54	4.77	7.32	-2.55	1.47e-16	2.49e-14
chr2	239125168	239125734	567	*	5.66	6.6	2.03	4.57	1.48e-16	2.5e-14
chr1	68313081	68313567	487	*	6.17	6.99	4.07	2.92	1.55e-16	2.62e-14
chr18	55731682	55732215	534	*	5.86	6.73	3.26	3.47	1.58e-16	2.65e-14
chr9	715891	716495	605	*	6.12	6.94	4.01	2.94	1.58e-16	2.65e-14
chr2	35409511	35409870	360	*	5.88	6.85	0.99	5.87	1.58e-16	2.65e-14
chr9	106995037	106995615	579	*	5.71	6.67	1.62	5.04	1.72e-16	2.89e-14
chr2	18158134	18159011	878	*	6.28	4.27	7.09	-2.82	1.8e-16	3e-14
chr3	120569223	120570022	800	*	6.39	7.18	4.49	2.69	1.84e-16	3.07e-14
chr1	246244213	246244861	649	*	5.74	6.64	2.82	3.82	1.89e-16	3.15e-14
chr5	9046775	9047474	700	*	6.17	3.95	7.01	-3.06	1.91e-16	3.18e-14
chr1	177871326	177871725	400	*	5.78	6.75	1.31	5.44	1.98e-16	3.28e-14
chr4	71757894	71758411	518	*	6.14	6.98	3.87	3.11	2.02e-16	3.35e-14
chr5	168187682	168188113	432	*	5.65	6.57	2.37	4.2	2.08e-16	3.43e-14
chr7	56075577	56076021	445	*	6.05	6.89	3.86	3.03	2.09e-16	3.44e-14
chr7	80784969	80785595	627	*	6.58	7.33	4.91	2.42	2.1e-16	3.45e-14
chr7	141763223	141763738	516	*	5.84	6.73	3.03	3.69	2.2e-16	3.61e-14
chr1	224767075	224767776	702	*	6.63	7.37	5.03	2.34	2.23e-16	3.64e-14
chr1	183373581	183374086	506	*	5.75	6.72	1.21	5.51	2.43e-16	3.97e-14
chr11	131912092	131912629	538	*	5.65	6.57	2.49	4.08	2.47e-16	4.02e-14
chr2	182106077	182106523	447	*	5.63	6.56	2.13	4.43	2.5e-16	4.07e-14
chr10	112499460	112500146	687	*	6.74	7.47	5.2	2.27	2.51e-16	4.07e-14
chr8	21414621	21415348	728	*	5.76	6.72	1.31	5.41	2.51e-16	4.07e-14
chr4	69923332	69923930	599	*	6.63	7.42	4.76	2.66	2.52e-16	4.07e-14
chr15	35732384	35732998	615	*	5.65	6.58	2.23	4.35	2.59e-16	4.19e-14
chr7	24781381	24781921	541	*	5.91	3.25	6.79	-3.55	2.6e-16	4.19e-14
chr7	121120108	121120516	409	*	6.57	7.32	4.93	2.39	2.62e-16	4.22e-14
chr8	54777499	54777956	458	*	5.64	6.58	2	4.58	2.85e-16	4.58e-14
chr17	59389561	59390289	729	*	5.94	6.79	3.52	3.28	2.92e-16	4.66e-14
chr12	15137036	15137410	375	*	5.66	6.61	1.79	4.81	2.92e-16	4.66e-14
chr2	224969202	224969849	648	*	6.79	7.51	5.3	2.21	2.94e-16	4.69e-14
chr4	90630007	90630646	640	*	5.94	6.79	3.55	3.24	2.95e-16	4.7e-14
chr16	82645843	82646337	495	*	5.91	6.77	3.53	3.23	2.99e-16	4.75e-14
chr9	100083718	100084352	635	*	5.69	6.65	1.52	5.14	2.99e-16	4.75e-14
chr1	187414201	187414638	438	*	6.07	6.9	3.9	3	3.03e-16	4.79e-14
chr2	20784045	20784682	638	*	7.15	5.86	7.82	-1.96	3.12e-16	4.93e-14
chr5	116439475	116439922	448	*	5.82	6.7	3.18	3.52	3.14e-16	4.95e-14
chr8	105087295	105087780	486	*	5.63	6.56	2.16	4.41	3.16e-16	4.96e-14
chr17	54444722	54445229	508	*	5.64	6.56	2.47	4.08	3.21e-16	5.04e-14
chr3	42773686	42774120	435	*	5.66	6.58	2.49	4.08	3.25e-16	5.09e-14
chr1	165132026	165132636	611	*	6.28	7.08	4.33	2.76	3.33e-16	5.21e-14
chr1	244381508	244381951	444	*	6.72	7.45	5.16	2.29	3.35e-16	5.24e-14
chr2	23586623	23587194	572	*	6.43	7.2	4.64	2.56	3.38e-16	5.26e-14
chr2	7373157	7373709	553	*	5.83	6.81	0.96	5.85	3.41e-16	5.29e-14
chr14	97221783	97222293	511	*	5.98	6.86	3.39	3.46	3.49e-16	5.41e-14
chr3	8019500	8020316	817	*	7.66	8.28	6.57	1.71	3.49e-16	5.41e-14
chr1	224811463	224811929	467	*	6	3.55	6.86	-3.31	3.59e-16	5.54e-14
chr1	31907162	31907552	391	*	5.76	6.65	2.93	3.72	3.65e-16	5.64e-14
chr5	175080107	175080798	692	*	5.88	6.74	3.44	3.3	3.69e-16	5.69e-14
chr3	14290246	14290963	718	*	5.62	6.56	2.01	4.54	3.77e-16	5.79e-14
chr4	72461282	72461847	566	*	5.65	6.6	1.84	4.76	3.86e-16	5.91e-14
chr1	59197841	59198391	551	*	5.63	6.58	1.7	4.89	3.87e-16	5.92e-14
chr9	89622574	89623047	474	*	5.63	6.57	2.1	4.47	3.91e-16	5.97e-14
chr2	145528322	145529206	885	*	6.16	6.97	4.16	2.81	3.99e-16	6.08e-14
chr7	50732085	50732624	540	*	6.98	5.62	7.67	-2.05	4.11e-16	6.26e-14
chr5	9690835	9691470	636	*	6	6.98	0.68	6.3	4.15e-16	6.3e-14
chr20	62836957	62837515	559	*	5.72	6.64	2.51	4.13	4.18e-16	6.34e-14
chr1	48416671	48417165	495	*	5.6	6.53	2.13	4.4	4.57e-16	6.92e-14
chr20	1871094	1871501	408	*	5.63	6.56	2.09	4.47	4.78e-16	7.21e-14
chr7	126527589	126528397	809	*	6.69	7.41	5.18	2.23	5.1e-16	7.69e-14
chr7	3234208	3234853	646	*	6.22	4.16	7.04	-2.88	5.21e-16	7.83e-14
chr9	101717512	101718062	551	*	5.99	6.97	0.64	6.33	5.27e-16	7.91e-14
chr4	139531006	139531756	751	*	6.57	7.31	4.95	2.37	5.44e-16	8.16e-14
chr18	45529242	45529762	521	*	6.02	3.53	6.88	-3.35	5.53e-16	8.28e-14
chr10	58928395	58929093	699	*	5.98	6.82	3.77	3.05	5.63e-16	8.41e-14
chr11	88901490	88901986	497	*	5.62	6.54	2.39	4.14	5.65e-16	8.43e-14
chr2	58498991	58499368	378	*	5.64	6.59	1.68	4.92	5.68e-16	8.46e-14
chr15	81546839	81547391	553	*	5.66	6.56	2.76	3.8	5.89e-16	8.75e-14
chr20	30075859	30076279	421	*	6.03	6.88	3.62	3.26	6.18e-16	9.16e-14
chr18	77236711	77237540	830	*	7.2	7.86	5.95	1.91	6.19e-16	9.16e-14
chr1	227566561	227567441	881	*	6.45	7.2	4.77	2.44	6.28e-16	9.28e-14
chr7	31551677	31552117	441	*	5.59	6.53	1.84	4.69	6.32e-16	9.31e-14
chr2	175650843	175651467	625	*	5.66	6.56	2.75	3.81	6.39e-16	9.41e-14
chr2	51228018	51228481	464	*	5.97	6.82	3.56	3.26	6.43e-16	9.44e-14
chr8	98297368	98297844	477	*	5.72	6.69	1.29	5.4	6.45e-16	9.46e-14
chr11	19677721	19678191	471	*	6.01	6.85	3.8	3.05	6.49e-16	9.49e-14
chr3	161075224	161075947	724	*	5.6	6.55	1.66	4.89	6.55e-16	9.57e-14
chr10	43039064	43039914	851	*	5.8	6.77	0.96	5.82	6.96e-16	1.01e-13
chr3	69978050	69978589	540	*	5.61	6.55	1.97	4.58	6.96e-16	1.01e-13
chr20	42607009	42607537	529	*	5.72	6.62	2.85	3.77	7.27e-16	1.06e-13
chr6	71909299	71909815	517	*	5.62	6.53	2.57	3.96	7.44e-16	1.08e-13
chr20	49039732	49040063	332	*	5.85	3.18	6.74	-3.56	7.45e-16	1.08e-13
chr5	108763199	108763695	497	*	6.27	7.06	4.36	2.7	7.54e-16	1.09e-13
chr5	168601922	168602372	451	*	5.98	6.82	3.75	3.07	7.55e-16	1.09e-13
chr11	4066101	4066662	562	*	6.85	7.58	5.27	2.31	7.83e-16	1.13e-13
chr6	122019710	122020131	422	*	5.7	6.59	2.91	3.68	8.13e-16	1.17e-13
chr7	47661102	47661816	715	*	5.62	6.53	2.59	3.94	8.72e-16	1.25e-13
chr15	28060367	28060914	548	*	5.62	6.58	1.45	5.13	8.87e-16	1.27e-13
chr9	98878578	98879330	753	*	5.91	6.75	3.59	3.16	9.04e-16	1.29e-13
chr20	21033550	21034146	597	*	6.14	6.97	3.95	3.02	9.13e-16	1.3e-13
chr15	96386472	96387191	720	*	6.63	7.37	5.06	2.31	9.2e-16	1.31e-13
chr11	61829226	61829847	622	*	5.81	6.67	3.33	3.34	9.21e-16	1.31e-13
chr6	39137118	39138097	980	*	5.6	6.55	1.81	4.74	9.34e-16	1.32e-13
chr2	118889352	118889755	404	*	5.6	6.52	2.49	4.02	9.56e-16	1.35e-13
chr8	98363708	98364062	355	*	5.59	6.52	2.26	4.26	9.61e-16	1.36e-13
chr7	10774863	10775361	499	*	5.94	6.92	0.64	6.28	9.66e-16	1.36e-13
chr15	88782139	88782638	500	*	5.99	6.83	3.76	3.06	1.01e-15	1.43e-13
chr2	227063550	227064092	543	*	6.43	7.21	4.66	2.54	1.02e-15	1.43e-13
chr17	54435878	54436468	591	*	7.1	7.75	5.86	1.89	1.04e-15	1.46e-13
chr2	36983491	36983973	483	*	5.86	6.72	3.44	3.28	1.04e-15	1.46e-13
chr8	62117805	62118272	468	*	5.75	6.72	0.99	5.74	1.1e-15	1.54e-13
chr15	93144128	93144647	520	*	5.64	6.59	1.66	4.93	1.1e-15	1.54e-13
chr15	84432959	84433525	567	*	5.68	6.57	2.91	3.65	1.15e-15	1.6e-13
chr1	59130450	59131037	588	*	6.3	7.07	4.51	2.56	1.16e-15	1.62e-13
chr1	182270794	182271353	560	*	6.47	7.23	4.79	2.44	1.17e-15	1.62e-13
chr8	49775455	49776367	913	*	6.18	7.01	4.06	2.94	1.19e-15	1.65e-13
chr8	138334201	138334945	745	*	5.95	6.82	3.34	3.48	1.19e-15	1.65e-13
chr2	240077136	240077590	455	*	5.56	6.5	1.97	4.53	1.22e-15	1.69e-13
chr1	229670850	229671405	556	*	5.57	6.51	1.99	4.52	1.23e-15	1.7e-13
chr1	151956906	151957324	419	*	5.6	6.52	2.26	4.26	1.23e-15	1.7e-13
chr2	189198446	189198861	416	*	6.13	6.94	4.17	2.77	1.26e-15	1.73e-13
chr8	64878923	64879479	557	*	5.64	6.54	2.7	3.85	1.38e-15	1.89e-13
chr17	49925693	49926267	575	*	6.61	7.35	5.01	2.34	1.38e-15	1.89e-13
chr20	17823798	17824510	713	*	7.39	6.2	8.03	-1.82	1.4e-15	1.91e-13
chr6	91168849	91169409	561	*	5.59	6.5	2.48	4.02	1.4e-15	1.92e-13
chr7	40943062	40943633	572	*	5.71	6.59	2.99	3.61	1.42e-15	1.93e-13
chr1	210612242	210612919	678	*	6.62	4.97	7.37	-2.4	1.45e-15	1.97e-13
chr8	75988414	75989142	729	*	6.21	7.02	4.24	2.78	1.49e-15	2.03e-13
chr7	153221131	153221735	605	*	6.69	7.41	5.19	2.22	1.53e-15	2.08e-13
chr11	132842357	132842940	584	*	5.87	6.74	3.35	3.39	1.57e-15	2.12e-13
chr4	188842996	188843787	792	*	5.69	6.58	2.9	3.68	1.59e-15	2.15e-13
chr5	102957419	102957967	549	*	5.55	6.48	2.14	4.33	1.6e-15	2.15e-13
chr1	224825215	224825621	407	*	5.95	3.53	6.81	-3.28	1.64e-15	2.21e-13
chr14	96765494	96766169	676	*	5.75	6.72	1.04	5.68	1.64e-15	2.21e-13
chrX	106175226	106176086	861	*	6.11	6.92	4.13	2.79	1.76e-15	2.36e-13
chr2	238298546	238299323	778	*	5.84	6.69	3.44	3.25	1.8e-15	2.41e-13
chr1	182925206	182925740	535	*	5.72	1.94	6.66	-4.72	1.8e-15	2.41e-13
chr11	128402207	128402928	722	*	5.7	6.59	2.91	3.68	1.82e-15	2.43e-13
chr7	47851649	47852255	607	*	5.57	6.52	1.7	4.82	1.82e-15	2.43e-13
chr8	67035972	67036760	789	*	7.32	6.13	7.96	-1.83	1.85e-15	2.46e-13
chr9	706650	707254	605	*	6.63	7.35	5.13	2.22	1.88e-15	2.5e-13
chr2	191377296	191377772	477	*	5.9	6.74	3.64	3.1	1.89e-15	2.51e-13
chr7	33799695	33800188	494	*	5.61	6.52	2.52	4.01	1.99e-15	2.64e-13
chr4	140705007	140705686	680	*	6.41	7.16	4.74	2.42	2.05e-15	2.71e-13
chr7	151396173	151396644	472	*	6.19	3.99	7.03	-3.04	2.05e-15	2.71e-13
chrX	121249400	121249849	450	*	5.57	6.48	2.49	3.99	2.16e-15	2.85e-13
chr1	111796488	111796929	442	*	5.66	6.55	2.93	3.62	2.17e-15	2.86e-13
chr15	96816836	96817349	514	*	6.49	4.78	7.25	-2.47	2.2e-15	2.9e-13
chr2	8571703	8572361	659	*	5.6	6.51	2.67	3.84	2.22e-15	2.92e-13
chr8	88187610	88188310	701	*	5.62	6.55	2.27	4.28	2.24e-15	2.93e-13
chr13	95908378	95908759	382	*	5.72	2.52	6.64	-4.12	2.24e-15	2.93e-13
chr12	118432282	118432816	535	*	5.57	6.5	2.04	4.46	2.29e-15	2.98e-13
chr2	227537981	227538460	480	*	5.94	3.48	6.8	-3.32	2.33e-15	3.04e-13
chr1	202558135	202558755	621	*	5.97	3.61	6.82	-3.21	2.37e-15	3.09e-13
chr17	79068571	79069111	541	*	6.97	5.59	7.66	-2.07	2.51e-15	3.26e-13
chr6	125661886	125662601	716	*	5.53	6.48	1.66	4.82	2.66e-15	3.45e-13
chr3	159877082	159877897	816	*	5.88	6.86	0.64	6.22	2.67e-15	3.46e-13
chr2	118887846	118888456	611	*	6.65	7.36	5.17	2.19	2.67e-15	3.46e-13
chr5	173798573	173799097	525	*	5.68	2.1	6.62	-4.51	2.7e-15	3.48e-13
chr15	89373232	89373684	453	*	5.6	6.56	1.26	5.3	2.79e-15	3.6e-13
chr3	39080577	39081206	630	*	5.59	6.54	1.84	4.7	2.8e-15	3.6e-13
chr5	43580757	43581276	520	*	5.85	6.71	3.45	3.26	2.82e-15	3.62e-13
chr20	60545385	60545812	428	*	5.54	6.47	1.96	4.52	2.83e-15	3.63e-13
chr12	59271008	59271519	512	*	5.77	1.53	6.73	-5.2	2.88e-15	3.69e-13
chr7	7819485	7820038	554	*	5.6	6.5	2.67	3.84	2.96e-15	3.78e-13
chr18	48737754	48738464	711	*	7.5	8.1	6.46	1.64	2.97e-15	3.79e-13
chr7	13781638	13782079	442	*	5.78	3.01	6.67	-3.66	3.09e-15	3.93e-13
chr2	114583891	114584544	654	*	5.69	6.66	1.01	5.64	3.12e-15	3.96e-13
chr11	133209428	133210043	616	*	6.12	6.92	4.14	2.78	3.26e-15	4.14e-13
chr1	236292649	236293030	382	*	5.92	6.75	3.76	2.99	3.28e-15	4.16e-13
chr5	5069950	5070479	530	*	6.7	7.4	5.26	2.15	3.34e-15	4.22e-13
chr10	54527833	54528256	424	*	5.62	6.51	2.77	3.74	3.4e-15	4.3e-13
chr7	36824595	36825540	946	*	6.61	7.34	5.06	2.28	3.44e-15	4.34e-13
chr2	7072732	7073455	724	*	6.35	7.12	4.64	2.48	3.45e-15	4.35e-13
chr9	89813378	89813977	600	*	5.68	6.55	3.07	3.49	3.56e-15	4.47e-13
chr20	42567973	42568618	646	*	6.38	4.57	7.16	-2.59	3.75e-15	4.71e-13
chr1	246322578	246323058	481	*	5.92	6.76	3.65	3.11	4.12e-15	5.17e-13
chr2	218571764	218572332	569	*	6.15	6.94	4.25	2.69	4.14e-15	5.19e-13
chr5	148381592	148382104	513	*	6.87	5.5	7.55	-2.05	4.17e-15	5.21e-13
chr3	27632122	27633069	948	*	5.76	6.62	3.33	3.29	4.29e-15	5.36e-13
chr8	1762122	1762694	573	*	6	6.81	3.93	2.88	4.38e-15	5.46e-13
chr15	81307926	81308551	626	*	5.51	6.45	1.81	4.64	4.39e-15	5.46e-13
chr7	13279967	13280346	380	*	5.69	2.47	6.61	-4.14	4.47e-15	5.55e-13
chr18	56456223	56457026	804	*	6.63	7.35	5.13	2.22	4.48e-15	5.55e-13
chr1	183059510	183060006	497	*	6.13	6.92	4.23	2.69	4.5e-15	5.58e-13
chr17	70652102	70652809	708	*	6.57	7.31	5	2.31	4.57e-15	5.65e-13
chr17	50624309	50624906	598	*	5.5	6.45	1.68	4.78	4.57e-15	5.65e-13
chr1	234417553	234418011	459	*	6.21	6.99	4.36	2.63	4.78e-15	5.89e-13
chr9	72134502	72135168	667	*	5.57	6.48	2.58	3.9	4.96e-15	6.11e-13
chr5	157837985	157838530	546	*	5.91	6.75	3.7	3.05	5.01e-15	6.16e-13
chr15	20851210	20851642	433	*	6.03	6.84	3.97	2.87	5.03e-15	6.17e-13
chr1	186749210	186749692	483	*	5.58	6.54	1.26	5.28	5.13e-15	6.29e-13
chr5	131425764	131426176	413	*	6.61	5.06	7.35	-2.29	5.21e-15	6.37e-13
chr5	38147930	38148674	745	*	6.77	7.48	5.35	2.13	5.21e-15	6.37e-13
chr7	48213426	48213933	508	*	5.87	6.71	3.59	3.12	5.22e-15	6.37e-13
chr14	23083056	23083632	577	*	6.1	4	6.93	-2.93	5.31e-15	6.46e-13
chr1	100100561	100101110	550	*	5.81	6.79	0.68	6.11	5.32e-15	6.47e-13
chr10	126365209	126366030	822	*	5.62	6.52	2.79	3.73	5.41e-15	6.56e-13
chr18	74171633	74172343	711	*	6.92	5.59	7.6	-2.01	5.43e-15	6.58e-13
chr12	102335816	102336355	540	*	5.64	6.53	2.86	3.66	5.51e-15	6.67e-13
chr17	62403787	62404334	548	*	6.15	4.18	6.96	-2.78	5.53e-15	6.68e-13
chr2	143452855	143453452	598	*	6.39	7.17	4.57	2.6	5.56e-15	6.71e-13
chr13	109940478	109940972	495	*	5.64	6.54	2.79	3.75	5.64e-15	6.79e-13
chr11	82968815	82969256	442	*	5.77	3.1	6.65	-3.54	5.66e-15	6.8e-13
chr3	79130391	79130948	558	*	6.13	7.12	0.24	6.88	5.85e-15	7.03e-13
chr7	156739848	156740422	575	*	6.35	7.11	4.61	2.5	5.87e-15	7.04e-13
chr4	154090933	154091390	458	*	5.52	6.43	2.39	4.04	6.07e-15	7.27e-13
chr5	136768044	136768392	349	*	5.51	6.46	1.87	4.58	6.2e-15	7.41e-13
chr1	118344832	118345556	725	*	6.47	7.22	4.86	2.36	6.22e-15	7.42e-13
chr15	29339084	29339561	478	*	5.56	6.48	2.24	4.24	6.4e-15	7.62e-13
chr18	72278943	72279396	454	*	6.01	6.82	3.97	2.85	6.4e-15	7.62e-13
chr1	229158377	229158824	448	*	5.74	6.6	3.31	3.29	6.5e-15	7.73e-13
chr16	12394771	12395248	478	*	6.24	7.02	4.41	2.61	6.56e-15	7.79e-13
chr13	109035970	109036403	434	*	5.57	6.53	1.31	5.22	6.64e-15	7.87e-13
chr2	89034734	89035054	321	*	5.48	6.41	2.12	4.29	6.8e-15	8.05e-13
chr12	78060872	78061566	695	*	6.29	4.43	7.07	-2.65	6.99e-15	8.26e-13
chr7	85293529	85294111	583	*	5.64	6.61	0.96	5.65	7.14e-15	8.42e-13
chr16	64898127	64898754	628	*	6.91	7.59	5.6	1.99	7.21e-15	8.5e-13
chr15	89238277	89238778	502	*	5.61	6.52	2.63	3.89	7.38e-15	8.68e-13
chr2	18285984	18286388	405	*	5.65	6.55	2.75	3.8	7.41e-15	8.71e-13
chr14	80471813	80472350	538	*	5.48	6.41	1.97	4.44	7.6e-15	8.91e-13
chr7	41956014	41956565	552	*	5.75	3.08	6.63	-3.54	7.99e-15	9.36e-13
chr4	147512928	147513617	690	*	5.65	6.53	3.01	3.52	8.04e-15	9.4e-13
chr15	92655308	92655802	495	*	5.82	6.67	3.52	3.15	8.07e-15	9.42e-13
chrX	71681184	71682015	832	*	5.89	6.72	3.71	3.02	8.15e-15	9.5e-13
chr7	134564613	134565332	720	*	5.62	6.5	2.94	3.57	8.17e-15	9.52e-13
chr7	34787940	34788434	495	*	5.9	3.58	6.75	-3.17	8.24e-15	9.58e-13
chr13	54800901	54801399	499	*	5.47	6.42	1.66	4.76	8.26e-15	9.59e-13
chr2	198492575	198493353	779	*	6.31	7.07	4.58	2.49	8.4e-15	9.73e-13
chr13	95036586	95037226	641	*	5.64	6.61	1.04	5.56	8.45e-15	9.79e-13
chr4	143486991	143487440	450	*	6.03	6.83	4.04	2.8	8.64e-15	9.98e-13
chr20	10095626	10096054	429	*	5.74	3.02	6.63	-3.6	8.8e-15	1.02e-12
chr8	134828890	134829362	473	*	6.4	7.15	4.77	2.38	8.98e-15	1.03e-12
chr3	141182216	141182877	662	*	5.57	6.46	2.67	3.8	9.19e-15	1.06e-12
chr4	143233123	143233825	703	*	5.48	6.41	2.16	4.25	9.48e-15	1.09e-12
chr14	101252450	101252774	325	*	5.51	6.47	1.43	5.03	1.02e-14	1.17e-12
chr14	77451209	77451747	539	*	6.41	7.18	4.63	2.56	1.02e-14	1.17e-12
chr20	2295688	2296139	452	*	5.82	3.13	6.7	-3.57	1.02e-14	1.17e-12
chr1	235110754	235111292	539	*	6.81	5.31	7.52	-2.22	1.03e-14	1.17e-12
chr2	226785287	226785945	659	*	5.94	6.77	3.84	2.93	1.03e-14	1.17e-12
chr1	243791812	243792301	490	*	5.68	6.56	3.03	3.53	1.03e-14	1.17e-12
chr2	126454118	126454606	489	*	5.91	6.76	3.56	3.2	1.07e-14	1.22e-12
chr18	50025855	50026323	469	*	6.04	6.87	3.9	2.97	1.08e-14	1.23e-12
chr1	219652053	219652564	512	*	5.52	6.48	1.24	5.24	1.09e-14	1.23e-12
chr16	84884845	84885349	505	*	6.29	4.48	7.07	-2.58	1.1e-14	1.24e-12
chr5	149687182	149687646	465	*	5.97	6.79	3.91	2.88	1.1e-14	1.24e-12
chr3	153968090	153968508	419	*	5.45	6.38	1.99	4.4	1.14e-14	1.28e-12
chr2	45492090	45492812	723	*	5.98	6.79	3.96	2.83	1.15e-14	1.3e-12
chr5	114423611	114424022	412	*	5.53	6.49	1.31	5.18	1.2e-14	1.35e-12
chr1	108233149	108233560	412	*	5.86	6.69	3.64	3.05	1.2e-14	1.35e-12
chr11	7690043	7690493	451	*	5.73	6.6	3.24	3.36	1.2e-14	1.35e-12
chr2	122993789	122994504	716	*	7.09	5.73	7.78	-2.06	1.21e-14	1.36e-12
chr8	21418739	21419220	482	*	5.49	6.42	2.09	4.33	1.25e-14	1.4e-12
chr13	109639860	109640268	409	*	6.34	7.12	4.55	2.57	1.25e-14	1.4e-12
chr16	51873727	51874305	579	*	5.62	2.07	6.56	-4.49	1.27e-14	1.42e-12
chr1	219835141	219835493	353	*	5.46	6.39	2.03	4.36	1.28e-14	1.43e-12
chr1	238282970	238283466	497	*	5.59	6.56	0.99	5.58	1.28e-14	1.43e-12
chr10	119201368	119201911	544	*	5.79	3.23	6.66	-3.43	1.3e-14	1.45e-12
chr1	30534461	30535072	612	*	5.74	6.59	3.34	3.26	1.35e-14	1.49e-12
chr2	20778675	20779523	849	*	8.56	9.05	7.81	1.23	1.36e-14	1.51e-12
chr13	85980444	85981107	664	*	5.53	6.45	2.44	4	1.39e-14	1.54e-12
chr16	79690401	79690909	509	*	5.6	6.48	2.93	3.55	1.47e-14	1.63e-12
chr2	12307697	12308105	409	*	6.02	6.82	4.04	2.78	1.49e-14	1.65e-12
chr2	126883425	126883835	411	*	5.59	6.56	0.99	5.57	1.61e-14	1.78e-12
chr3	161161577	161162260	684	*	5.43	6.38	1.66	4.72	1.63e-14	1.79e-12
chr2	201491899	201492529	631	*	5.82	6.68	3.41	3.27	1.66e-14	1.83e-12
chr3	40821786	40822314	529	*	6.38	7.12	4.79	2.34	1.69e-14	1.85e-12
chr6	74484017	74484507	491	*	6.18	4.26	6.98	-2.72	1.69e-14	1.85e-12
chr6	125678472	125679395	924	*	6.07	6.87	4.12	2.75	1.7e-14	1.86e-12
chr2	86931534	86932059	526	*	6.43	4.81	7.17	-2.36	1.7e-14	1.86e-12
chr1	117362965	117363372	408	*	5.67	1.48	6.63	-5.15	1.71e-14	1.87e-12
chr2	127911255	127911736	482	*	5.9	3.61	6.75	-3.14	1.77e-14	1.94e-12
chr17	74868223	74869103	881	*	7.08	5.84	7.74	-1.9	1.79e-14	1.95e-12
chr11	82487414	82487862	449	*	5.43	6.37	1.86	4.51	1.79e-14	1.95e-12
chr1	216218745	216219149	405	*	5.62	2.29	6.55	-4.26	1.81e-14	1.96e-12
chr16	27729583	27730514	932	*	6.99	7.64	5.78	1.87	1.82e-14	1.97e-12
chr11	82553032	82553478	447	*	5.5	6.45	1.47	4.98	1.86e-14	2.02e-12
chr5	131430250	131430756	507	*	5.58	2.23	6.51	-4.28	2.05e-14	2.22e-12
chr3	11423595	11424126	532	*	5.42	6.36	1.87	4.49	2.08e-14	2.25e-12
chr3	125693958	125694774	817	*	5.89	6.71	3.77	2.94	2.09e-14	2.26e-12
chr2	144365075	144365762	688	*	6.81	7.48	5.5	1.99	2.11e-14	2.27e-12
chr13	39395845	39396775	931	*	6.88	7.55	5.6	1.95	2.13e-14	2.29e-12
chr16	12815748	12816227	480	*	5.56	6.47	2.64	3.82	2.17e-14	2.34e-12
chr1	178017540	178018028	489	*	5.56	6.44	2.83	3.61	2.19e-14	2.35e-12
chr1	62696424	62696799	376	*	5.6	2.36	6.52	-4.16	2.29e-14	2.45e-12
chr2	129062476	129063026	551	*	6.16	4.24	6.96	-2.72	2.37e-14	2.53e-12
chr12	101082026	101082624	599	*	6.94	7.64	5.54	2.1	2.37e-14	2.53e-12
chr10	121452750	121453338	589	*	6.4	7.14	4.82	2.32	2.38e-14	2.54e-12
chr9	87800312	87800802	491	*	5.71	6.57	3.31	3.26	2.39e-14	2.54e-12
chr10	131749887	131750396	510	*	5.6	6.48	2.99	3.48	2.44e-14	2.6e-12
chr10	82211748	82212288	541	*	5.7	6.68	0.64	6.04	2.47e-14	2.62e-12
chr20	39631750	39632564	815	*	7.13	5.95	7.77	-1.82	2.54e-14	2.69e-12
chr12	58800538	58801099	562	*	5.52	6.42	2.55	3.87	2.63e-14	2.79e-12
chr7	153204745	153205321	577	*	5.4	6.34	1.84	4.5	2.76e-14	2.93e-12
chr2	22802229	22802638	410	*	5.68	6.66	0.71	5.95	2.8e-14	2.97e-12
chr5	131318934	131319474	541	*	5.5	6.42	2.41	4.01	2.82e-14	2.98e-12
chrX	103035633	103036204	572	*	5.48	6.44	1.29	5.15	2.93e-14	3.09e-12
chr3	13096394	13096791	398	*	5.42	6.34	2.14	4.2	3.05e-14	3.21e-12
chr5	126429904	126430311	408	*	5.48	6.38	2.58	3.8	3.07e-14	3.23e-12
chr3	167532186	167532870	685	*	6.89	7.6	5.47	2.13	3.08e-14	3.23e-12
chr2	97073195	97073717	523	*	6.17	6.95	4.4	2.54	3.08e-14	3.24e-12
chr16	73176160	73176645	486	*	5.41	6.34	2.12	4.22	3.12e-14	3.27e-12
chr3	20113920	20114291	372	*	5.78	6.61	3.54	3.07	3.13e-14	3.27e-12
chr2	124196026	124196669	644	*	6.63	7.63	-0.32	7.95	3.13e-14	3.28e-12
chr1	245951553	245951909	357	*	5.58	2.14	6.52	-4.38	3.21e-14	3.35e-12
chr11	129161448	129161819	372	*	5.5	6.45	1.47	4.98	3.27e-14	3.41e-12
chr9	98811640	98812328	689	*	5.89	6.71	3.84	2.87	3.31e-14	3.45e-12
chr16	73033880	73034992	1113	*	7.49	8.07	6.5	1.58	3.32e-14	3.45e-12
chr20	837041	837463	423	*	6.26	4.39	7.05	-2.66	3.33e-14	3.46e-12
chr7	153264535	153265035	501	*	7.44	8.03	6.4	1.63	3.44e-14	3.56e-12
chr5	34047303	34047705	403	*	5.4	6.33	2	4.33	3.48e-14	3.61e-12
chr7	150080870	150081394	525	*	7.43	8.03	6.4	1.63	3.52e-14	3.64e-12
chr7	151384637	151385100	464	*	6.79	5.28	7.51	-2.23	3.55e-14	3.66e-12
chr13	85888836	85889213	378	*	5.63	6.49	3.14	3.35	3.57e-14	3.68e-12
chr5	151100906	151101290	385	*	5.53	6.42	2.78	3.64	3.65e-14	3.76e-12
chr1	234366133	234366578	446	*	5.68	6.55	3.15	3.4	3.69e-14	3.79e-12
chr4	148499177	148499519	343	*	5.58	2.2	6.51	-4.31	3.73e-14	3.83e-12
chr4	142278032	142278508	477	*	5.49	6.4	2.42	3.98	3.75e-14	3.85e-12
chr11	129716293	129717152	860	*	6.12	4.24	6.91	-2.67	3.85e-14	3.94e-12
chr8	101514420	101515236	817	*	7.17	7.79	6.06	1.73	3.96e-14	4.06e-12
chr18	64818610	64818989	380	*	5.4	6.35	1.47	4.88	4.1e-14	4.19e-12
chr2	225935402	225935920	519	*	5.54	6.42	2.84	3.58	4.13e-14	4.22e-12
chr8	119437803	119438325	523	*	5.4	6.33	2.13	4.2	4.14e-14	4.22e-12
chr18	74483166	74483758	593	*	5.52	6.48	0.99	5.5	4.19e-14	4.26e-12
chr1	30042816	30043393	578	*	6.7	5.27	7.4	-2.14	4.21e-14	4.28e-12
chr4	183228934	183229437	504	*	5.97	3.87	6.79	-2.92	4.28e-14	4.35e-12
chr20	50041887	50042586	700	*	6.57	7.28	5.11	2.18	4.47e-14	4.53e-12
chr1	244498659	244499216	558	*	6.18	6.94	4.45	2.49	4.5e-14	4.56e-12
chr4	141796906	141797608	703	*	5.5	6.47	0.99	5.49	4.52e-14	4.58e-12
chr2	223155223	223156295	1073	*	7.38	7.97	6.35	1.62	4.54e-14	4.59e-12
chr1	225534961	225535370	410	*	5.8	6.63	3.59	3.04	4.57e-14	4.61e-12
chr10	45448206	45448850	645	*	6.11	6.89	4.3	2.59	4.62e-14	4.66e-12
chr3	133727405	133727999	595	*	5.61	2.71	6.51	-3.8	4.64e-14	4.67e-12
chr7	55280497	55281033	537	*	6.71	7.41	5.3	2.11	4.66e-14	4.69e-12
chr1	66286610	66287013	404	*	5.6	1.53	6.56	-5.03	4.67e-14	4.69e-12
chr15	79223245	79223658	414	*	5.59	2.62	6.5	-3.88	4.69e-14	4.7e-12
chr5	175236662	175237225	564	*	6.76	5.27	7.47	-2.2	4.69e-14	4.7e-12
chr1	246750757	246751253	497	*	5.59	6.47	2.94	3.53	4.71e-14	4.72e-12
chr8	134375213	134375852	640	*	5.6	6.47	3.02	3.45	4.72e-14	4.72e-12
chr8	94948108	94948470	363	*	5.78	3.28	6.64	-3.36	4.9e-14	4.89e-12
chr1	151519569	151520121	553	*	5.7	3.1	6.58	-3.48	4.97e-14	4.96e-12
chr1	240514082	240514599	518	*	6.14	6.94	4.2	2.74	5.04e-14	5.02e-12
chr17	76588293	76588967	675	*	6.81	5.44	7.49	-2.06	5.2e-14	5.17e-12
chr2	205130391	205130945	555	*	5.46	6.39	1.89	4.51	5.26e-14	5.22e-12
chr2	237584607	237585135	529	*	5.37	6.3	1.99	4.32	5.38e-14	5.33e-12
chr9	84447499	84448056	558	*	5.71	6.57	3.31	3.26	5.54e-14	5.49e-12
chr15	93167668	93168203	536	*	5.67	6.52	3.32	3.2	5.67e-14	5.61e-12
chr6	51262829	51263940	1112	*	7.39	8	6.31	1.68	5.7e-14	5.64e-12
chr8	129188803	129189466	664	*	5.94	3.84	6.76	-2.92	5.78e-14	5.7e-12
chr11	38857516	38858072	557	*	5.57	6.46	2.82	3.65	6.27e-14	6.18e-12
chr5	41527292	41527796	505	*	6.08	4.11	6.88	-2.77	6.46e-14	6.36e-12
chr5	169655771	169656327	557	*	5.4	6.31	2.25	4.06	6.7e-14	6.59e-12
chr16	85548072	85549062	991	*	6.2	4.41	6.98	-2.57	6.72e-14	6.6e-12
chr18	46267129	46267625	497	*	6.33	7.09	4.63	2.46	6.76e-14	6.63e-12
chr8	98387927	98388447	521	*	6.69	7.37	5.35	2.02	6.83e-14	6.69e-12
chr6	51324748	51325414	667	*	5.65	6.51	3.25	3.26	6.86e-14	6.71e-12
chr13	98943824	98944418	595	*	5.99	6.8	4.02	2.78	6.96e-14	6.8e-12
chr12	83092595	83093355	761	*	6.23	6.99	4.52	2.47	6.99e-14	6.82e-12
chr12	52637732	52638232	501	*	6.09	4.21	6.88	-2.67	7.07e-14	6.89e-12
chr4	155086165	155087001	837	*	6.25	4.46	7.02	-2.56	7.1e-14	6.92e-12
chr10	124122126	124122606	481	*	5.97	6.77	3.98	2.8	7.18e-14	6.98e-12
chr3	194319457	194320072	616	*	5.85	3.5	6.7	-3.2	7.43e-14	7.22e-12
chr2	19811616	19812044	429	*	5.52	2.25	6.45	-4.2	7.5e-14	7.28e-12
chr16	56292578	56293089	512	*	5.48	6.45	0.96	5.49	7.54e-14	7.3e-12
chr13	106622116	106622544	429	*	5.57	2.5	6.48	-3.98	7.6e-14	7.36e-12
chr4	22398230	22398886	657	*	5.41	6.31	2.37	3.94	7.69e-14	7.43e-12
chr12	69827456	69827909	454	*	5.39	6.34	1.66	4.68	7.7e-14	7.43e-12
chr8	18548569	18549138	570	*	5.4	6.31	2.38	3.93	8e-14	7.72e-12
chr4	174756950	174757616	667	*	6.89	7.55	5.65	1.9	8.28e-14	7.97e-12
chr5	8217294	8217793	500	*	5.35	6.29	1.68	4.61	8.31e-14	7.99e-12
chr2	106208756	106209214	459	*	6.68	7.37	5.34	2.03	8.74e-14	8.39e-12
chr8	63052124	63052659	536	*	6	6.81	3.98	2.82	8.87e-14	8.51e-12
chr15	89742168	89742688	521	*	5.54	6.43	2.84	3.59	9.18e-14	8.79e-12
chr12	13492456	13492892	437	*	6.08	4.12	6.88	-2.76	9.18e-14	8.79e-12
chr3	119028889	119029351	463	*	5.65	2.8	6.54	-3.74	9.22e-14	8.82e-12
chr1	160023186	160023756	571	*	5.87	6.85	0.29	6.56	9.28e-14	8.86e-12
chr16	12865178	12865723	546	*	5.35	6.27	1.99	4.29	9.44e-14	9.01e-12
chr6	23590151	23590830	680	*	5.39	6.32	1.96	4.36	9.87e-14	9.4e-12
chr3	181930259	181930809	551	*	5.83	3.54	6.68	-3.14	9.93e-14	9.45e-12
chr11	133067297	133067790	494	*	5.53	6.42	2.82	3.6	1.01e-13	9.55e-12
chr16	72858706	72859236	531	*	5.99	6.79	4.03	2.76	1.01e-13	9.55e-12
chr17	57433045	57433764	720	*	5.37	6.29	2.16	4.13	1.01e-13	9.55e-12
chr2	218016546	218017011	466	*	5.46	6.35	2.67	3.69	1.02e-13	9.64e-12
chr7	95932935	95933731	797	*	5.67	3.16	6.54	-3.38	1.03e-13	9.73e-12
chr22	32924361	32924744	384	*	5.81	6.64	3.64	3	1.07e-13	1.01e-11
chr2	12760056	12760519	464	*	5.57	2.61	6.48	-3.87	1.07e-13	1.01e-11
chr5	133890130	133890575	446	*	6.15	4.26	6.93	-2.67	1.07e-13	1.01e-11
chrX	141142068	141142826	759	*	5.58	6.56	0.64	5.92	1.08e-13	1.02e-11
chr2	238947954	238948480	527	*	5.43	6.35	2.26	4.08	1.1e-13	1.03e-11
chr7	3949624	3950165	542	*	5.71	6.55	3.45	3.11	1.11e-13	1.04e-11
chr7	151424639	151425285	647	*	7.23	6.13	7.85	-1.72	1.12e-13	1.05e-11
chr8	122176369	122176931	563	*	5.54	2.38	6.46	-4.08	1.14e-13	1.07e-11
chr14	81179193	81180051	859	*	5.39	6.35	1.21	5.14	1.14e-13	1.07e-11
chr1	61040852	61041417	566	*	5.36	6.29	2.1	4.18	1.15e-13	1.07e-11
chr1	178562651	178563199	549	*	5.46	6.43	1.01	5.41	1.16e-13	1.08e-11
chr1	210831125	210831561	437	*	5.41	6.36	1.66	4.7	1.17e-13	1.09e-11
chr20	16693147	16693702	556	*	5.67	6.52	3.32	3.2	1.17e-13	1.09e-11
chr3	51553767	51554301	535	*	5.41	6.37	1.21	5.15	1.2e-13	1.11e-11
chr6	118254661	118255303	643	*	5.48	6.39	2.53	3.86	1.22e-13	1.13e-11
chr12	125322653	125323259	607	*	6.36	4.55	7.14	-2.58	1.24e-13	1.15e-11
chr8	9106130	9106778	649	*	6.02	6.81	4.18	2.63	1.25e-13	1.16e-11
chr2	119590138	119590785	648	*	6.25	7	4.59	2.42	1.26e-13	1.17e-11
chr9	75100554	75101135	582	*	5.91	6.72	3.9	2.82	1.27e-13	1.17e-11
chr2	23726532	23726967	436	*	5.34	6.26	1.99	4.28	1.27e-13	1.17e-11
chr22	27635033	27635591	559	*	5.74	3.13	6.62	-3.49	1.28e-13	1.18e-11
chr2	231555722	231556150	429	*	5.64	2.9	6.53	-3.63	1.28e-13	1.18e-11
chr1	222220651	222221014	364	*	5.62	6.49	3.16	3.33	1.29e-13	1.19e-11
chr3	37704134	37704635	502	*	5.4	6.33	2.17	4.16	1.31e-13	1.2e-11
chr13	104695547	104696048	502	*	5.59	6.45	3.15	3.3	1.33e-13	1.22e-11
chr2	16032446	16033005	560	*	5.37	6.29	2.25	4.04	1.33e-13	1.22e-11
chr11	75259366	75260117	752	*	5.63	6.48	3.26	3.23	1.33e-13	1.22e-11
chr2	126503839	126504494	656	*	5.44	6.33	2.68	3.65	1.34e-13	1.23e-11
chr6	163735794	163736555	762	*	5.72	6.56	3.49	3.07	1.37e-13	1.26e-11
chr16	76973902	76974460	559	*	5.44	6.35	2.38	3.97	1.38e-13	1.26e-11
chr3	73487005	73487503	499	*	5.81	6.64	3.62	3.03	1.41e-13	1.29e-11
chr4	77683453	77684018	566	*	5.32	6.25	1.86	4.4	1.42e-13	1.3e-11
chr2	127415166	127415974	809	*	7.58	6.55	8.18	-1.62	1.46e-13	1.33e-11
chr15	63400108	63400721	614	*	5.65	3.1	6.52	-3.42	1.48e-13	1.34e-11
chr3	11594713	11595321	609	*	5.36	6.31	1.53	4.77	1.48e-13	1.34e-11
chr4	170877562	170877994	433	*	5.34	6.27	1.87	4.4	1.49e-13	1.36e-11
chr7	16386011	16386555	545	*	5.52	2.42	6.44	-4.02	1.5e-13	1.36e-11
chr2	145317196	145317690	495	*	5.66	6.52	3.22	3.29	1.51e-13	1.37e-11
chr7	125567622	125567974	353	*	5.57	6.44	3.09	3.35	1.52e-13	1.37e-11
chr3	44055283	44055802	520	*	5.49	6.39	2.62	3.77	1.52e-13	1.37e-11
chr2	30209987	30210449	463	*	5.47	6.44	1.01	5.42	1.54e-13	1.39e-11
chr12	115593445	115594366	922	*	5.86	3.66	6.69	-3.04	1.58e-13	1.43e-11
chr4	96225789	96226454	666	*	6.92	7.6	5.61	1.99	1.59e-13	1.43e-11
chr5	109598272	109599001	730	*	6.49	7.21	5	2.21	1.59e-13	1.43e-11
chr1	159851736	159852031	296	*	6.21	4.51	6.97	-2.47	1.63e-13	1.47e-11
chr6	83355680	83356401	722	*	5.32	6.27	1.49	4.77	1.64e-13	1.47e-11
chr7	34584241	34584830	590	*	5.9	6.73	3.7	3.03	1.67e-13	1.5e-11
chr18	49977702	49978131	430	*	5.45	6.34	2.76	3.57	1.68e-13	1.51e-11
chr17	70693658	70694278	621	*	6.56	7.26	5.16	2.11	1.7e-13	1.52e-11
chr18	42746344	42747065	722	*	5.7	3.31	6.56	-3.25	1.71e-13	1.53e-11
chr15	75988748	75989194	447	*	5.52	6.4	2.85	3.55	1.75e-13	1.56e-11
chr2	40661987	40662486	500	*	6.34	4.59	7.11	-2.51	1.75e-13	1.56e-11
chr9	1051099	1051598	500	*	5.65	6.51	3.22	3.3	1.75e-13	1.56e-11
chr1	184584346	184584840	495	*	5.61	6.47	3.12	3.35	1.76e-13	1.57e-11
chr7	32090543	32091114	572	*	6.28	7.02	4.7	2.32	1.78e-13	1.58e-11
chr18	53579353	53580092	740	*	5.31	6.25	1.68	4.57	1.79e-13	1.59e-11
chr1	243821948	243822591	644	*	5.45	6.34	2.77	3.57	1.8e-13	1.6e-11
chr7	107886545	107887100	556	*	5.67	3.24	6.53	-3.29	1.86e-13	1.65e-11
chr2	183481213	183482083	871	*	5.58	1.26	6.55	-5.28	1.87e-13	1.65e-11
chr6	166335745	166336516	772	*	6.22	6.98	4.56	2.42	1.87e-13	1.65e-11
chr11	29327843	29328422	580	*	5.52	2.36	6.44	-4.08	1.88e-13	1.66e-11
chr7	12700033	12700463	431	*	6.37	4.73	7.12	-2.39	1.9e-13	1.67e-11
chr1	162722888	162723412	525	*	5.71	6.55	3.45	3.1	1.9e-13	1.68e-11
chr12	69353485	69354118	634	*	5.33	6.26	2.01	4.25	1.93e-13	1.69e-11
chr20	20675915	20676479	565	*	5.33	6.27	1.87	4.4	1.94e-13	1.71e-11
chr5	143167951	143168390	440	*	5.4	6.35	1.26	5.09	1.95e-13	1.72e-11
chr15	31198532	31198997	466	*	5.3	6.24	1.66	4.58	1.96e-13	1.72e-11
chr11	35249107	35249722	616	*	5.38	6.29	2.23	4.07	2e-13	1.75e-11
chr11	40301734	40302525	792	*	5.95	6.76	3.94	2.82	2.01e-13	1.76e-11
chr1	30917480	30918010	531	*	5.54	6.51	0.71	5.8	2.05e-13	1.79e-11
chr1	172255758	172256234	477	*	5.67	3.16	6.54	-3.38	2.05e-13	1.79e-11
chr5	168538897	168539361	465	*	5.53	6.51	0.64	5.87	2.07e-13	1.8e-11
chr4	24783516	24784228	713	*	5.73	6.58	3.45	3.12	2.07e-13	1.8e-11
chr6	88921060	88921651	592	*	5.71	6.55	3.45	3.1	2.08e-13	1.81e-11
chr20	50126600	50127036	437	*	5.38	6.28	2.47	3.81	2.09e-13	1.81e-11
chr10	113987172	113987819	648	*	5.61	2.88	6.5	-3.61	2.09e-13	1.81e-11
chr6	75287943	75288432	490	*	5.82	6.65	3.65	3	2.13e-13	1.84e-11
chr16	69833416	69834038	623	*	5.92	6.72	4.03	2.69	2.13e-13	1.84e-11
chr11	16691310	16691743	434	*	5.76	3.38	6.61	-3.23	2.14e-13	1.85e-11
chr11	66103844	66104566	723	*	6.92	5.69	7.57	-1.88	2.27e-13	1.96e-11
chr7	33738302	33738949	648	*	5.52	6.39	3.01	3.38	2.27e-13	1.96e-11
chr8	49217727	49218206	480	*	5.48	1.92	6.42	-4.49	2.29e-13	1.97e-11
chr9	78581080	78581577	498	*	5.35	6.31	1.31	5	2.36e-13	2.03e-11
chr2	56115983	56116594	612	*	6.86	7.52	5.62	1.9	2.36e-13	2.03e-11
chr6	115861379	115862031	653	*	5.38	6.29	2.37	3.92	2.37e-13	2.03e-11
chr3	27136003	27136647	645	*	5.33	6.24	2.26	3.98	2.39e-13	2.05e-11
chr2	119900437	119900857	421	*	5.68	6.52	3.44	3.08	2.41e-13	2.06e-11
chr5	23688665	23689175	511	*	5.68	6.53	3.38	3.15	2.42e-13	2.07e-11
chr5	15004645	15004972	328	*	5.35	6.26	2.27	3.99	2.46e-13	2.1e-11
chr14	97378034	97378443	410	*	5.52	6.5	0.71	5.78	2.48e-13	2.12e-11
chr3	170910072	170910571	500	*	5.49	1.86	6.43	-4.56	2.51e-13	2.15e-11
chr7	34098736	34099613	878	*	6.48	7.18	5.07	2.12	2.53e-13	2.16e-11
chr5	149320634	149321313	680	*	6.06	6.83	4.32	2.51	2.54e-13	2.16e-11
chr8	88976891	88977574	684	*	5.51	6.38	2.99	3.39	2.55e-13	2.17e-11
chr4	37730626	37731374	749	*	6.22	6.96	4.61	2.35	2.59e-13	2.2e-11
chr1	44793385	44793948	564	*	6.89	5.65	7.55	-1.9	2.6e-13	2.21e-11
chr17	48105496	48106007	512	*	5.79	3.56	6.62	-3.06	2.67e-13	2.27e-11
chr1	5989000	5989611	612	*	5.56	6.42	3.07	3.36	2.68e-13	2.27e-11
chr5	160278987	160279493	507	*	5.41	6.37	1.01	5.36	2.68e-13	2.27e-11
chr3	93906481	93907037	557	*	5.83	6.64	3.79	2.85	2.69e-13	2.28e-11
chr17	53841278	53841910	633	*	5.61	6.48	3.03	3.45	2.7e-13	2.28e-11
chr7	137326905	137327786	882	*	6.41	4.86	7.14	-2.28	2.8e-13	2.36e-11
chrX	141326391	141326773	383	*	5.81	6.79	0.29	6.51	2.8e-13	2.36e-11
chr5	168455997	168456451	455	*	5.28	6.21	1.86	4.36	2.82e-13	2.37e-11
chr8	128680719	128681508	790	*	5.49	2.4	6.4	-4	2.82e-13	2.37e-11
chr2	224330468	224330868	401	*	5.55	2.84	6.43	-3.6	2.93e-13	2.46e-11
chr2	57505576	57505962	387	*	5.78	6.76	0.24	6.52	2.94e-13	2.47e-11
chr10	8529235	8529790	556	*	6.6	7.29	5.25	2.04	2.97e-13	2.49e-11
chr3	133461323	133462100	778	*	6.23	6.98	4.63	2.35	3.08e-13	2.58e-11
chr9	115509295	115509770	476	*	5.47	6.34	2.92	3.42	3.11e-13	2.6e-11
chr13	63662296	63662760	465	*	5.48	6.36	2.91	3.45	3.14e-13	2.63e-11
chr10	440359	441110	752	*	6.12	6.89	4.31	2.59	3.2e-13	2.67e-11
chr8	57912797	57913229	433	*	6.07	6.83	4.35	2.49	3.28e-13	2.73e-11
chr17	64948062	64948544	483	*	6.01	4.13	6.8	-2.68	3.3e-13	2.75e-11
chr12	43319319	43319618	300	*	5.28	6.21	1.84	4.37	3.32e-13	2.76e-11
chr7	148469694	148470090	397	*	5.73	3.38	6.58	-3.2	3.38e-13	2.81e-11
chr2	226646696	226647187	492	*	5.39	6.32	2.09	4.23	3.38e-13	2.81e-11
chr11	125351354	125351918	565	*	5.81	6.63	3.73	2.9	3.39e-13	2.81e-11
chr5	149880442	149880908	467	*	6.05	6.85	4.13	2.72	3.42e-13	2.83e-11
chr5	3557554	3558005	452	*	5.32	6.28	1.26	5.02	3.46e-13	2.87e-11
chr4	120072338	120072684	347	*	5.31	6.27	1.29	4.98	3.62e-13	2.99e-11
chr7	83301508	83301857	350	*	5.45	6.34	2.78	3.56	3.66e-13	3.02e-11
chr18	11957571	11958000	430	*	5.36	6.32	0.99	5.34	3.77e-13	3.11e-11
chr1	232059871	232060348	478	*	6.03	6.82	4.15	2.67	3.87e-13	3.19e-11
chr18	72214433	72215046	614	*	5.52	6.39	3.01	3.37	3.88e-13	3.2e-11
chr10	134346276	134346688	413	*	6.25	4.58	7	-2.42	3.93e-13	3.23e-11
chr9	110784579	110785249	671	*	5.33	6.24	2.29	3.96	4.03e-13	3.32e-11
chr3	22623553	22624215	663	*	6.6	7.29	5.26	2.03	4.04e-13	3.32e-11
chr15	95795582	95796092	511	*	5.48	6.35	2.93	3.42	4.08e-13	3.35e-11
chr16	73206256	73206848	593	*	6.01	6.79	4.19	2.61	4.12e-13	3.38e-11
chr4	176371518	176372042	525	*	5.27	6.21	1.68	4.54	4.19e-13	3.43e-11
chr20	19829951	19831025	1075	*	6.08	6.84	4.38	2.46	4.22e-13	3.45e-11
chr10	14978534	14979106	573	*	5.37	6.27	2.38	3.89	4.24e-13	3.46e-11
chr13	107144272	107144646	375	*	5.45	6.35	2.54	3.81	4.25e-13	3.47e-11
chr7	28397915	28398478	564	*	7.06	5.91	7.69	-1.78	4.26e-13	3.48e-11
chr12	110265682	110266217	536	*	5.54	6.4	3.07	3.33	4.28e-13	3.49e-11
chr7	1560134	1560697	564	*	6.33	4.78	7.06	-2.29	4.37e-13	3.55e-11
chr10	17565614	17566294	681	*	6.22	6.95	4.62	2.33	4.49e-13	3.65e-11
chr10	126689805	126690616	812	*	6.44	7.14	4.99	2.16	4.52e-13	3.67e-11
chr5	158154727	158155418	692	*	6.48	7.18	5.06	2.11	4.54e-13	3.68e-11
chr18	72208776	72209426	651	*	5.71	6.53	3.59	2.94	4.63e-13	3.75e-11
chr13	98432711	98433145	435	*	5.31	6.24	2.01	4.22	4.67e-13	3.78e-11
chr9	11551070	11551496	427	*	5.66	6.5	3.44	3.07	4.75e-13	3.84e-11
chr1	2066721	2067276	556	*	6.69	7.35	5.41	1.94	4.79e-13	3.87e-11
chr6	92143713	92144171	459	*	5.36	6.26	2.46	3.8	4.81e-13	3.88e-11
chr20	25013255	25013876	622	*	7.09	7.75	5.83	1.91	4.82e-13	3.89e-11
chr5	110359499	110359928	430	*	5.35	6.32	1.04	5.27	4.85e-13	3.91e-11
chr9	117801809	117802619	811	*	5.49	6.47	0.64	5.83	4.96e-13	3.99e-11
chr3	22550136	22550691	556	*	5.26	6.18	2	4.18	5.05e-13	4.06e-11
chr18	60117832	60118679	848	*	6.83	5.53	7.5	-1.97	5.06e-13	4.06e-11
chr5	98341114	98341527	414	*	5.3	6.25	1.52	4.73	5.08e-13	4.08e-11
chr15	92655952	92656328	377	*	5.25	6.19	1.82	4.36	5.09e-13	4.08e-11
chr2	38947751	38948322	572	*	5.43	1.74	6.37	-4.63	5.14e-13	4.12e-11
chr6	52514322	52514874	553	*	5.44	6.32	2.83	3.49	5.23e-13	4.19e-11
chr3	18077084	18077889	806	*	5.45	6.42	0.68	5.75	5.3e-13	4.24e-11
chrX	141338838	141339304	467	*	5.45	6.43	0.64	5.79	5.37e-13	4.29e-11
chr5	116325685	116326091	407	*	6.23	6.97	4.64	2.34	5.4e-13	4.31e-11
chr2	128012742	128013178	437	*	5.46	6.34	2.83	3.5	5.55e-13	4.42e-11
chr7	47608063	47608666	604	*	5.97	6.77	3.99	2.79	5.6e-13	4.46e-11
chrX	120248507	120249120	614	*	5.4	6.29	2.65	3.64	5.66e-13	4.5e-11
chr4	10129179	10129616	438	*	5.24	6.17	1.84	4.33	5.69e-13	4.52e-11
chr1	230342654	230343211	558	*	5.41	6.28	2.77	3.52	5.71e-13	4.53e-11
chr18	73075302	73075869	568	*	5.95	6.74	4.05	2.69	5.74e-13	4.55e-11
chr20	55509819	55510345	527	*	5.63	6.47	3.44	3.03	5.83e-13	4.62e-11
chr4	15102839	15103490	652	*	5.35	6.31	0.96	5.35	5.88e-13	4.65e-11
chr4	103527983	103528512	530	*	5.82	6.63	3.84	2.79	6.07e-13	4.8e-11
chr6	53727649	53728345	697	*	5.63	6.46	3.44	3.03	6.07e-13	4.8e-11
chr1	217227034	217227468	435	*	5.3	6.21	2.24	3.97	6.13e-13	4.84e-11
chr9	100985527	100986007	481	*	5.48	2.59	6.38	-3.78	6.24e-13	4.92e-11
chr1	208357512	208358096	585	*	6.27	4.6	7.03	-2.43	6.25e-13	4.92e-11
chr3	177208874	177209714	841	*	6.32	7.04	4.82	2.21	6.46e-13	5.08e-11
chr20	6472908	6473665	758	*	6.95	7.58	5.8	1.78	6.5e-13	5.11e-11
chr11	26109946	26110567	622	*	5.23	6.17	1.68	4.49	6.55e-13	5.14e-11
chr1	201534458	201535207	750	*	6.07	6.82	4.38	2.45	6.56e-13	5.14e-11
chr6	5540586	5541108	523	*	5.34	6.25	2.29	3.96	6.6e-13	5.17e-11
chr14	79871752	79872274	523	*	5.27	6.23	1.21	5.02	6.87e-13	5.38e-11
chr2	7665939	7666324	386	*	5.26	6.18	2.01	4.17	6.95e-13	5.43e-11
chr1	48990661	48991107	447	*	5.3	6.22	2.03	4.19	6.96e-13	5.44e-11
chr16	15052798	15053208	411	*	6.01	6.78	4.25	2.53	7.03e-13	5.49e-11
chr8	136938010	136938651	642	*	6.25	7.24	-0.32	7.56	7.09e-13	5.53e-11
chr1	111124269	111124728	460	*	5.32	6.22	2.39	3.82	7.14e-13	5.56e-11
chr1	48681894	48682371	478	*	5.26	6.21	1.26	4.95	7.21e-13	5.61e-11
chr17	72565569	72566124	556	*	6.08	4.3	6.85	-2.55	7.3e-13	5.68e-11
chr5	169137643	169138094	452	*	5.89	6.71	3.83	2.87	7.36e-13	5.71e-11
chr15	99331397	99332037	641	*	6.87	7.52	5.65	1.87	7.9e-13	6.13e-11
chr17	49618444	49618870	427	*	5.27	6.23	1.21	5.02	8.07e-13	6.25e-11
chr16	64926787	64927280	494	*	6.17	6.91	4.58	2.33	8.26e-13	6.39e-11
chr3	189042334	189042876	543	*	5.92	4	6.71	-2.71	8.41e-13	6.51e-11
chr1	38604179	38604706	528	*	5.55	2.79	6.44	-3.64	8.53e-13	6.59e-11
chr2	145957752	145958276	525	*	5.69	6.51	3.58	2.93	8.82e-13	6.81e-11
chr9	101853207	101853962	756	*	5.28	6.19	2.24	3.95	8.83e-13	6.81e-11
chr8	128021076	128021738	663	*	5.68	6.52	3.43	3.09	8.84e-13	6.81e-11
chr2	106575622	106576223	602	*	5.71	6.53	3.62	2.92	8.89e-13	6.84e-11
chr14	81069329	81069770	442	*	5.51	6.38	2.94	3.44	8.94e-13	6.88e-11
chr2	5251662	5252044	383	*	6.24	6.96	4.7	2.26	8.95e-13	6.88e-11
chr3	176485140	176485685	546	*	6.53	5.15	7.22	-2.07	9.23e-13	7.09e-11
chr20	4206383	4206915	533	*	5.96	3.8	6.79	-2.99	9.52e-13	7.3e-11
chr3	179262792	179263388	597	*	5.92	6.7	4.07	2.64	9.58e-13	7.34e-11
chr2	109211472	109211893	422	*	5.86	3.87	6.67	-2.8	9.83e-13	7.52e-11
chr13	106803613	106804126	514	*	6.79	5.54	7.45	-1.91	1e-12	7.66e-11
chr4	190628733	190629290	558	*	5.27	6.22	1.31	4.91	1e-12	7.67e-11
chr3	6952208	6952750	543	*	5.29	6.25	1.01	5.24	1.01e-12	7.7e-11
chr7	114818910	114819573	664	*	5.35	6.26	2.34	3.92	1.01e-12	7.71e-11
chr5	28374527	28375073	547	*	5.72	3.49	6.56	-3.07	1.04e-12	7.89e-11
chr4	17689442	17690175	734	*	6.16	6.91	4.55	2.36	1.04e-12	7.89e-11
chr5	135329195	135330051	857	*	7.38	7.96	6.4	1.56	1.05e-12	8.01e-11
chr2	237551124	237551920	797	*	6.22	4.55	6.97	-2.41	1.05e-12	8.01e-11
chrX	148329753	148330361	609	*	5.77	6.58	3.71	2.87	1.06e-12	8.05e-11
chr18	60357600	60358124	525	*	5.65	6.48	3.53	2.95	1.09e-12	8.25e-11
chr18	48690995	48691622	628	*	5.38	6.26	2.69	3.57	1.09e-12	8.25e-11
chr7	97761074	97761595	522	*	6.44	5.01	7.14	-2.14	1.09e-12	8.25e-11
chr2	19738153	19738677	525	*	6.23	4.61	6.97	-2.37	1.1e-12	8.31e-11
chr5	43623147	43623619	473	*	5.34	6.25	2.42	3.83	1.1e-12	8.32e-11
chr2	118737323	118737763	441	*	5.46	6.33	2.94	3.39	1.12e-12	8.42e-11
chr16	60124963	60125371	409	*	5.22	6.17	1.47	4.69	1.13e-12	8.49e-11
chr5	37668626	37669067	442	*	5.63	3.31	6.47	-3.16	1.13e-12	8.51e-11
chr1	57604170	57604730	561	*	5.23	6.16	1.71	4.45	1.14e-12	8.54e-11
chr11	34366460	34367106	647	*	5.42	2.51	6.32	-3.81	1.14e-12	8.54e-11
chr20	59760853	59761698	846	*	6.1	4.36	6.86	-2.5	1.14e-12	8.6e-11
chr9	11992814	11993359	546	*	5.45	6.32	2.94	3.37	1.2e-12	9.04e-11
chr13	90378984	90379823	840	*	6.32	7.05	4.74	2.31	1.21e-12	9.04e-11
chr18	40026130	40026573	444	*	6.16	4.46	6.92	-2.46	1.21e-12	9.04e-11
chr7	47926543	47926985	443	*	5.21	6.14	1.7	4.45	1.21e-12	9.04e-11
chr15	34158242	34158846	605	*	5.41	6.38	0.68	5.71	1.22e-12	9.12e-11
chr4	127771436	127771838	403	*	6.44	5	7.14	-2.14	1.26e-12	9.39e-11
chr7	80352077	80352503	427	*	6.19	4.56	6.94	-2.37	1.26e-12	9.43e-11
chr4	165795961	165796390	430	*	5.34	6.31	0.96	5.35	1.29e-12	9.58e-11
chr8	37336753	37337277	525	*	5.45	1.23	6.42	-5.19	1.31e-12	9.76e-11
chr4	189581891	189582402	512	*	6.45	7.17	4.99	2.18	1.32e-12	9.85e-11
chr13	78314908	78315383	476	*	5.8	6.61	3.81	2.8	1.34e-12	9.93e-11
chr2	218196244	218196773	530	*	5.81	3.79	6.62	-2.83	1.36e-12	1.01e-10
chr20	45266871	45267402	532	*	5.66	6.48	3.57	2.91	1.36e-12	1.01e-10
chr15	83980800	83981237	438	*	5.41	6.3	2.64	3.66	1.39e-12	1.03e-10
chr2	173647526	173648345	820	*	6.89	5.7	7.54	-1.84	1.39e-12	1.03e-10
chr8	135003430	135004027	598	*	5.38	6.35	0.71	5.63	1.4e-12	1.04e-10
chr20	55575487	55576065	579	*	5.79	6.62	3.69	2.93	1.41e-12	1.04e-10
chr5	14728384	14728937	554	*	5.83	6.62	3.96	2.66	1.42e-12	1.05e-10
chr2	132550141	132550690	550	*	5.38	6.35	0.71	5.64	1.43e-12	1.05e-10
chr16	83795972	83796769	798	*	5.75	6.56	3.71	2.85	1.43e-12	1.05e-10
chr3	55226018	55226580	563	*	5.45	1.29	6.4	-5.11	1.44e-12	1.06e-10
chr7	102516244	102516684	441	*	6.3	4.76	7.03	-2.27	1.47e-12	1.08e-10
chr20	42212532	42212934	403	*	5.67	3.44	6.5	-3.06	1.48e-12	1.09e-10
chr2	205317150	205317693	544	*	6.53	5.11	7.23	-2.12	1.51e-12	1.11e-10
chrX	73142568	73143205	638	*	5.46	6.32	3.06	3.26	1.53e-12	1.12e-10
chr13	29073603	29074234	632	*	6.19	6.93	4.62	2.31	1.54e-12	1.13e-10
chr12	113037666	113038111	446	*	5.23	6.18	1.21	4.97	1.55e-12	1.14e-10
chr3	98498740	98499141	402	*	5.58	6.42	3.34	3.08	1.58e-12	1.15e-10
chr10	81197764	81198304	541	*	5.83	6.62	3.92	2.7	1.6e-12	1.17e-10
chr7	96279259	96279801	543	*	5.33	6.24	2.41	3.83	1.6e-12	1.17e-10
chr18	57694712	57694998	287	*	5.29	6.18	2.48	3.7	1.63e-12	1.19e-10
chr4	140779553	140779995	443	*	5.38	6.25	2.78	3.48	1.63e-12	1.19e-10
chr3	5686855	5687719	865	*	5.59	6.42	3.43	2.99	1.66e-12	1.21e-10
chr7	47941668	47942006	339	*	5.39	6.26	2.86	3.4	1.67e-12	1.22e-10
chrX	79688339	79688971	633	*	6.15	7.14	-0.32	7.47	1.69e-12	1.23e-10
chr3	158436271	158436665	395	*	5.91	3.97	6.7	-2.73	1.73e-12	1.25e-10
chr9	102319100	102319656	557	*	5.79	6.6	3.73	2.88	1.73e-12	1.25e-10
chr16	81224219	81224786	568	*	6.02	6.78	4.31	2.47	1.8e-12	1.31e-10
chr7	87143065	87143637	573	*	5.33	6.27	1.64	4.63	1.82e-12	1.31e-10
chr2	142981560	142981981	422	*	5.85	6.64	3.96	2.68	1.82e-12	1.32e-10
chr11	133724219	133724907	689	*	5.88	6.66	4.06	2.6	1.83e-12	1.32e-10
chr2	141134169	141134785	617	*	7.16	7.75	6.14	1.6	1.84e-12	1.33e-10
chr5	137579363	137579904	542	*	6.6	7.31	5.14	2.17	1.84e-12	1.33e-10
chr15	81605331	81605867	537	*	6.47	4.94	7.2	-2.26	1.89e-12	1.36e-10
chr15	100777543	100777884	342	*	5.27	6.18	2.36	3.81	1.91e-12	1.37e-10
chr16	71052975	71053468	494	*	6.4	4.91	7.12	-2.2	1.92e-12	1.38e-10
chr7	31590014	31590464	451	*	5.18	6.11	1.7	4.42	1.93e-12	1.39e-10
chr1	171837329	171837728	400	*	5.4	2.48	6.3	-3.82	1.98e-12	1.42e-10
chr1	86077618	86077898	281	*	5.8	3.76	6.61	-2.85	2e-12	1.43e-10
chr7	95345973	95346436	464	*	5.38	6.25	2.84	3.41	2e-12	1.43e-10
chr10	105487233	105487740	508	*	5.79	6.58	3.88	2.7	2.03e-12	1.46e-10
chr9	27341011	27341706	696	*	5.26	6.19	1.96	4.23	2.05e-12	1.47e-10
chr14	93498030	93498475	446	*	5.18	6.12	1.7	4.42	2.06e-12	1.47e-10
chr5	172685255	172685802	548	*	5.61	6.44	3.44	3.01	2.11e-12	1.51e-10
chr2	147930066	147930717	652	*	5.32	6.2	2.67	3.54	2.13e-12	1.52e-10
chr4	67602330	67602709	380	*	5.52	6.36	3.26	3.11	2.2e-12	1.57e-10
chr8	94806857	94807407	551	*	5.46	6.31	3.06	3.25	2.26e-12	1.61e-10
chr2	39227742	39228181	440	*	5.22	6.13	2.13	4	2.31e-12	1.65e-10
chr2	204752389	204752862	474	*	5.55	6.39	3.31	3.08	2.32e-12	1.65e-10
chr8	141709390	141709776	387	*	5.37	6.25	2.76	3.49	2.37e-12	1.69e-10
chr4	152279422	152279766	345	*	5.65	6.47	3.53	2.94	2.39e-12	1.7e-10
chr12	99849034	99849704	671	*	7.69	6.82	8.23	-1.41	2.41e-12	1.71e-10
chr4	31161672	31162194	523	*	5.57	6.55	0.29	6.26	2.41e-12	1.71e-10
chrX	95938947	95939472	526	*	5.74	6.54	3.77	2.77	2.45e-12	1.73e-10
chr2	12214343	12215059	717	*	6.1	6.84	4.51	2.33	2.48e-12	1.76e-10
chr2	198102711	198103164	454	*	5.29	6.18	2.58	3.6	2.49e-12	1.76e-10
chr6	165597933	165598591	659	*	5.64	6.47	3.49	2.98	2.49e-12	1.76e-10
chrX	135212994	135213694	701	*	6.24	4.68	6.97	-2.28	2.52e-12	1.78e-10
chr7	110027016	110027381	366	*	5.45	2.83	6.33	-3.5	2.52e-12	1.78e-10
chr1	153901444	153901937	494	*	5.93	6.7	4.17	2.52	2.54e-12	1.79e-10
chr8	93552092	93552816	725	*	5.75	3.64	6.57	-2.93	2.62e-12	1.84e-10
chr7	137352423	137352788	366	*	6.02	4.27	6.79	-2.52	2.63e-12	1.85e-10
chr15	99358434	99358995	562	*	6.64	7.32	5.3	2.02	2.64e-12	1.86e-10
chr15	89475516	89476044	529	*	5.21	6.16	1.31	4.85	2.65e-12	1.86e-10
chr5	60916857	60917540	684	*	5.78	6.57	3.88	2.68	2.69e-12	1.89e-10
chr18	77968271	77968957	687	*	5.43	6.29	2.98	3.31	2.74e-12	1.92e-10
chr1	161972833	161973251	419	*	5.98	4.08	6.77	-2.69	2.75e-12	1.92e-10
chr16	55574126	55574567	442	*	5.22	6.18	0.99	5.2	2.8e-12	1.96e-10
chr6	46843775	46844337	563	*	5.42	2.73	6.3	-3.57	2.82e-12	1.97e-10
chr20	58363813	58364358	546	*	5.24	6.14	2.29	3.86	2.83e-12	1.97e-10
chr3	143960232	143960567	336	*	5.32	6.29	0.71	5.57	2.88e-12	2.01e-10
chr8	49676445	49676998	554	*	5.84	6.62	3.99	2.63	2.88e-12	2.01e-10
chr12	15076883	15077305	423	*	5.34	6.31	0.64	5.67	2.88e-12	2.01e-10
chr7	73236784	73237311	528	*	6.07	4.17	6.86	-2.69	2.88e-12	2.01e-10
chr1	101087604	101088005	402	*	5.61	3.29	6.46	-3.17	2.91e-12	2.02e-10
chr3	139175823	139176300	478	*	5.98	6.78	4.07	2.71	2.92e-12	2.03e-10
chr2	208103929	208104393	465	*	5.89	4	6.69	-2.68	2.92e-12	2.03e-10
chr20	47545308	47545804	497	*	5.23	6.13	2.27	3.86	2.93e-12	2.03e-10
chr2	180393347	180393769	423	*	5.36	6.23	2.77	3.46	2.96e-12	2.05e-10
chr16	8097730	8098169	440	*	5.16	6.08	1.84	4.24	2.97e-12	2.06e-10
chr10	89431046	89431625	580	*	5.16	6.1	1.52	4.59	3.01e-12	2.09e-10
chr18	45438720	45439145	426	*	5.3	6.19	2.57	3.62	3.03e-12	2.1e-10
chr10	3087859	3088432	574	*	5.61	3.29	6.46	-3.17	3.06e-12	2.11e-10
chr7	85260244	85260632	389	*	5.22	6.18	1.04	5.14	3.07e-12	2.12e-10
chr18	3603344	3604225	882	*	6.57	7.25	5.26	1.98	3.07e-12	2.12e-10
chr3	138505616	138506153	538	*	6.12	6.86	4.53	2.33	3.09e-12	2.13e-10
chr8	125580857	125581437	581	*	5.22	6.18	1.04	5.14	3.14e-12	2.16e-10
chr6	92940735	92941365	631	*	5.25	6.15	2.37	3.78	3.17e-12	2.18e-10
chr6	39752899	39753422	524	*	5.18	6.13	1.31	4.82	3.17e-12	2.18e-10
chr3	172562161	172562653	493	*	5.59	6.43	3.38	3.05	3.21e-12	2.2e-10
chr2	28021916	28022689	774	*	6.47	4.99	7.19	-2.2	3.22e-12	2.21e-10
chr10	67419578	67420269	692	*	5.69	6.5	3.72	2.78	3.23e-12	2.22e-10
chr4	162857784	162858213	430	*	5.39	2.63	6.28	-3.65	3.27e-12	2.24e-10
chr16	70715316	70715957	642	*	5.37	6.24	2.83	3.4	3.29e-12	2.25e-10
chr1	244375702	244376454	753	*	6.99	7.9	3.92	3.99	3.33e-12	2.27e-10
chr4	109113063	109113666	604	*	5.33	6.21	2.7	3.52	3.45e-12	2.35e-10
chr9	3773311	3773816	506	*	5.26	6.15	2.49	3.66	3.46e-12	2.36e-10
chr16	56279899	56280502	604	*	6.56	5.22	7.25	-2.03	3.5e-12	2.38e-10
chr21	38610118	38610538	421	*	5.2	6.1	2.16	3.95	3.68e-12	2.51e-10
chr4	115484619	115485075	457	*	5.38	1.56	6.32	-4.76	3.69e-12	2.51e-10
chr12	115376266	115376679	414	*	5.34	6.23	2.62	3.61	3.75e-12	2.55e-10
chr2	122777089	122777632	544	*	5.57	6.4	3.42	2.98	3.78e-12	2.57e-10
chr5	175269956	175270366	411	*	5.57	3.24	6.41	-3.18	3.78e-12	2.57e-10
chr16	81620061	81620424	364	*	5.49	3.01	6.35	-3.34	3.81e-12	2.59e-10
chr2	6253760	6254243	484	*	5.51	6.49	0.24	6.25	3.83e-12	2.59e-10
chr1	107762599	107763078	480	*	5.41	2.73	6.29	-3.56	3.87e-12	2.62e-10
chr4	78573126	78573745	620	*	5.17	6.08	2.01	4.07	3.92e-12	2.65e-10
chr6	167462828	167463311	484	*	5.13	6.06	1.68	4.39	3.95e-12	2.67e-10
chr8	136247537	136248811	1275	*	7.79	8.3	6.99	1.3	3.98e-12	2.69e-10
chr10	25372569	25372850	282	*	5.43	6.28	3.01	3.28	4e-12	2.7e-10
chr2	133736334	133736910	577	*	6.09	6.83	4.46	2.37	4.03e-12	2.72e-10
chr6	28348021	28348628	608	*	5.5	6.48	0.24	6.24	4.03e-12	2.72e-10
chr5	99511106	99511441	336	*	5.3	6.2	2.39	3.8	4.06e-12	2.73e-10
chr7	47340268	47340880	613	*	5.72	6.52	3.77	2.75	4.06e-12	2.73e-10
chr2	138977563	138978052	490	*	5.14	6.07	1.66	4.41	4.06e-12	2.73e-10
chr11	76411534	76411928	395	*	5.47	2.83	6.35	-3.53	4.09e-12	2.75e-10
chr8	108749658	108750105	448	*	5.9	6.67	4.11	2.56	4.13e-12	2.77e-10
chr1	59400508	59400936	429	*	5.16	6.11	1.21	4.89	4.17e-12	2.8e-10
chr5	24749715	24750543	829	*	5.4	6.25	2.99	3.26	4.21e-12	2.82e-10
chr9	123713086	123713595	510	*	5.47	6.31	3.19	3.12	4.25e-12	2.85e-10
chr6	12348735	12349296	562	*	6.39	4.96	7.09	-2.13	4.32e-12	2.89e-10
chr20	49261983	49262525	543	*	6.17	4.6	6.9	-2.31	4.37e-12	2.92e-10
chr9	72010614	72011038	425	*	5.26	6.15	2.49	3.66	4.38e-12	2.93e-10
chr1	59840983	59841504	522	*	5.88	3.95	6.68	-2.73	4.39e-12	2.93e-10
chr4	10766911	10767422	512	*	5.51	6.49	0.24	6.25	4.39e-12	2.93e-10
chr1	208921904	208922702	799	*	5.5	6.48	0.24	6.24	4.48e-12	2.98e-10
chr5	34042405	34042806	402	*	5.2	6.1	2.25	3.85	4.53e-12	3.01e-10
chr1	210656242	210656726	485	*	5.47	6.33	2.97	3.36	4.53e-12	3.01e-10
chr9	95906319	95906848	530	*	5.96	6.72	4.24	2.48	4.64e-12	3.08e-10
chr2	236302924	236303484	561	*	5.92	4.04	6.71	-2.67	4.74e-12	3.15e-10
chr20	11881811	11882132	322	*	5.66	3.51	6.49	-2.98	4.76e-12	3.15e-10
chr8	26444919	26445389	471	*	5.61	6.43	3.47	2.96	4.91e-12	3.25e-10
chr6	11219015	11219623	609	*	6.11	6.88	4.33	2.55	4.95e-12	3.27e-10
chr7	158207199	158207658	460	*	5.25	6.14	2.38	3.76	4.95e-12	3.27e-10
chr16	83281350	83281732	383	*	5.58	6.42	3.3	3.12	4.95e-12	3.27e-10
chr2	31456102	31456426	325	*	5.29	6.17	2.66	3.51	4.97e-12	3.28e-10
chr7	5630909	5631472	564	*	6.42	5	7.12	-2.12	5e-12	3.29e-10
chr19	6424799	6425618	820	*	7.47	6.55	8.03	-1.48	5e-12	3.29e-10
chr15	78357671	78358153	483	*	5.79	3.83	6.59	-2.76	5.02e-12	3.31e-10
chr1	85763425	85764272	848	*	6.27	4.78	6.99	-2.21	5.07e-12	3.34e-10
chr2	13097420	13097820	401	*	5.18	6.14	0.96	5.19	5.12e-12	3.37e-10
chr11	122625347	122626061	715	*	6.45	7.13	5.12	2.01	5.14e-12	3.38e-10
chr8	66018432	66019077	646	*	6.36	7.06	4.96	2.09	5.17e-12	3.4e-10
chr3	5064958	5065359	402	*	6.28	4.75	7.01	-2.26	5.21e-12	3.42e-10
chr3	37534457	37535066	610	*	5.85	6.62	4.06	2.56	5.24e-12	3.43e-10
chr4	11368861	11369416	556	*	6.4	7.09	5.04	2.05	5.25e-12	3.44e-10
chr18	62518824	62519483	660	*	6.57	7.24	5.3	1.93	5.42e-12	3.55e-10
chr12	32423680	32424184	505	*	5.32	6.21	2.55	3.66	5.44e-12	3.56e-10
chr5	16642995	16643412	418	*	5.14	6.06	1.84	4.22	5.45e-12	3.56e-10
chr7	12179034	12179434	401	*	5.47	2.88	6.35	-3.46	5.47e-12	3.57e-10
chr1	33848178	33848668	491	*	5.98	6.74	4.31	2.43	5.55e-12	3.62e-10
chr5	1790256	1790599	344	*	5.41	6.26	3.06	3.2	5.57e-12	3.63e-10
chr6	82847801	82848260	460	*	5.6	6.42	3.53	2.89	5.61e-12	3.65e-10
chr2	43227550	43228007	458	*	5.4	6.26	2.94	3.33	5.74e-12	3.73e-10
chr7	130933813	130934185	373	*	5.42	2.46	6.32	-3.87	5.74e-12	3.73e-10
chr3	73658070	73658552	483	*	5.43	6.28	3.14	3.14	5.78e-12	3.76e-10
chr2	18121323	18121839	517	*	5.11	6.05	1.49	4.55	5.83e-12	3.79e-10
chr7	43341746	43342232	487	*	5.72	3.58	6.54	-2.97	5.84e-12	3.79e-10
chr11	12204182	12204995	814	*	5.34	2.5	6.23	-3.74	5.9e-12	3.82e-10
chr5	32738696	32739425	730	*	5.59	6.42	3.45	2.97	5.98e-12	3.87e-10
chr13	106808793	106809324	532	*	5.51	3.16	6.37	-3.21	6e-12	3.88e-10
chr2	106020398	106021077	680	*	6.22	4.7	6.94	-2.25	6.11e-12	3.95e-10
chr15	92410899	92411217	319	*	5.42	2.74	6.3	-3.56	6.16e-12	3.98e-10
chr21	42758873	42759441	569	*	5.13	6.08	1.21	4.87	6.24e-12	4.03e-10
chr5	154460277	154460862	586	*	5.43	6.27	3.14	3.14	6.29e-12	4.06e-10
chr11	115329617	115330014	398	*	5.45	6.31	3.08	3.23	6.31e-12	4.06e-10
chr10	4876195	4876740	546	*	5.13	6.08	1.24	4.84	6.32e-12	4.07e-10
chr5	105416128	105416706	579	*	5.13	6.08	1.43	4.64	6.32e-12	4.07e-10
chr8	139965075	139965747	673	*	6.63	5.38	7.29	-1.91	6.38e-12	4.1e-10
chr5	90338600	90339042	443	*	5.15	6.11	1.21	4.89	6.39e-12	4.1e-10
chr2	23675685	23676205	521	*	6.05	6.79	4.45	2.34	6.42e-12	4.12e-10
chr7	36553982	36554462	481	*	5.36	6.23	2.84	3.39	6.45e-12	4.14e-10
chr3	33273075	33273563	489	*	5.14	6.08	1.53	4.54	6.46e-12	4.14e-10
chr1	210435836	210436560	725	*	6.96	7.58	5.83	1.75	6.56e-12	4.2e-10
chr12	125148324	125148896	573	*	5.88	6.66	4.08	2.57	6.59e-12	4.22e-10
chr1	17864796	17865179	384	*	5.17	6.09	2.1	3.98	6.61e-12	4.22e-10
chr8	54448823	54449310	488	*	5.36	6.22	2.91	3.3	6.66e-12	4.25e-10
chr15	89376964	89377320	357	*	5.13	6.07	1.53	4.54	6.74e-12	4.3e-10
chr2	68098992	68099531	540	*	5.84	3.98	6.63	-2.65	6.85e-12	4.36e-10
chr8	84327944	84328543	600	*	5.46	6.44	0.24	6.21	6.85e-12	4.36e-10
chr4	151102764	151103100	337	*	5.14	6.06	1.97	4.09	6.89e-12	4.39e-10
chr12	41187830	41188244	415	*	5.2	6.16	1.04	5.12	6.95e-12	4.42e-10
chr10	97217101	97217693	593	*	5.26	6.15	2.51	3.64	7.01e-12	4.46e-10
chr2	165399083	165399602	520	*	5.34	1.23	6.29	-5.06	7.1e-12	4.51e-10
chr7	83769548	83769998	451	*	5.41	6.26	3.05	3.21	7.11e-12	4.51e-10
chr3	89233267	89233661	395	*	5.18	6.11	1.82	4.29	7.17e-12	4.55e-10
chr2	64054845	64055242	398	*	5.28	1.96	6.2	-4.24	7.19e-12	4.55e-10
chr2	138829834	138830349	516	*	6.92	5.81	7.54	-1.74	7.21e-12	4.56e-10
chr5	83731633	83732129	497	*	5.44	2.79	6.32	-3.52	7.33e-12	4.64e-10
chr2	122277364	122277775	412	*	6.06	6.79	4.47	2.32	7.33e-12	4.64e-10
chr5	115022141	115022811	671	*	5.7	6.5	3.75	2.75	7.38e-12	4.66e-10
chr7	31682322	31682817	496	*	5.53	6.36	3.37	2.99	7.44e-12	4.69e-10
chr1	185410741	185411103	363	*	5.29	1.67	6.23	-4.56	7.46e-12	4.7e-10
chr14	105965584	105966204	621	*	5.68	6.48	3.73	2.76	7.48e-12	4.71e-10
chr3	159646460	159646902	443	*	5.41	2.71	6.29	-3.58	7.58e-12	4.77e-10
chr6	89275172	89275715	544	*	5.71	6.51	3.8	2.71	7.58e-12	4.77e-10
chr3	60788995	60789965	971	*	5.33	6.2	2.79	3.42	7.59e-12	4.77e-10
chr3	55203608	55204100	493	*	5.63	3.5	6.45	-2.96	7.61e-12	4.78e-10
chr1	204265498	204265992	495	*	5.25	1.72	6.19	-4.47	7.64e-12	4.79e-10
chr2	52539650	52540118	469	*	5.45	6.43	0.29	6.14	7.64e-12	4.79e-10
chr1	230209177	230209647	471	*	6.32	7.04	4.86	2.17	7.65e-12	4.8e-10
chr7	12989066	12989669	604	*	5.58	6.4	3.53	2.87	7.72e-12	4.83e-10
chr18	40144649	40145130	482	*	5.24	6.12	2.58	3.55	7.81e-12	4.88e-10
chr6	83552442	83552857	416	*	5.58	3.13	6.44	-3.31	7.84e-12	4.9e-10
chr1	167180460	167181113	654	*	6.72	7.36	5.55	1.81	7.91e-12	4.94e-10
chr18	77089780	77090257	478	*	5.2	6.12	2.04	4.07	7.95e-12	4.96e-10
chr7	51113312	51113848	537	*	5.3	2.1	6.22	-4.11	7.96e-12	4.96e-10
chr2	233844581	233845145	565	*	5.71	3.67	6.52	-2.85	7.99e-12	4.98e-10
chr2	37644285	37644822	538	*	5.46	6.3	3.21	3.09	8e-12	4.98e-10
chr11	122012448	122012881	434	*	5.46	6.31	3.18	3.13	8.04e-12	5e-10
chr5	36502643	36503105	463	*	5.33	2.42	6.23	-3.81	8.05e-12	5e-10
chr6	164724101	164724611	511	*	5.47	6.31	3.26	3.05	8.06e-12	5.01e-10
chr5	157038875	157039515	641	*	6.15	6.87	4.65	2.22	8.11e-12	5.03e-10
chr7	101372649	101373073	425	*	5.67	3.58	6.49	-2.91	8.16e-12	5.06e-10
chr7	95238051	95238491	441	*	6.2	4.68	6.92	-2.24	8.21e-12	5.09e-10
chr6	39636926	39637634	709	*	5.32	6.19	2.86	3.33	8.24e-12	5.1e-10
chr20	52749744	52750315	572	*	6.61	7.29	5.3	1.98	8.26e-12	5.11e-10
chr1	209887639	209888149	511	*	5.09	6.02	1.66	4.36	8.27e-12	5.11e-10
chr1	180943250	180943759	510	*	6.02	6.76	4.41	2.36	8.28e-12	5.12e-10
chr7	150786194	150786768	575	*	7.29	7.85	6.36	1.5	8.35e-12	5.16e-10
chr20	13772170	13772626	457	*	5.1	6.04	1.45	4.59	8.39e-12	5.17e-10
chr5	49891006	49891474	469	*	5.74	6.53	3.88	2.65	8.42e-12	5.19e-10
chr12	71996676	71997472	797	*	5.66	6.46	3.72	2.74	8.5e-12	5.24e-10
chr1	204839595	204840017	423	*	5.09	6.02	1.66	4.36	8.51e-12	5.24e-10
chr2	204547329	204547778	450	*	5.89	6.65	4.17	2.49	8.54e-12	5.25e-10
chr11	120942393	120942870	478	*	5.57	6.41	3.33	3.08	8.55e-12	5.25e-10
chr5	132136256	132136737	482	*	5.11	6.03	1.87	4.16	8.57e-12	5.26e-10
chr5	149897098	149897653	556	*	5.36	2.61	6.25	-3.65	8.58e-12	5.27e-10
chr7	83068271	83068774	504	*	5.62	6.43	3.63	2.79	8.68e-12	5.32e-10
chr6	101839489	101840231	743	*	6.45	7.14	5.1	2.04	8.73e-12	5.35e-10
chr12	26392170	26392905	736	*	6.1	4.4	6.86	-2.46	8.75e-12	5.36e-10
chr9	105283296	105283853	558	*	5.15	6.07	1.79	4.28	8.76e-12	5.36e-10
chr17	44842006	44842522	517	*	5.43	2.84	6.31	-3.47	8.84e-12	5.4e-10
chr4	148915129	148915621	493	*	5.14	6.06	2.01	4.04	8.89e-12	5.43e-10
chr18	54308876	54309685	810	*	6.21	6.93	4.71	2.23	8.95e-12	5.46e-10
chr16	47595144	47595676	533	*	5.15	6.11	0.96	5.15	8.98e-12	5.47e-10
chr18	74163422	74164166	745	*	6.07	6.81	4.48	2.33	9.08e-12	5.53e-10
chr2	206586117	206586993	877	*	6.36	7.05	4.99	2.06	9.12e-12	5.55e-10
chr12	80457854	80458392	539	*	5.2	6.1	2.23	3.87	9.14e-12	5.56e-10
chr7	129932676	129933097	422	*	5.34	2.53	6.24	-3.7	9.25e-12	5.62e-10
chr8	104992501	104993187	687	*	5.93	4.16	6.7	-2.53	9.27e-12	5.63e-10
chr22	26143286	26143809	524	*	5.5	3.17	6.35	-3.18	9.34e-12	5.66e-10
chr3	143007761	143008337	577	*	5.21	6.1	2.48	3.61	9.34e-12	5.66e-10
chr18	49935269	49935691	423	*	5.16	6.07	2.14	3.92	9.37e-12	5.68e-10
chr2	153721123	153721804	682	*	5.7	6.49	3.8	2.69	9.51e-12	5.76e-10
chr12	104420636	104421260	625	*	5.16	6.08	1.87	4.21	9.57e-12	5.79e-10
chr16	13203955	13204797	843	*	7.14	7.74	6.1	1.65	9.63e-12	5.82e-10
chr2	9780507	9781045	539	*	5.63	6.45	3.51	2.94	9.72e-12	5.87e-10
chr7	24865748	24866556	809	*	7.91	8.41	7.14	1.27	9.77e-12	5.9e-10
chr2	145466216	145466600	385	*	5.24	6.21	0.64	5.57	9.81e-12	5.92e-10
chr1	112056179	112056650	472	*	5.84	6.61	4.06	2.55	1.03e-11	6.18e-10
chr11	132311516	132311978	463	*	5.21	6.18	0.71	5.47	1.04e-11	6.26e-10
chr7	139616008	139616676	669	*	7.04	5.98	7.65	-1.68	1.07e-11	6.43e-10
chr11	18139090	18139582	493	*	5.12	6.05	1.68	4.37	1.09e-11	6.55e-10
chr5	4373183	4373770	588	*	5.91	6.69	4.11	2.58	1.12e-11	6.74e-10
chr7	107587363	107588288	926	*	6.23	6.93	4.8	2.13	1.15e-11	6.89e-10
chr20	62466343	62466809	467	*	6.98	5.93	7.58	-1.66	1.16e-11	6.93e-10
chr5	53625613	53626212	600	*	5.28	1.23	6.23	-5	1.16e-11	6.97e-10
chr5	131422015	131422407	393	*	6.29	4.79	7	-2.22	1.16e-11	6.97e-10
chr2	121316968	121317369	402	*	5.23	1.72	6.17	-4.45	1.17e-11	7.01e-10
chr6	8803519	8804018	500	*	5.08	6.03	1.24	4.79	1.18e-11	7.07e-10
chr12	113444941	113445417	477	*	5.45	3	6.31	-3.31	1.18e-11	7.07e-10
chr2	133173612	133174429	818	*	7.38	6.32	7.98	-1.66	1.19e-11	7.13e-10
chr2	1864432	1865120	689	*	5.4	6.37	0.29	6.09	1.2e-11	7.15e-10
chr9	100246338	100246769	432	*	5.2	6.17	0.71	5.45	1.21e-11	7.19e-10
chr1	174682911	174683419	509	*	5.47	6.31	3.19	3.12	1.21e-11	7.23e-10
chr8	58777607	58778053	447	*	5.49	6.32	3.25	3.07	1.23e-11	7.35e-10
chr6	39177091	39177581	491	*	5.25	6.12	2.67	3.45	1.25e-11	7.42e-10
chr20	50047821	50048329	509	*	5.11	6.07	1.04	5.03	1.27e-11	7.55e-10
chr9	111207969	111208440	472	*	5.09	6.01	1.99	4.02	1.27e-11	7.55e-10
chr4	151203362	151203873	512	*	5.11	6.07	0.96	5.11	1.3e-11	7.7e-10
chr15	81487558	81488009	452	*	5.14	6.05	2	4.05	1.3e-11	7.72e-10
chr1	238628713	238629070	358	*	5.68	6.48	3.77	2.71	1.31e-11	7.77e-10
chr12	9486495	9487257	763	*	6.26	6.96	4.85	2.11	1.33e-11	7.88e-10
chr16	59767223	59767673	451	*	5.38	6.36	0.24	6.12	1.36e-11	8.07e-10
chr8	39912285	39912863	579	*	5.84	6.61	4.08	2.53	1.4e-11	8.26e-10
chr4	165948847	165949197	351	*	5.54	6.35	3.47	2.88	1.41e-11	8.32e-10
chr1	37119548	37119838	291	*	5.08	6.02	1.47	4.55	1.41e-11	8.35e-10
chrX	54824666	54825178	513	*	5.38	6.36	0.24	6.12	1.45e-11	8.55e-10
chr1	49656569	49657032	464	*	5.42	6.4	0.29	6.12	1.47e-11	8.64e-10
chr18	48664042	48664599	558	*	6.16	6.88	4.68	2.2	1.47e-11	8.66e-10
chr6	71617748	71618193	446	*	5.1	6.06	1.04	5.02	1.48e-11	8.74e-10
chr17	66790868	66791287	420	*	5.38	6.24	3.02	3.22	1.5e-11	8.81e-10
chr22	30736875	30737659	785	*	5.24	6.12	2.61	3.51	1.5e-11	8.83e-10
chr5	134645398	134645898	501	*	5.16	6.05	2.37	3.67	1.52e-11	8.9e-10
chr11	128206099	128206570	472	*	5.43	3.01	6.29	-3.28	1.52e-11	8.9e-10
chr15	79932506	79933035	530	*	5.32	2.61	6.21	-3.6	1.52e-11	8.94e-10
chr1	241951034	241951485	452	*	5.86	6.85	-0.32	7.17	1.52e-11	8.94e-10
chr11	115371546	115371949	404	*	5.6	6.41	3.57	2.84	1.55e-11	9.06e-10
chr7	66510563	66511055	493	*	5.37	6.35	0.24	6.11	1.55e-11	9.07e-10
chr2	6404133	6404800	668	*	5.85	6.84	-0.32	7.16	1.56e-11	9.16e-10
chr20	5037231	5037944	714	*	7.46	8.01	6.57	1.44	1.58e-11	9.24e-10
chr3	64224605	64225227	623	*	6.3	4.82	7.01	-2.19	1.58e-11	9.24e-10
chr2	62816875	62817424	550	*	5.25	6.13	2.69	3.44	1.58e-11	9.25e-10
chr2	232252933	232253720	788	*	7.44	7.98	6.55	1.43	1.6e-11	9.35e-10
chr2	134575647	134576223	577	*	6.89	5.78	7.51	-1.73	1.61e-11	9.36e-10
chr5	143536324	143536799	476	*	5.39	6.24	3.09	3.15	1.61e-11	9.37e-10
chr10	31958176	31958806	631	*	5.37	6.22	3.07	3.15	1.62e-11	9.42e-10
chr7	115140010	115140454	445	*	5.05	5.98	1.68	4.3	1.63e-11	9.47e-10
chr7	19997842	19998354	513	*	5.65	3.53	6.47	-2.94	1.64e-11	9.54e-10
chr20	30181088	30181759	672	*	7	5.95	7.61	-1.66	1.67e-11	9.68e-10
chr10	104389356	104389806	451	*	5.35	2.58	6.24	-3.66	1.67e-11	9.72e-10
chr1	230212991	230213548	558	*	5.45	6.3	3.12	3.18	1.68e-11	9.76e-10
chr11	44883808	44884220	413	*	5.42	3.01	6.27	-3.27	1.7e-11	9.87e-10
chr7	46574265	46574997	733	*	5.94	6.69	4.28	2.42	1.71e-11	9.9e-10
chr5	135432637	135433069	433	*	5.13	6.05	1.89	4.17	1.72e-11	9.97e-10
chr10	29264704	29265446	743	*	6.12	6.85	4.59	2.26	1.73e-11	1e-09
chr7	19444534	19445002	469	*	6.33	4.94	7.03	-2.09	1.75e-11	1.01e-09
chr8	118681910	118682351	442	*	6.1	4.49	6.84	-2.35	1.75e-11	1.01e-09
chr3	53512247	53512763	517	*	5.77	6.58	3.75	2.83	1.76e-11	1.01e-09
chr2	220588037	220588441	405	*	5.2	6.1	2.34	3.76	1.76e-11	1.01e-09
chr11	129512951	129513540	590	*	6.42	7.09	5.14	1.96	1.78e-11	1.03e-09
chr8	130640654	130641194	541	*	5.27	6.15	2.64	3.51	1.78e-11	1.03e-09
chr3	132598550	132598998	449	*	5.32	6.17	2.93	3.24	1.78e-11	1.03e-09
chr17	13287887	13288350	464	*	5.12	6.02	2.1	3.92	1.8e-11	1.03e-09
chr18	72135766	72136386	621	*	5.77	6.54	4	2.54	1.82e-11	1.04e-09
chr1	210361546	210361901	356	*	5.52	3.18	6.37	-3.2	1.82e-11	1.04e-09
chr7	147468476	147468792	317	*	5.4	6.38	0.29	6.09	1.84e-11	1.06e-09
chr2	203474314	203474802	489	*	5.06	6.01	1.31	4.7	1.86e-11	1.07e-09
chr5	176921396	176921934	539	*	5.57	3.35	6.41	-3.05	1.86e-11	1.07e-09
chr2	121384121	121384563	443	*	5.46	6.3	3.27	3.02	1.87e-11	1.07e-09
chr1	76613408	76613977	570	*	5.15	6.05	2.25	3.8	1.88e-11	1.07e-09
chr2	185784787	185785543	757	*	6.62	7.26	5.43	1.83	1.89e-11	1.08e-09
chr5	16461882	16462243	362	*	5.2	1.7	6.13	-4.44	1.9e-11	1.08e-09
chr1	239607315	239607910	596	*	5.32	6.17	2.93	3.24	1.9e-11	1.08e-09
chr13	76222583	76223133	551	*	5.16	6.05	2.39	3.65	1.91e-11	1.09e-09
chr10	6289021	6289684	664	*	5.29	6.15	2.86	3.29	1.91e-11	1.09e-09
chr7	103321213	103321646	434	*	5.18	6.07	2.41	3.66	1.91e-11	1.09e-09
chr18	33441808	33442439	632	*	5.48	3.14	6.33	-3.19	1.92e-11	1.09e-09
chr5	40365337	40365911	575	*	5.22	6.09	2.6	3.5	1.93e-11	1.1e-09
chr3	189281594	189282176	583	*	5.54	3.13	6.39	-3.27	1.94e-11	1.1e-09
chr3	189620130	189620623	494	*	5.15	6.12	0.68	5.44	1.94e-11	1.1e-09
chr8	127886337	127886992	656	*	5.04	5.98	1.45	4.53	1.97e-11	1.12e-09
chr11	132471733	132472141	409	*	5.34	6.2	2.92	3.28	1.99e-11	1.13e-09
chr4	10748173	10749048	876	*	5.8	6.58	4.02	2.56	2e-11	1.13e-09
chr2	138808119	138808649	531	*	5.34	6.32	0.24	6.08	2.01e-11	1.14e-09
chr6	5550965	5551556	592	*	5.03	5.96	1.49	4.47	2.02e-11	1.14e-09
chr11	130036247	130036670	424	*	5.41	3.01	6.27	-3.26	2.06e-11	1.16e-09
chr7	23270036	23270725	690	*	5.35	6.33	0.29	6.04	2.06e-11	1.16e-09
chr1	188458496	188459130	635	*	6.38	5.02	7.07	-2.05	2.06e-11	1.17e-09
chr7	24882242	24882886	645	*	5.86	6.62	4.13	2.48	2.1e-11	1.18e-09
chr3	83273035	83273666	632	*	5.03	5.97	1.47	4.5	2.11e-11	1.19e-09
chr11	123043939	123044483	545	*	5.37	2.8	6.24	-3.44	2.12e-11	1.19e-09
chr7	29130566	29131525	960	*	7.09	7.68	6.06	1.62	2.12e-11	1.19e-09
chr1	83416288	83416833	546	*	5.05	5.98	1.64	4.34	2.12e-11	1.19e-09
chr1	51989527	51989996	470	*	5.16	6.13	0.64	5.48	2.12e-11	1.19e-09
chr12	46997447	46998054	608	*	5.15	6.12	0.71	5.4	2.13e-11	1.2e-09
chr4	162257155	162257568	414	*	5.17	6.06	2.49	3.56	2.14e-11	1.2e-09
chr17	53745636	53746291	656	*	5.06	6.02	0.99	5.03	2.18e-11	1.22e-09
chr7	115928119	115928470	352	*	6.1	6.82	4.57	2.25	2.18e-11	1.22e-09
chr5	157453157	157453768	612	*	5.04	5.97	1.7	4.28	2.18e-11	1.22e-09
chr10	97211484	97211997	514	*	6.46	7.12	5.19	1.93	2.18e-11	1.22e-09
chr12	115352108	115352652	545	*	6.11	4.53	6.85	-2.32	2.21e-11	1.24e-09
chr1	48043537	48044854	1318	*	8.32	8.78	7.65	1.13	2.25e-11	1.26e-09
chr2	6767445	6767937	493	*	5.63	6.43	3.69	2.74	2.26e-11	1.26e-09
chr1	232481358	232481880	523	*	5.8	6.79	-0.32	7.11	2.26e-11	1.26e-09
chr5	50714056	50714749	694	*	5.07	6.03	0.96	5.07	2.27e-11	1.26e-09
chr15	83382723	83383118	396	*	5.11	6.02	2.04	3.98	2.3e-11	1.28e-09
chr10	44796483	44797034	552	*	5.43	3.08	6.29	-3.2	2.3e-11	1.28e-09
chr2	12936700	12937151	452	*	6.98	7.59	5.89	1.7	2.43e-11	1.35e-09
chr11	19496433	19497225	793	*	5.02	5.97	1.24	4.73	2.43e-11	1.35e-09
chr1	78005352	78005775	424	*	5.41	3	6.27	-3.28	2.46e-11	1.37e-09
chr1	222547128	222547533	406	*	5.31	6.17	2.87	3.3	2.46e-11	1.37e-09
chr22	27619541	27620049	509	*	5.36	2.69	6.24	-3.55	2.46e-11	1.37e-09
chr5	139124704	139125328	625	*	6.06	4.41	6.81	-2.4	2.49e-11	1.38e-09
chr2	38374023	38374370	348	*	5.49	3.25	6.33	-3.08	2.49e-11	1.38e-09
chr11	7994476	7994929	454	*	5.09	5.99	2.14	3.85	2.5e-11	1.39e-09
chr7	134274215	134274724	510	*	6.45	7.12	5.16	1.96	2.51e-11	1.39e-09
chr1	200048636	200049073	438	*	5.1	6.02	2.03	3.99	2.51e-11	1.39e-09
chr2	99377707	99378299	593	*	5.08	5.99	2.03	3.96	2.55e-11	1.41e-09
chr7	104435546	104436109	564	*	5.32	6.3	0.24	6.06	2.56e-11	1.42e-09
chr1	203007358	203007815	458	*	5.32	2.59	6.21	-3.61	2.56e-11	1.42e-09
chr4	150420914	150421260	347	*	5.19	6.16	0.71	5.45	2.57e-11	1.42e-09
chr10	81169356	81169811	456	*	5.05	5.99	1.62	4.36	2.58e-11	1.42e-09
chr1	166875152	166875577	426	*	5.25	2.35	6.15	-3.8	2.6e-11	1.43e-09
chr2	113287302	113287734	433	*	5.19	6.06	2.58	3.48	2.6e-11	1.43e-09
chr12	6338847	6339399	553	*	5.8	6.56	4.06	2.5	2.61e-11	1.43e-09
chr9	651392	651727	336	*	5.17	6.13	0.64	5.49	2.61e-11	1.43e-09
chr4	26240543	26241288	746	*	5.59	6.4	3.56	2.84	2.64e-11	1.45e-09
chr11	76819015	76819351	337	*	5.96	4.1	6.75	-2.65	2.65e-11	1.46e-09
chr5	172882101	172882643	543	*	7.22	6.27	7.79	-1.52	2.71e-11	1.49e-09
chr4	139268952	139269645	694	*	6.82	7.43	5.74	1.69	2.71e-11	1.49e-09
chr3	191492261	191492649	389	*	5.51	3.31	6.34	-3.03	2.72e-11	1.49e-09
chr18	47376029	47376438	410	*	5.3	2.61	6.18	-3.57	2.74e-11	1.5e-09
chr16	11085560	11086053	494	*	6.02	4.4	6.76	-2.36	2.75e-11	1.5e-09
chr5	168310350	168310855	506	*	5.5	6.32	3.41	2.91	2.75e-11	1.51e-09
chr5	166732315	166732896	582	*	5.08	6.04	0.96	5.09	2.77e-11	1.52e-09
chr2	211228599	211228991	393	*	5.37	6.22	3.07	3.15	2.78e-11	1.52e-09
chr1	78070816	78071485	670	*	5.82	4.02	6.59	-2.57	2.83e-11	1.54e-09
chr6	67248640	67249182	543	*	5.06	5.98	1.81	4.18	2.94e-11	1.6e-09
chr1	48512695	48513218	524	*	5.61	6.43	3.5	2.92	2.96e-11	1.61e-09
chr5	98270931	98271446	516	*	5.51	6.33	3.45	2.89	3.01e-11	1.64e-09
chr8	89727847	89728451	605	*	5.61	3.55	6.43	-2.88	3.03e-11	1.65e-09
chr10	131686262	131686863	602	*	5.04	5.97	1.53	4.44	3.05e-11	1.66e-09
chr2	159572556	159573141	586	*	5.13	6.02	2.36	3.65	3.05e-11	1.66e-09
chr12	71652325	71652742	418	*	5.21	6.08	2.67	3.41	3.05e-11	1.66e-09
chr20	52684108	52684511	404	*	5.26	2.48	6.15	-3.67	3.11e-11	1.69e-09
chr12	65215032	65215442	411	*	5.19	6.07	2.58	3.49	3.14e-11	1.7e-09
chr15	48401317	48401980	664	*	5.07	6	1.7	4.3	3.17e-11	1.72e-09
chr15	78608568	78608976	409	*	5.21	6.08	2.66	3.42	3.2e-11	1.73e-09
chrX	137103116	137103614	499	*	5.12	6.08	0.71	5.37	3.23e-11	1.75e-09
chr10	113536109	113536539	431	*	5.15	6.11	0.71	5.4	3.26e-11	1.76e-09
chr16	64864486	64864907	422	*	5.03	5.95	1.86	4.09	3.27e-11	1.77e-09
chr5	114701855	114702399	545	*	6.76	5.63	7.38	-1.75	3.28e-11	1.77e-09
chr5	17087117	17087584	468	*	5.76	3.84	6.56	-2.72	3.28e-11	1.77e-09
chr10	100127563	100128005	443	*	5.51	6.33	3.34	2.99	3.32e-11	1.79e-09
chr8	71039064	71039823	760	*	5.14	6.03	2.36	3.66	3.32e-11	1.79e-09
chr12	63041271	63041732	462	*	5.18	6.05	2.57	3.48	3.34e-11	1.8e-09
chr7	151165411	151165963	553	*	6.17	6.87	4.75	2.13	3.39e-11	1.82e-09
chr12	5205226	5206073	848	*	6.17	6.91	4.55	2.36	3.39e-11	1.82e-09
chr15	100076679	100077288	610	*	6.51	7.16	5.29	1.87	3.4e-11	1.83e-09
chr5	4370334	4370731	398	*	6.03	6.75	4.51	2.24	3.41e-11	1.83e-09
chr11	15949207	15949849	643	*	5.18	6.08	2.33	3.75	3.43e-11	1.84e-09
chr4	19039868	19040162	295	*	5	5.94	1.47	4.46	3.5e-11	1.88e-09
chr5	8843986	8844706	721	*	6.57	7.22	5.37	1.85	3.54e-11	1.9e-09
chr1	207200535	207200885	351	*	5.18	1.92	6.1	-4.18	3.54e-11	1.9e-09
chr12	104971314	104971873	560	*	5.44	6.27	3.22	3.05	3.55e-11	1.9e-09
chr3	25631140	25631709	570	*	5.34	6.18	3.07	3.1	3.56e-11	1.91e-09
chr5	127193891	127194491	601	*	5.63	6.42	3.73	2.69	3.57e-11	1.91e-09
chr10	47129207	47129750	544	*	5.44	3.16	6.28	-3.12	3.58e-11	1.91e-09
chr12	38764048	38764527	480	*	5.88	6.62	4.23	2.39	3.6e-11	1.92e-09
chr5	132156569	132157217	649	*	6.49	7.15	5.25	1.89	3.62e-11	1.93e-09
chr2	186448188	186448662	475	*	5.28	0.88	6.25	-5.36	3.63e-11	1.94e-09
chr4	170293955	170294358	404	*	5.03	5.96	1.64	4.32	3.64e-11	1.94e-09
chr2	77696051	77696576	526	*	5.05	5.97	1.71	4.26	3.66e-11	1.95e-09
chr6	83396514	83396995	482	*	5.05	5.97	1.81	4.16	3.69e-11	1.96e-09
chr1	238055251	238055704	454	*	5.02	5.98	1.01	4.96	3.72e-11	1.98e-09
chr10	105459336	105459917	582	*	5.05	6.01	0.96	5.05	3.73e-11	1.98e-09
chr2	12427215	12427830	616	*	6.09	6.8	4.6	2.2	3.86e-11	2.05e-09
chr12	131468237	131468652	416	*	5.01	5.95	1.26	4.69	3.88e-11	2.06e-09
chr18	45530225	45530712	488	*	5.21	2.38	6.11	-3.73	3.89e-11	2.06e-09
chr2	17962745	17963191	447	*	5.28	6.25	0.24	6.01	3.91e-11	2.08e-09
chr10	111694724	111695461	738	*	5.38	6.22	3.12	3.1	3.93e-11	2.08e-09
chr8	61317384	61317856	473	*	5.74	6.73	-0.32	7.05	3.93e-11	2.08e-09
chr2	164372408	164372812	405	*	5.28	6.13	2.91	3.22	3.93e-11	2.08e-09
chr8	67919714	67920167	454	*	5.72	6.51	3.83	2.68	3.99e-11	2.11e-09
chr1	64386062	64386689	628	*	5.48	3.18	6.33	-3.15	4.04e-11	2.13e-09
chr6	84582484	84582833	350	*	5.36	6.2	3.09	3.11	4.06e-11	2.14e-09
chr1	48513820	48514180	361	*	6.31	7	4.94	2.07	4.07e-11	2.15e-09
chr2	159542675	159543192	518	*	5.25	6.11	2.83	3.28	4.08e-11	2.15e-09
chr7	151123518	151123951	434	*	5.86	4.12	6.63	-2.51	4.08e-11	2.15e-09
chr22	26812846	26813267	422	*	5.2	2.26	6.11	-3.85	4.11e-11	2.17e-09
chr8	12671089	12671552	464	*	5.1	6.06	0.64	5.42	4.12e-11	2.17e-09
chr2	86914034	86914743	710	*	5.27	6.13	2.82	3.31	4.14e-11	2.18e-09
chr8	113628637	113629271	635	*	7.76	8.26	7	1.27	4.15e-11	2.18e-09
chr4	129275412	129276000	589	*	5.93	4.26	6.69	-2.43	4.17e-11	2.19e-09
chr4	109298049	109298562	514	*	5.34	6.19	2.99	3.2	4.19e-11	2.2e-09
chr17	47049653	47050135	483	*	5.85	4.13	6.62	-2.49	4.19e-11	2.2e-09
chr12	52455460	52455964	505	*	5.23	6.11	2.62	3.49	4.2e-11	2.2e-09
chr9	7320045	7320542	498	*	5.4	2.98	6.26	-3.29	4.2e-11	2.2e-09
chr13	61703000	61703701	702	*	5.18	6.05	2.6	3.45	4.21e-11	2.2e-09
chr15	84615921	84616328	408	*	5.02	5.98	0.96	5.02	4.22e-11	2.21e-09
chr8	120918850	120919369	520	*	5.4	6.23	3.19	3.05	4.23e-11	2.21e-09
chr13	27748819	27749331	513	*	4.98	5.93	1.26	4.66	4.24e-11	2.22e-09
chrX	153832288	153832577	290	*	5.17	1.96	6.09	-4.13	4.28e-11	2.24e-09
chr1	76525107	76525566	460	*	5.28	6.14	2.92	3.21	4.31e-11	2.25e-09
chr15	21913393	21913776	384	*	5.39	6.23	3.15	3.08	4.33e-11	2.26e-09
chr8	49434341	49434732	392	*	5.01	5.92	1.84	4.09	4.42e-11	2.3e-09
chr2	64064343	64064696	354	*	5.28	6.13	2.91	3.23	4.42e-11	2.3e-09
chr13	89234112	89234573	462	*	5.1	6.07	0.71	5.36	4.43e-11	2.31e-09
chr1	111108187	111108613	427	*	5.27	6.15	2.59	3.56	4.44e-11	2.31e-09
chr3	111793880	111794371	492	*	5.14	1.74	6.07	-4.33	4.53e-11	2.36e-09
chr12	24814520	24815029	510	*	5.2	1.29	6.15	-4.86	4.53e-11	2.36e-09
chr17	45356496	45356962	467	*	5.34	2.75	6.22	-3.46	4.54e-11	2.36e-09
chr1	69729673	69730145	473	*	5.38	3.02	6.23	-3.22	4.54e-11	2.36e-09
chr18	51517611	51517989	379	*	5.22	2.38	6.12	-3.74	4.61e-11	2.39e-09
chr11	18404922	18406245	1324	*	7.41	6.51	7.96	-1.45	4.61e-11	2.39e-09
chr2	131816550	131816888	339	*	5.08	6	1.89	4.12	4.63e-11	2.4e-09
chr1	166827996	166828472	477	*	5.02	5.93	1.99	3.95	4.63e-11	2.4e-09
chr2	219761215	219762057	843	*	5.8	3.81	6.6	-2.79	4.64e-11	2.4e-09
chr2	228238872	228239189	318	*	6.03	6.77	4.39	2.38	4.64e-11	2.4e-09
chr10	112518617	112519096	480	*	5.96	6.71	4.33	2.38	4.65e-11	2.4e-09
chr16	66960932	66961323	392	*	5.44	0.53	6.42	-5.88	4.65e-11	2.4e-09
chr2	36709782	36710131	350	*	5.14	1.74	6.06	-4.32	4.71e-11	2.43e-09
chrX	19678587	19679203	617	*	5.14	6.04	2.23	3.82	4.73e-11	2.44e-09
chr5	168419736	168420063	328	*	6.06	6.77	4.56	2.21	4.73e-11	2.44e-09
chr3	160385295	160385653	359	*	5.18	1.2	6.14	-4.94	4.73e-11	2.44e-09
chr14	23845676	23846268	593	*	5.03	5.94	2.01	3.92	4.79e-11	2.46e-09
chr5	115934532	115934950	419	*	5	5.93	1.66	4.27	4.79e-11	2.46e-09
chr7	140326059	140326649	591	*	6.95	5.9	7.56	-1.66	4.82e-11	2.48e-09
chr5	156817491	156818012	522	*	5.89	4.16	6.65	-2.5	4.82e-11	2.48e-09
chr7	47354433	47355214	782	*	6.46	7.12	5.21	1.91	4.96e-11	2.54e-09
chr5	171591685	171592193	509	*	6.51	7.18	5.23	1.96	4.96e-11	2.54e-09
chr3	134146188	134146709	522	*	5.96	4.32	6.7	-2.39	5e-11	2.56e-09
chr5	83984373	83984826	454	*	5.32	2.71	6.19	-3.48	5.01e-11	2.56e-09
chr8	139492137	139492546	410	*	5	5.95	1.31	4.64	5.01e-11	2.56e-09
chr10	116143876	116144370	495	*	5.78	6.55	4.04	2.51	5.07e-11	2.6e-09
chr17	48716084	48717043	960	*	7.25	6.2	7.85	-1.65	5.19e-11	2.65e-09
chr20	25158532	25158995	464	*	5.9	4.24	6.65	-2.41	5.21e-11	2.66e-09
chr7	36155146	36155780	635	*	6.84	5.75	7.45	-1.7	5.22e-11	2.66e-09
chr1	183066526	183067091	566	*	5.21	6.08	2.75	3.32	5.22e-11	2.66e-09
chr1	168598001	168598460	460	*	5.15	2.1	6.06	-3.96	5.32e-11	2.71e-09
chr11	27955538	27956100	563	*	5.46	3.22	6.3	-3.08	5.33e-11	2.71e-09
chr14	101254834	101255203	370	*	4.97	5.9	1.49	4.4	5.33e-11	2.72e-09
chr7	140241161	140241851	691	*	5.94	4.31	6.69	-2.38	5.34e-11	2.72e-09
chr2	168640087	168640767	681	*	5.17	2.12	6.08	-3.96	5.36e-11	2.73e-09
chr14	80891992	80892516	525	*	5.85	3.97	6.64	-2.67	5.43e-11	2.76e-09
chr13	110664410	110664854	445	*	5.8	4.05	6.57	-2.53	5.45e-11	2.77e-09
chr15	97247229	97247787	559	*	5.19	6.05	2.69	3.37	5.48e-11	2.78e-09
chr16	84869848	84870225	378	*	5.48	3.31	6.31	-3	5.49e-11	2.79e-09
chr15	29930985	29931467	483	*	5.4	6.23	3.22	3.01	5.5e-11	2.79e-09
chr3	42094350	42094877	528	*	5.51	6.32	3.53	2.78	5.56e-11	2.82e-09
chr2	144658840	144659414	575	*	5.28	2.65	6.16	-3.51	5.66e-11	2.87e-09
chr3	41013020	41013571	552	*	5.44	3.18	6.29	-3.11	5.68e-11	2.87e-09
chr7	29748591	29748972	382	*	5.06	6.03	0.68	5.35	5.69e-11	2.88e-09
chr6	114440050	114440700	651	*	5	5.96	0.96	5	5.7e-11	2.88e-09
chr13	89275510	89276033	524	*	5.68	6.67	-0.32	6.99	5.72e-11	2.89e-09
chr1	30048537	30048932	396	*	5.27	6.13	2.86	3.27	5.79e-11	2.92e-09
chr3	117593206	117593658	453	*	5.13	6.01	2.46	3.55	5.82e-11	2.93e-09
chr5	168449699	168450231	533	*	5.16	6.04	2.58	3.46	5.83e-11	2.94e-09
chr6	41680879	41681535	657	*	6.01	4.4	6.76	-2.36	5.88e-11	2.96e-09
chr1	215287287	215287902	616	*	5.91	4.25	6.67	-2.41	5.93e-11	2.99e-09
chr5	13567936	13568337	402	*	5.13	1.53	6.07	-4.53	5.97e-11	3.01e-09
chr12	48425047	48425463	417	*	5.06	5.95	2.25	3.7	5.99e-11	3.01e-09
chr13	78465628	78466093	466	*	4.96	5.89	1.49	4.4	6.03e-11	3.03e-09
chr2	20019002	20019669	668	*	6.59	5.33	7.25	-1.92	6.03e-11	3.03e-09
chr1	203965796	203966349	554	*	5.77	6.54	4.02	2.52	6.04e-11	3.03e-09
chr1	232182292	232182892	601	*	4.96	5.9	1.45	4.44	6.08e-11	3.05e-09
chr3	192140138	192140956	819	*	7.07	7.65	6.08	1.57	6.12e-11	3.07e-09
chr6	43978352	43978986	635	*	5.52	3.44	6.34	-2.91	6.18e-11	3.1e-09
chrX	3112835	3113451	617	*	5.67	6.66	-0.32	6.98	6.2e-11	3.1e-09
chr7	31028085	31028585	501	*	5.69	3.75	6.49	-2.74	6.2e-11	3.1e-09
chr21	40928160	40928573	414	*	5.09	5.98	2.36	3.62	6.27e-11	3.14e-09
chr3	40128349	40128812	464	*	5.71	6.49	3.86	2.64	6.3e-11	3.15e-09
chr4	121375989	121376285	297	*	4.99	5.93	1.29	4.64	6.32e-11	3.16e-09
chr4	186578174	186578755	582	*	6.05	6.77	4.52	2.25	6.32e-11	3.16e-09
chr18	56697077	56697711	635	*	5.23	6.09	2.79	3.31	6.34e-11	3.16e-09
chr12	79940942	79941641	700	*	5.24	2.53	6.12	-3.59	6.34e-11	3.16e-09
chr5	156973456	156974075	620	*	5.49	6.31	3.44	2.87	6.4e-11	3.19e-09
chr15	90708805	90709327	523	*	6.47	5.2	7.14	-1.94	6.41e-11	3.19e-09
chr4	180031545	180031965	421	*	5.13	1.46	6.07	-4.62	6.54e-11	3.25e-09
chr1	92545685	92546409	725	*	6.28	4.92	6.97	-2.04	6.54e-11	3.25e-09
chr7	114238935	114239378	444	*	5.05	6.02	0.64	5.38	6.55e-11	3.25e-09
chr18	50597040	50597605	566	*	6.4	7.32	3.23	4.08	6.57e-11	3.26e-09
chr12	48275558	48275996	439	*	5.5	3.38	6.32	-2.94	6.57e-11	3.26e-09
chr2	176671701	176672143	443	*	5.41	0.48	6.38	-5.9	6.59e-11	3.27e-09
chr5	127305344	127305739	396	*	4.98	5.91	1.7	4.21	6.63e-11	3.29e-09
chr3	94179820	94180183	364	*	4.99	5.94	0.99	4.96	6.65e-11	3.3e-09
chr4	24057864	24058374	511	*	4.98	5.94	0.99	4.95	6.7e-11	3.32e-09
chr17	54397769	54398236	468	*	5.55	6.37	3.5	2.87	6.71e-11	3.32e-09
chr1	116713505	116713901	397	*	5.04	5.94	2.12	3.82	6.74e-11	3.33e-09
chr2	65212444	65212991	548	*	5.95	6.7	4.33	2.37	6.78e-11	3.35e-09
chr7	112907921	112908670	750	*	6.25	6.94	4.88	2.06	6.86e-11	3.39e-09
chr2	208147680	208148099	420	*	5.33	6.17	3.07	3.09	6.87e-11	3.39e-09
chr16	65093341	65093820	480	*	6.1	6.82	4.56	2.26	6.89e-11	3.4e-09
chr7	101361016	101361964	949	*	5.45	3.25	6.28	-3.03	6.94e-11	3.42e-09
chr5	9356297	9357030	734	*	6.23	6.92	4.84	2.08	6.96e-11	3.43e-09
chr2	124270915	124271300	386	*	5.42	3.03	6.27	-3.24	7.04e-11	3.47e-09
chr2	12453885	12454319	435	*	5.26	6.11	2.91	3.2	7.1e-11	3.5e-09
chr2	134171389	134171749	361	*	5.16	6.04	2.47	3.57	7.17e-11	3.52e-09
chr4	28289430	28289906	477	*	5.3	2.67	6.18	-3.51	7.21e-11	3.54e-09
chr4	96104618	96105105	488	*	4.95	5.89	1.26	4.63	7.28e-11	3.58e-09
chr8	131495284	131495980	697	*	5.13	2.08	6.04	-3.96	7.29e-11	3.58e-09
chr17	13275755	13276102	348	*	4.98	5.92	1.21	4.71	7.3e-11	3.58e-09
chr5	179600982	179601491	510	*	5.93	6.66	4.36	2.31	7.31e-11	3.58e-09
chr12	9268374	9268895	522	*	5.51	6.32	3.54	2.77	7.36e-11	3.6e-09
chr5	15069538	15070140	603	*	5.65	6.63	-0.32	6.96	7.38e-11	3.61e-09
chr3	24033154	24033664	511	*	5.42	6.25	3.24	3.01	7.4e-11	3.62e-09
chr12	12126218	12126855	638	*	5.14	6.01	2.58	3.43	7.41e-11	3.62e-09
chr15	78550000	78550476	477	*	4.97	5.92	0.99	4.94	7.41e-11	3.62e-09
chr4	162426272	162426655	384	*	5	5.91	1.87	4.04	7.44e-11	3.63e-09
chr15	74532350	74532893	544	*	5.85	4.12	6.61	-2.49	7.44e-11	3.63e-09
chr4	26817175	26817765	591	*	5.87	6.64	4.11	2.53	7.48e-11	3.65e-09
chr3	56840314	56840934	621	*	4.98	5.93	1.01	4.92	7.48e-11	3.65e-09
chr20	3750473	3750837	365	*	5.15	6.02	2.6	3.42	7.62e-11	3.71e-09
chr5	169122911	169123514	604	*	6.8	5.69	7.43	-1.74	7.64e-11	3.72e-09
chr2	138726789	138727516	728	*	6.42	7.09	5.16	1.93	7.76e-11	3.77e-09
chr14	91580307	91580781	475	*	6.53	7.2	5.24	1.96	7.76e-11	3.78e-09
chr13	67691278	67691674	397	*	5.3	6.14	3.06	3.08	7.79e-11	3.78e-09
chr18	644455	644826	372	*	5.06	5.95	2.27	3.67	7.84e-11	3.81e-09
chr5	129865442	129866202	761	*	6.71	7.33	5.61	1.72	7.85e-11	3.81e-09
chr1	246168378	246168793	416	*	5.73	3.91	6.51	-2.6	7.89e-11	3.83e-09
chr5	171791835	171792251	417	*	5.09	5.98	2.39	3.58	7.94e-11	3.85e-09
chr16	73126150	73126603	454	*	4.97	5.93	0.96	4.97	7.96e-11	3.86e-09
chr16	65024036	65024500	465	*	5.63	6.62	-0.32	6.95	8.05e-11	3.9e-09
chr1	189343773	189344381	609	*	4.99	5.94	0.96	4.99	8.1e-11	3.92e-09
chr2	187477723	187478135	413	*	4.95	5.9	1.21	4.68	8.14e-11	3.94e-09
chr10	122880700	122881347	648	*	5.63	6.62	-0.32	6.94	8.14e-11	3.94e-09
chr2	106243976	106244432	457	*	4.94	5.87	1.47	4.39	8.26e-11	3.99e-09
chr5	114771726	114772399	674	*	5.5	6.3	3.53	2.76	8.27e-11	3.99e-09
chr12	101412351	101412697	347	*	5.1	1.48	6.04	-4.56	8.28e-11	3.99e-09
chr20	55282013	55282301	289	*	5.08	5.98	2.29	3.69	8.3e-11	4e-09
chr15	36720330	36720858	529	*	6.47	5.21	7.14	-1.92	8.36e-11	4.03e-09
chr16	11703848	11704432	585	*	5.19	6.05	2.75	3.3	8.37e-11	4.03e-09
chr20	56659802	56660503	702	*	6.69	7.31	5.58	1.73	8.41e-11	4.05e-09
chr17	55230403	55230891	489	*	4.99	5.91	1.62	4.29	8.54e-11	4.11e-09
chr2	4839656	4840033	378	*	4.97	5.91	1.26	4.65	8.6e-11	4.13e-09
chr2	167485133	167485698	566	*	5.47	6.28	3.47	2.8	8.6e-11	4.13e-09
chr9	72500323	72500841	519	*	5.13	1.2	6.08	-4.89	8.6e-11	4.13e-09
chr3	153740424	153740772	349	*	4.94	5.89	1.26	4.62	8.61e-11	4.13e-09
chr20	57595941	57596452	512	*	6.54	7.18	5.34	1.84	8.68e-11	4.16e-09
chr14	79483197	79483697	501	*	5.21	2.48	6.1	-3.61	8.74e-11	4.19e-09
chr3	83027429	83027878	450	*	5.03	5.95	1.82	4.12	8.84e-11	4.24e-09
chr6	119974283	119974842	560	*	4.99	5.94	1.04	4.9	8.88e-11	4.25e-09
chr1	94249969	94250572	604	*	5.41	6.24	3.25	2.99	8.89e-11	4.25e-09
chr3	67670454	67670758	305	*	5.05	6.02	0.64	5.37	8.9e-11	4.26e-09
chr11	132477431	132477869	439	*	5.63	6.42	3.75	2.67	9.02e-11	4.31e-09
chrX	133717577	133718137	561	*	5.27	6.12	2.94	3.18	9.03e-11	4.31e-09
chrX	153030354	153030961	608	*	6.08	6.79	4.64	2.15	9.07e-11	4.33e-09
chr2	210338672	210339109	438	*	6.02	4.31	6.78	-2.46	9.12e-11	4.35e-09
chr11	133990805	133991342	538	*	6.01	6.74	4.47	2.27	9.14e-11	4.36e-09
chr22	35230027	35230494	468	*	5.06	5.98	1.97	4.01	9.16e-11	4.37e-09
chr8	67468003	67468447	445	*	6.01	6.73	4.47	2.27	9.26e-11	4.41e-09
chr1	208219647	208220191	545	*	6.01	6.77	4.34	2.43	9.28e-11	4.41e-09
chr9	4857168	4857742	575	*	5.42	6.24	3.36	2.88	9.74e-11	4.63e-09
chr3	115778514	115778936	423	*	5.65	3.7	6.45	-2.75	9.77e-11	4.64e-09
chr5	168083231	168083641	411	*	5.19	6.05	2.75	3.3	9.84e-11	4.67e-09
chr3	94345230	94345834	605	*	4.92	5.87	1.26	4.6	9.86e-11	4.68e-09
chr20	42381187	42381514	328	*	5.2	0.96	6.17	-5.2	9.89e-11	4.69e-09
chr18	48323497	48324068	572	*	5.4	6.25	3.08	3.17	1e-10	4.75e-09
chr20	51536605	51537114	510	*	5.07	6.04	0.64	5.4	1.02e-10	4.81e-09
chr4	158819930	158820681	752	*	5.21	6.06	2.85	3.21	1.03e-10	4.87e-09
chr7	114459591	114460124	534	*	6.26	4.89	6.95	-2.06	1.04e-10	4.9e-09
chr11	129189342	129189824	483	*	5.1	6	2.23	3.78	1.04e-10	4.93e-09
chrX	75422248	75422866	619	*	5.17	6.15	0.29	5.86	1.04e-10	4.94e-09
chr1	144989462	144989785	324	*	5.29	2.8	6.15	-3.35	1.06e-10	4.99e-09
chr6	150437351	150437929	579	*	5.02	5.98	0.71	5.27	1.06e-10	5e-09
chr7	28959012	28959517	506	*	5.84	6.58	4.22	2.36	1.06e-10	5.02e-09
chr7	47353150	47353541	392	*	4.99	5.91	1.73	4.18	1.06e-10	5.02e-09
chr5	158181039	158181544	506	*	5.77	4.02	6.54	-2.52	1.07e-10	5.02e-09
chr11	64102562	64102891	330	*	5.16	2.38	6.05	-3.67	1.07e-10	5.04e-09
chr16	86878295	86878705	411	*	4.97	5.89	1.66	4.23	1.08e-10	5.06e-09
chr4	3548408	3548946	539	*	5.01	5.97	0.68	5.29	1.08e-10	5.06e-09
chr20	56592257	56593189	933	*	8.13	8.59	7.45	1.14	1.09e-10	5.11e-09
chr7	112062858	112063357	500	*	6.16	4.73	6.87	-2.15	1.09e-10	5.14e-09
chr1	219449492	219450092	601	*	5.08	5.96	2.38	3.58	1.11e-10	5.19e-09
chr4	36285583	36286143	561	*	5.18	6.16	0.24	5.92	1.11e-10	5.2e-09
chr5	159332520	159332966	447	*	6.22	4.85	6.91	-2.07	1.11e-10	5.22e-09
chr13	105311481	105312002	522	*	4.93	5.85	1.66	4.19	1.12e-10	5.25e-09
chr8	21275557	21276036	480	*	5.68	6.46	3.86	2.6	1.13e-10	5.29e-09
chr21	32654472	32655026	555	*	5.4	3.15	6.24	-3.09	1.15e-10	5.36e-09
chr1	161170448	161170809	362	*	5.3	6.16	2.89	3.27	1.15e-10	5.38e-09
chr2	31461196	31461566	371	*	5.01	5.98	0.71	5.26	1.15e-10	5.39e-09
chr1	158012947	158013439	493	*	5.5	6.32	3.47	2.85	1.16e-10	5.44e-09
chr1	43847687	43848142	456	*	5.12	5.99	2.57	3.42	1.17e-10	5.44e-09
chr2	235585414	235585829	416	*	5.18	6.05	2.65	3.4	1.17e-10	5.45e-09
chr7	22881990	22882559	570	*	5.09	5.97	2.49	3.48	1.17e-10	5.47e-09
chr10	16936795	16937218	424	*	5.17	6.15	0.29	5.86	1.17e-10	5.48e-09
chr7	84430075	84430478	404	*	5.01	5.94	1.52	4.43	1.18e-10	5.49e-09
chr10	45350427	45350863	437	*	4.94	5.87	1.43	4.44	1.18e-10	5.5e-09
chr4	116818997	116819669	673	*	5.58	6.57	-0.32	6.89	1.2e-10	5.6e-09
chr14	95826710	95827158	449	*	5.58	6.37	3.73	2.64	1.21e-10	5.62e-09
chr17	80241237	80241579	343	*	5.52	3.35	6.35	-3.01	1.21e-10	5.63e-09
chr1	151960871	151961251	381	*	5.57	3.55	6.38	-2.83	1.21e-10	5.64e-09
chr21	16273792	16274230	439	*	5.22	2.62	6.1	-3.48	1.22e-10	5.65e-09
chr20	9181264	9181616	353	*	5.11	1.79	6.04	-4.25	1.22e-10	5.66e-09
chr1	70923835	70924177	343	*	5.22	6.07	2.86	3.21	1.22e-10	5.66e-09
chr17	54864358	54864835	478	*	6.5	5.29	7.14	-1.85	1.23e-10	5.72e-09
chr2	208834946	208835678	733	*	5.51	6.3	3.57	2.73	1.25e-10	5.82e-09
chr1	111965206	111965953	748	*	5.67	3.83	6.45	-2.63	1.26e-10	5.82e-09
chr12	13880602	13881242	641	*	6.62	7.26	5.46	1.8	1.26e-10	5.83e-09
chr5	168777585	168778226	642	*	7.65	6.8	8.19	-1.39	1.26e-10	5.83e-09
chr8	140876191	140876621	431	*	5.56	6.36	3.61	2.75	1.28e-10	5.92e-09
chr11	15296601	15297072	472	*	5.16	6.14	0.24	5.9	1.28e-10	5.93e-09
chr6	45623503	45624199	697	*	5.98	4.36	6.72	-2.36	1.29e-10	5.95e-09
chr2	10036244	10036741	498	*	5.61	6.38	3.8	2.58	1.31e-10	6.03e-09
chr2	218235098	218235489	392	*	5.27	2.75	6.13	-3.38	1.31e-10	6.04e-09
chr2	145417238	145417670	433	*	6.67	5.42	7.33	-1.91	1.32e-10	6.09e-09
chrX	49760008	49760662	655	*	5.25	6.1	2.94	3.16	1.33e-10	6.13e-09
chr10	25369941	25370578	638	*	6.33	7	5.03	1.97	1.34e-10	6.16e-09
chr1	51133556	51134071	516	*	5	5.96	0.71	5.25	1.34e-10	6.17e-09
chr18	37415399	37416149	751	*	5.81	6.56	4.14	2.42	1.35e-10	6.19e-09
chr11	118177297	118177834	538	*	4.93	5.86	1.64	4.22	1.36e-10	6.23e-09
chr2	5485028	5485733	706	*	5.14	6.12	0.24	5.88	1.37e-10	6.29e-09
chr2	220830173	220830829	657	*	4.91	5.84	1.45	4.39	1.37e-10	6.3e-09
chr1	56184464	56184949	486	*	5.22	2.61	6.1	-3.49	1.38e-10	6.33e-09
chr16	84184601	84185087	487	*	5.2	6.07	2.71	3.36	1.39e-10	6.39e-09
chr3	86863372	86863912	541	*	5.19	6.05	2.69	3.37	1.4e-10	6.4e-09
chr8	8168014	8168757	744	*	7.57	8.09	6.73	1.36	1.4e-10	6.43e-09
chr20	55787561	55787935	375	*	5.35	3.08	6.19	-3.11	1.41e-10	6.46e-09
chrX	133852181	133852847	667	*	6.22	4.81	6.92	-2.1	1.42e-10	6.5e-09
chr8	91375686	91376152	467	*	4.97	5.88	1.87	4.01	1.43e-10	6.52e-09
chr7	96155821	96156170	350	*	5.21	6.08	2.71	3.37	1.43e-10	6.52e-09
chr7	10162208	10162786	579	*	6	6.71	4.53	2.18	1.43e-10	6.53e-09
chr4	180252351	180252891	541	*	4.92	5.84	1.7	4.15	1.44e-10	6.59e-09
chr2	6823612	6823995	384	*	5.06	5.94	2.38	3.55	1.47e-10	6.71e-09
chr20	8521085	8521691	607	*	5.26	6.12	2.87	3.25	1.47e-10	6.71e-09
chr1	224780531	224781183	653	*	6.56	5.39	7.19	-1.8	1.5e-10	6.85e-09
chr17	15209693	15210226	534	*	4.91	5.85	1.21	4.64	1.51e-10	6.89e-09
chr3	27208391	27208802	412	*	5.47	3.37	6.29	-2.92	1.53e-10	6.94e-09
chr20	45775333	45775726	394	*	5.53	3.46	6.35	-2.88	1.53e-10	6.96e-09
chr13	99136618	99137466	849	*	6.04	4.43	6.78	-2.35	1.53e-10	6.96e-09
chr7	102757431	102757794	364	*	4.91	5.84	1.52	4.32	1.54e-10	7e-09
chr17	67524230	67524598	369	*	4.93	5.88	1.04	4.84	1.55e-10	7.02e-09
chr2	97330786	97331272	487	*	5.1	2.12	6.01	-3.89	1.56e-10	7.07e-09
chr12	32105902	32106263	362	*	4.93	5.84	1.84	4	1.57e-10	7.12e-09
chr4	174477566	174478209	644	*	4.9	5.83	1.45	4.38	1.61e-10	7.29e-09
chr1	64197260	64197697	438	*	5.29	2.84	6.15	-3.31	1.62e-10	7.33e-09
chr20	17728045	17728544	500	*	5.69	3.8	6.48	-2.68	1.63e-10	7.39e-09
chr16	4965269	4965794	526	*	5.09	1.29	6.04	-4.74	1.65e-10	7.48e-09
chr11	67780644	67780993	350	*	5.92	4.34	6.66	-2.32	1.66e-10	7.51e-09
chr10	119221294	119221630	337	*	5.16	0.88	6.13	-5.24	1.66e-10	7.51e-09
chr7	83965546	83966045	500	*	4.94	5.85	1.87	3.98	1.66e-10	7.51e-09
chr8	107214207	107214792	586	*	4.91	5.84	1.49	4.34	1.66e-10	7.51e-09
chr12	98800026	98800542	517	*	5.13	6.11	0.29	5.82	1.68e-10	7.58e-09
chr4	99214562	99215018	457	*	5	5.9	2.13	3.77	1.68e-10	7.58e-09
chr4	21452670	21453008	339	*	5.27	2.76	6.14	-3.37	1.68e-10	7.59e-09
chr2	49335610	49336186	577	*	4.97	5.93	0.64	5.29	1.69e-10	7.64e-09
chr5	112910124	112910605	482	*	5.27	2.83	6.13	-3.31	1.7e-10	7.64e-09
chr12	129298034	129298722	689	*	6.31	6.97	5.05	1.92	1.72e-10	7.74e-09
chr1	202252418	202252913	496	*	5.72	3.96	6.49	-2.53	1.73e-10	7.76e-09
chr17	53025661	53026089	429	*	5.28	2.92	6.13	-3.21	1.74e-10	7.8e-09
chr6	73727232	73727661	430	*	4.94	5.89	0.99	4.91	1.74e-10	7.82e-09
chr2	46173044	46173565	522	*	5.92	4.32	6.66	-2.33	1.75e-10	7.85e-09
chr20	11752899	11753295	397	*	4.91	5.83	1.7	4.13	1.75e-10	7.86e-09
chr17	71626687	71627075	389	*	4.91	5.86	1.01	4.84	1.8e-10	8.09e-09
chr17	48739156	48739627	472	*	5.53	3.4	6.35	-2.96	1.81e-10	8.1e-09
chr2	106072075	106072521	447	*	6.04	4.46	6.77	-2.31	1.83e-10	8.19e-09
chr1	234700368	234700732	365	*	5.58	3.62	6.38	-2.76	1.83e-10	8.19e-09
chr7	91880491	91880887	397	*	4.95	5.86	1.99	3.87	1.83e-10	8.19e-09
chr11	120262019	120262372	354	*	5.12	6	2.56	3.44	1.84e-10	8.25e-09
chr5	126423900	126424314	415	*	5.3	0.48	6.27	-5.79	1.87e-10	8.35e-09
chr2	233931746	233932225	480	*	5.53	6.33	3.62	2.7	1.87e-10	8.35e-09
chr15	85693233	85693808	576	*	5	5.9	2.01	3.89	1.88e-10	8.4e-09
chr7	142026376	142026890	515	*	6.58	7.21	5.42	1.79	1.9e-10	8.49e-09
chrX	119868418	119869200	783	*	7.65	6.89	8.15	-1.27	1.93e-10	8.61e-09
chr15	58814481	58815288	808	*	5.06	5.93	2.48	3.45	1.94e-10	8.64e-09
chr8	119001539	119002022	484	*	5.53	6.32	3.67	2.64	1.94e-10	8.65e-09
chr3	176062839	176063490	652	*	5.53	6.52	-0.32	6.84	1.95e-10	8.7e-09
chr13	34618747	34619259	513	*	5.71	3.84	6.5	-2.66	1.97e-10	8.75e-09
chr2	230568887	230569381	495	*	4.97	5.93	0.71	5.21	1.99e-10	8.84e-09
chr1	226974799	226975172	374	*	4.99	5.95	0.71	5.24	1.99e-10	8.87e-09
chr17	2262598	2263137	540	*	5.08	2.1	5.98	-3.88	2.01e-10	8.92e-09
chr2	220546532	220547095	564	*	6.16	6.84	4.82	2.02	2.01e-10	8.92e-09
chr7	7268517	7269039	523	*	5.98	6.73	4.35	2.38	2.02e-10	8.94e-09
chr4	40988315	40988757	443	*	4.95	5.92	0.71	5.2	2.02e-10	8.95e-09
chr18	57385417	57385935	519	*	5.05	1.9	5.97	-4.06	2.04e-10	9.06e-09
chr2	84662510	84663187	678	*	6.46	7.1	5.29	1.81	2.05e-10	9.06e-09
chr1	236190445	236190915	471	*	5.57	6.35	3.71	2.64	2.07e-10	9.17e-09
chr2	105832017	105832599	583	*	5.1	5.97	2.6	3.37	2.08e-10	9.19e-09
chr2	28631832	28632542	711	*	5.93	4.26	6.69	-2.43	2.08e-10	9.2e-09
chr6	51359890	51360359	470	*	4.95	5.92	0.64	5.27	2.08e-10	9.22e-09
chr7	90445975	90446425	451	*	6.37	5.1	7.04	-1.94	2.11e-10	9.33e-09
chr3	193263048	193263501	454	*	5.78	6.53	4.11	2.42	2.11e-10	9.33e-09
chr5	38152016	38152381	366	*	4.97	5.93	0.68	5.25	2.11e-10	9.33e-09
chr10	11877688	11878102	415	*	4.97	5.93	0.64	5.29	2.12e-10	9.35e-09
chr1	218550554	218551082	529	*	6.5	5.3	7.15	-1.84	2.12e-10	9.35e-09
chr1	77860702	77861280	579	*	5.03	5.91	2.36	3.55	2.15e-10	9.45e-09
chr2	30516046	30516733	688	*	5.16	2.48	6.04	-3.56	2.15e-10	9.47e-09
chr3	193590156	193590521	366	*	5.33	3.08	6.17	-3.09	2.17e-10	9.55e-09
chr4	38874956	38875490	535	*	5.08	5.95	2.51	3.44	2.17e-10	9.56e-09
chr10	49717322	49717748	427	*	5.09	5.96	2.58	3.38	2.18e-10	9.58e-09
chr13	83848814	83849385	572	*	5.1	6.07	0.24	5.84	2.19e-10	9.6e-09
chr11	32312360	32312766	407	*	5.5	6.49	-0.32	6.81	2.19e-10	9.6e-09
chr10	29446296	29446691	396	*	4.89	5.81	1.7	4.12	2.2e-10	9.64e-09
chr2	236805203	236805888	686	*	4.89	5.85	0.96	4.89	2.21e-10	9.69e-09
chr2	210233675	210234023	349	*	6.4	5.14	7.07	-1.93	2.22e-10	9.75e-09
chr7	12330130	12330784	655	*	4.95	5.86	1.81	4.06	2.23e-10	9.78e-09
chr1	159839016	159839362	347	*	5.07	1.46	6.01	-4.55	2.24e-10	9.79e-09
chr9	14939366	14939954	589	*	4.9	5.84	1.45	4.38	2.24e-10	9.8e-09
chr7	55247806	55248329	524	*	6.2	6.9	4.76	2.14	2.27e-10	9.93e-09
chr2	23040041	23040485	445	*	6.64	7.26	5.55	1.71	2.28e-10	9.96e-09
chr12	115392236	115392793	558	*	5.38	6.2	3.34	2.86	2.28e-10	9.96e-09
chrX	153828625	153829176	552	*	6.27	4.92	6.95	-2.03	2.3e-10	1.01e-08
chr10	131697325	131697847	523	*	5.31	6.15	3.09	3.05	2.31e-10	1.01e-08
chrX	138282617	138283443	827	*	6.04	6.74	4.63	2.11	2.32e-10	1.01e-08
chr1	232861967	232862541	575	*	5.06	1.88	5.97	-4.09	2.34e-10	1.02e-08
chr5	115941007	115941604	598	*	5.2	6.06	2.71	3.35	2.34e-10	1.02e-08
chr2	68075704	68076039	336	*	5.14	6	2.77	3.23	2.34e-10	1.02e-08
chr12	106107434	106108049	616	*	4.89	5.84	0.96	4.89	2.34e-10	1.02e-08
chr8	112152618	112153154	537	*	5.32	6.15	3.2	2.94	2.35e-10	1.02e-08
chr1	159765371	159765744	374	*	5.17	6.02	2.83	3.19	2.35e-10	1.02e-08
chr2	23773365	23773805	441	*	5.03	5.91	2.38	3.53	2.35e-10	1.02e-08
chr1	230029568	230030221	654	*	5.98	4.33	6.73	-2.39	2.36e-10	1.02e-08
chr1	170043464	170044123	660	*	7.57	6.76	8.08	-1.32	2.36e-10	1.03e-08
chr2	228308437	228308972	536	*	5.05	5.92	2.48	3.44	2.37e-10	1.03e-08
chr7	137137940	137138534	595	*	6.51	7.39	3.87	3.51	2.38e-10	1.03e-08
chr6	166285832	166286324	493	*	4.98	5.88	2.04	3.84	2.38e-10	1.03e-08
chr5	149643382	149644065	684	*	5.64	3.81	6.42	-2.61	2.4e-10	1.04e-08
chr19	4471581	4472256	676	*	6.98	6.01	7.56	-1.55	2.42e-10	1.05e-08
chr5	169078587	169078963	377	*	5.16	6.01	2.74	3.27	2.42e-10	1.05e-08
chr6	22657762	22658563	802	*	6.11	6.81	4.67	2.14	2.45e-10	1.06e-08
chrX	103048550	103049005	456	*	5.52	6.3	3.68	2.63	2.45e-10	1.06e-08
chrX	55513131	55513669	539	*	5.25	6.1	2.99	3.1	2.46e-10	1.06e-08
chr2	122325575	122326071	497	*	6.02	6.73	4.57	2.16	2.49e-10	1.07e-08
chr16	48998080	48998529	450	*	5.3	0.48	6.27	-5.79	2.5e-10	1.08e-08
chr12	66897483	66897911	429	*	5.14	6.01	2.66	3.35	2.53e-10	1.09e-08
chr2	46009520	46009931	412	*	5.02	5.9	2.36	3.54	2.53e-10	1.09e-08
chr20	47429835	47430220	386	*	4.98	5.87	2.26	3.61	2.56e-10	1.1e-08
chr2	210306336	210306736	401	*	5.27	6.1	3.07	3.03	2.58e-10	1.11e-08
chr4	170318835	170319219	385	*	5.1	5.96	2.59	3.38	2.58e-10	1.11e-08
chr1	176152645	176153120	476	*	4.91	5.82	1.87	3.95	2.59e-10	1.11e-08
chr8	96000219	96000712	494	*	4.9	5.82	1.7	4.12	2.59e-10	1.11e-08
chr12	51765166	51765683	518	*	6.28	4.99	6.95	-1.96	2.59e-10	1.11e-08
chr7	20972422	20972831	410	*	4.87	5.82	1.01	4.81	2.61e-10	1.12e-08
chr4	130276610	130277106	497	*	5.05	1.56	5.98	-4.42	2.62e-10	1.12e-08
chr20	18396772	18397458	687	*	5.73	6.48	4.05	2.43	2.62e-10	1.13e-08
chr9	119415882	119416296	415	*	5.33	6.15	3.26	2.88	2.66e-10	1.14e-08
chr3	13572143	13572662	520	*	4.85	5.79	1.26	4.53	2.66e-10	1.14e-08
chr3	175575546	175576067	522	*	4.88	5.81	1.43	4.38	2.66e-10	1.14e-08
chr12	104571328	104572104	777	*	5.73	3.91	6.51	-2.6	2.67e-10	1.14e-08
chr2	19387010	19387459	450	*	6.07	6.77	4.68	2.09	2.67e-10	1.14e-08
chr5	155904115	155904593	479	*	4.94	5.9	0.71	5.19	2.69e-10	1.15e-08
chr2	144732854	144733215	362	*	4.92	5.85	1.52	4.33	2.7e-10	1.15e-08
chr1	48361540	48361984	445	*	4.89	5.82	1.43	4.39	2.71e-10	1.16e-08
chr12	58758642	58758961	320	*	5.09	2.25	5.98	-3.74	2.73e-10	1.16e-08
chr4	109158580	109159300	721	*	5.15	6.01	2.64	3.37	2.73e-10	1.16e-08
chr8	55541639	55542245	607	*	7.5	8.02	6.67	1.35	2.75e-10	1.17e-08
chr8	9192933	9193267	335	*	5.12	6.09	0.29	5.8	2.77e-10	1.18e-08
chr6	85285020	85285426	407	*	5.02	1.7	5.95	-4.25	2.8e-10	1.19e-08
chr1	15506663	15507221	559	*	5.62	6.41	3.75	2.67	2.83e-10	1.2e-08
chr2	33218211	33218787	577	*	4.92	5.88	0.64	5.24	2.86e-10	1.22e-08
chr7	37821742	37822155	414	*	4.86	5.81	1.01	4.8	2.87e-10	1.22e-08
chr12	90127340	90127947	608	*	5.1	0.92	6.06	-5.13	2.89e-10	1.23e-08
chr15	28013909	28014625	717	*	5.67	6.43	3.96	2.47	2.89e-10	1.23e-08
chr22	29545786	29546251	466	*	4.98	5.87	2.27	3.6	2.9e-10	1.23e-08
chr12	73992996	73993441	446	*	4.94	5.91	0.64	5.27	2.9e-10	1.23e-08
chr17	49221871	49222415	545	*	5.12	5.98	2.65	3.33	2.92e-10	1.24e-08
chr7	96591484	96592091	608	*	5.05	1.7	5.98	-4.28	2.93e-10	1.24e-08
chr2	232213676	232214164	489	*	4.99	5.88	2.25	3.63	2.94e-10	1.24e-08
chr7	93926690	93927089	400	*	5.2	2.72	6.06	-3.34	2.94e-10	1.25e-08
chr10	114833411	114833918	508	*	6.13	4.69	6.84	-2.15	2.94e-10	1.25e-08
chr1	219239877	219240620	744	*	5.93	6.65	4.45	2.2	2.95e-10	1.25e-08
chr15	99385446	99385931	486	*	5.19	6.04	2.83	3.21	2.97e-10	1.26e-08
chr1	179210664	179211186	523	*	5.04	5.92	2.37	3.54	2.99e-10	1.26e-08
chr2	7286235	7286638	404	*	4.93	5.89	0.71	5.18	2.99e-10	1.26e-08
chr8	26107647	26108195	549	*	4.98	5.87	2.17	3.7	3.01e-10	1.27e-08
chr11	15474825	15475406	582	*	5.46	6.44	-0.32	6.76	3.02e-10	1.28e-08
chr4	147302503	147303000	498	*	5.54	6.32	3.72	2.61	3.03e-10	1.28e-08
chr20	25290461	25291451	991	*	7.07	6.1	7.64	-1.53	3.07e-10	1.29e-08
chr3	75478567	75479003	437	*	6.51	7.15	5.32	1.83	3.1e-10	1.31e-08
chr4	108918554	108919371	818	*	6.3	6.97	5.03	1.94	3.1e-10	1.31e-08
chr12	103954345	103954948	604	*	6.22	4.75	6.93	-2.17	3.11e-10	1.31e-08
chr2	192208411	192208979	569	*	4.9	5.85	1.24	4.61	3.14e-10	1.32e-08
chr9	18490519	18491011	493	*	5.22	2.7	6.09	-3.39	3.18e-10	1.34e-08
chr8	104145882	104146284	403	*	5.1	5.96	2.66	3.3	3.18e-10	1.34e-08
chr11	15349374	15349870	497	*	5.16	6.01	2.79	3.23	3.2e-10	1.34e-08
chr5	154482680	154483270	591	*	4.91	5.87	0.71	5.16	3.2e-10	1.34e-08
chr10	22789706	22790179	474	*	4.93	5.89	0.68	5.22	3.2e-10	1.34e-08
chr4	106354609	106355030	422	*	4.85	5.78	1.45	4.33	3.21e-10	1.34e-08
chr1	15322585	15323484	900	*	6.42	5.16	7.08	-1.92	3.21e-10	1.35e-08
chr7	147456585	147457060	476	*	4.87	5.82	0.96	4.86	3.24e-10	1.36e-08
chr2	134827844	134828346	503	*	5.64	6.41	3.87	2.54	3.28e-10	1.37e-08
chr4	145370585	145371237	653	*	6.16	6.85	4.8	2.05	3.29e-10	1.37e-08
chr17	49617443	49617864	422	*	4.87	5.79	1.7	4.09	3.3e-10	1.38e-08
chr7	112626375	112626717	343	*	5.03	5.9	2.47	3.43	3.32e-10	1.39e-08
chr2	166225749	166226414	666	*	5.09	5.95	2.68	3.27	3.34e-10	1.4e-08
chr16	66284579	66285376	798	*	6.54	7.16	5.42	1.74	3.38e-10	1.41e-08
chr20	2217659	2218138	480	*	5.25	2.84	6.11	-3.28	3.38e-10	1.41e-08
chr11	126413930	126414809	880	*	7.11	7.66	6.21	1.45	3.39e-10	1.42e-08
chr7	28176083	28176689	607	*	5.87	6.6	4.34	2.26	3.4e-10	1.42e-08
chr8	27474551	27475139	589	*	5.75	4.05	6.51	-2.46	3.42e-10	1.42e-08
chr4	180266025	180266346	322	*	4.9	5.81	1.87	3.94	3.43e-10	1.43e-08
chr5	148646680	148647293	614	*	5.35	6.17	3.24	2.93	3.45e-10	1.44e-08
chr1	182721258	182722300	1043	*	6.92	7.5	5.95	1.55	3.45e-10	1.44e-08
chr12	115758197	115758772	576	*	4.94	5.83	2.13	3.7	3.46e-10	1.44e-08
chr5	123964708	123965305	598	*	6.62	5.5	7.24	-1.73	3.46e-10	1.44e-08
chr9	16704727	16705610	884	*	6.46	5.27	7.1	-1.83	3.47e-10	1.44e-08
chr7	33927766	33928290	525	*	5.91	4.38	6.64	-2.26	3.48e-10	1.44e-08
chr12	104598489	104599046	558	*	5.35	6.18	3.17	3.01	3.51e-10	1.46e-08
chr2	10885684	10886107	424	*	4.89	5.8	1.82	3.97	3.53e-10	1.46e-08
chr14	76178137	76178563	427	*	5.07	2.1	5.97	-3.87	3.53e-10	1.46e-08
chr7	64146889	64147349	461	*	5.26	6.1	3	3.1	3.54e-10	1.47e-08
chr3	72321442	72321899	458	*	4.88	5.8	1.71	4.09	3.55e-10	1.47e-08
chr2	36665589	36666112	524	*	6.4	5.13	7.06	-1.93	3.58e-10	1.48e-08
chr4	178021399	178021900	502	*	4.83	5.77	1.26	4.51	3.6e-10	1.49e-08
chr6	165560013	165560500	488	*	5.45	6.43	-0.32	6.75	3.64e-10	1.5e-08
chr1	201631788	201632309	522	*	4.94	5.83	2.13	3.7	3.67e-10	1.51e-08
chr1	193290398	193290989	592	*	5.43	3.23	6.26	-3.03	3.67e-10	1.51e-08
chr6	79308657	79309096	440	*	5.17	2.59	6.05	-3.45	3.67e-10	1.52e-08
chr3	159074469	159074817	349	*	4.88	5.8	1.68	4.13	3.7e-10	1.53e-08
chr16	11734117	11734762	646	*	5.7	3.92	6.47	-2.55	3.72e-10	1.53e-08
chr5	173025729	173026272	544	*	6.09	6.78	4.73	2.05	3.73e-10	1.54e-08
chr16	58091032	58091444	413	*	4.84	5.77	1.29	4.49	3.75e-10	1.55e-08
chr5	144910820	144911301	482	*	5.64	3.87	6.41	-2.54	3.77e-10	1.55e-08
chr18	56208935	56209531	597	*	5.47	3.5	6.28	-2.77	3.77e-10	1.55e-08
chr1	17858058	17858798	741	*	5.78	6.51	4.2	2.32	3.79e-10	1.56e-08
chr7	1594960	1595283	324	*	5	1.7	5.92	-4.23	3.79e-10	1.56e-08
chr1	56464050	56464416	367	*	4.99	5.87	2.37	3.5	3.81e-10	1.57e-08
chr12	72258925	72259538	614	*	5.76	4.08	6.52	-2.44	3.82e-10	1.57e-08
chr3	158917989	158918398	410	*	5.22	2.75	6.08	-3.33	3.84e-10	1.58e-08
chr4	25932346	25932853	508	*	4.85	5.8	0.99	4.81	3.85e-10	1.58e-08
chr16	24682020	24682781	762	*	6.41	5.19	7.07	-1.87	3.92e-10	1.61e-08
chr5	6488040	6488488	449	*	6.07	6.76	4.69	2.07	3.94e-10	1.61e-08
chr16	51853844	51854518	675	*	4.9	5.86	0.71	5.14	3.96e-10	1.62e-08
chr4	190655912	190656410	499	*	5.47	6.25	3.59	2.67	3.98e-10	1.63e-08
chrX	50512329	50513113	785	*	6.58	7.2	5.48	1.71	3.98e-10	1.63e-08
chr12	12972707	12973250	544	*	5.08	2.23	5.98	-3.75	3.98e-10	1.63e-08
chr1	196703040	196703603	564	*	4.99	5.88	2.23	3.65	4.02e-10	1.64e-08
chr6	4607379	4607969	591	*	5.29	2.95	6.14	-3.19	4.02e-10	1.64e-08
chr20	33759531	33760155	625	*	6.41	5.18	7.06	-1.88	4.03e-10	1.64e-08
chr1	111098751	111099553	803	*	6.34	7	5.09	1.9	4.03e-10	1.64e-08
chr12	78796937	78797296	360	*	5.21	2.81	6.07	-3.25	4.1e-10	1.67e-08
chr7	33732539	33733085	547	*	5.82	6.55	4.27	2.28	4.13e-10	1.68e-08
chr2	44327527	44327923	397	*	6.07	4.6	6.79	-2.19	4.15e-10	1.69e-08
chr13	78158202	78158667	466	*	6.33	7.02	4.98	2.04	4.15e-10	1.69e-08
chr1	49564596	49564944	349	*	4.88	5.8	1.66	4.14	4.16e-10	1.69e-08
chr8	38728399	38729012	614	*	5.22	6.06	2.89	3.17	4.17e-10	1.69e-08
chr18	72179462	72179878	417	*	4.83	5.78	0.99	4.79	4.17e-10	1.7e-08
chr1	179995663	179996104	442	*	5.34	6.15	3.31	2.84	4.19e-10	1.7e-08
chr7	55200379	55200921	543	*	6.93	5.96	7.51	-1.55	4.2e-10	1.71e-08
chr2	191977279	191977883	605	*	4.98	5.87	2.29	3.58	4.22e-10	1.71e-08
chr2	171381998	171382398	401	*	5.56	3.56	6.36	-2.8	4.25e-10	1.73e-08
chr12	89722160	89722747	588	*	4.95	5.84	2.1	3.74	4.26e-10	1.73e-08
chr4	70597582	70598066	485	*	4.89	5.81	1.81	4	4.27e-10	1.73e-08
chr20	3432608	3433204	597	*	4.96	5.85	2.24	3.61	4.27e-10	1.73e-08
chr4	35526813	35527378	566	*	5.89	6.61	4.38	2.23	4.36e-10	1.77e-08
chr16	12823351	12823879	529	*	4.92	5.81	2.13	3.68	4.42e-10	1.79e-08
chr11	1580420	1581083	664	*	5.15	2.63	6.02	-3.39	4.42e-10	1.79e-08
chr7	150576499	150576851	353	*	5.71	6.46	4.07	2.39	4.43e-10	1.79e-08
chr4	34182758	34183403	646	*	5.29	2.98	6.14	-3.16	4.45e-10	1.8e-08
chr16	73077735	73078066	332	*	4.85	5.78	1.47	4.3	4.5e-10	1.82e-08
chr1	98789431	98789929	499	*	5.36	3.24	6.19	-2.95	4.51e-10	1.82e-08
chr3	6393312	6393733	422	*	4.89	5.85	0.64	5.21	4.51e-10	1.82e-08
chr1	182248755	182249358	604	*	6.76	7.35	5.71	1.64	4.52e-10	1.83e-08
chr6	4804354	4804936	583	*	6.51	7.13	5.37	1.77	4.54e-10	1.83e-08
chr5	146464257	146464640	384	*	4.87	5.78	1.71	4.07	4.6e-10	1.85e-08
chr3	186904566	186905203	638	*	5.28	3.02	6.12	-3.09	4.62e-10	1.86e-08
chr6	14271176	14271642	467	*	5.17	2.73	6.03	-3.3	4.63e-10	1.87e-08
chr5	128581137	128581608	472	*	5.2	6.03	3	3.03	4.64e-10	1.87e-08
chr17	37057067	37057640	574	*	5.02	1.79	5.94	-4.15	4.7e-10	1.89e-08
chr2	237578547	237578887	341	*	5.02	5.91	2.35	3.56	4.72e-10	1.9e-08
chr10	112597020	112597518	499	*	4.82	5.76	1.29	4.47	4.73e-10	1.9e-08
chr3	51312596	51313033	438	*	5.02	5.99	0.24	5.75	4.73e-10	1.9e-08
chr2	40094391	40094800	410	*	5.37	6.21	3.12	3.08	4.74e-10	1.9e-08
chr6	90651177	90651620	444	*	4.88	5.8	1.71	4.09	4.75e-10	1.91e-08
chr8	26467893	26468239	347	*	4.89	5.85	0.64	5.21	4.75e-10	1.91e-08
chr3	8524899	8525376	478	*	5.88	4.14	6.65	-2.5	4.76e-10	1.91e-08
chrX	18874222	18874736	515	*	5.1	5.96	2.76	3.19	4.78e-10	1.92e-08
chr7	90036696	90037043	348	*	5.58	6.36	3.76	2.6	4.8e-10	1.92e-08
chr7	83570593	83571038	446	*	5.55	6.32	3.77	2.55	4.81e-10	1.92e-08
chr3	158427406	158427799	394	*	5.23	2.75	6.1	-3.34	4.84e-10	1.94e-08
chr1	161053178	161053589	412	*	5.95	4.27	6.71	-2.44	4.89e-10	1.95e-08
chr9	108831324	108831901	578	*	4.92	5.82	2.03	3.79	4.89e-10	1.96e-08
chr1	74018911	74019356	446	*	4.83	5.78	0.96	4.83	4.94e-10	1.97e-08
chr2	120016917	120017267	351	*	5.8	6.54	4.19	2.34	4.99e-10	1.99e-08
chr1	74896137	74896701	565	*	4.96	5.86	2.1	3.76	4.99e-10	1.99e-08
[truncated: 29,650 more rows]
